# Supplementary material for: Reconciling policy instruments with drivers of deforestation and forest degradation: cross-scale analysis of stakeholder perceptions in tropical countries
Source: Sci Rep. 2023 Feb 7;13:2180. doi: 10.1038/s41598-023-29417-y (PMC9905477; doi:10.1038/s41598-023-29417-y)
Supplement: Supplementary file 2 — Supplementary Information 2. [file 41598_2023_29417_MOESM2_ESM.zip]

Archive with 23 entries (21 files):
- ScriptR/Analysis_Script.R
- ScriptR/Input/
- ScriptR/Input/Alertness.csv
- ScriptR/Input/Allvariables.csv
- ScriptR/Input/Confidence.csv
- ScriptR/Input/DriversALL.csv
- ScriptR/Input/ImportanceDrivers.csv
- ScriptR/Input/ImportancePolicies.csv
- ScriptR/Input/PoliciesALL.csv
- ScriptR/Input/Variables.csv
- ScriptR/Output/
- ScriptR/Output/pca_all.csv
- ScriptR/Output/pca_all_cor_pc.csv
- ScriptR/Output/pca_all_loadings.csv
- ScriptR/Output/pca_all_pc.csv
- ScriptR/Output/pca_drivers.csv
- ScriptR/Output/pca_drivers_cor_pc.csv
- ScriptR/Output/pca_drivers_loadings.csv
- ScriptR/Output/pca_drivers_pc.csv
- ScriptR/Output/pca_policies.csv
- ScriptR/Output/pca_policies_cor_pc.csv
- ScriptR/Output/pca_policies_loadings.csv
- ScriptR/Output/pca_policies_pc.csv
