# Supplementary material for: Reconciling policy instruments with drivers of deforestation and forest degradation: cross-scale analysis of stakeholder perceptions in tropical countries
Source: Sci Rep. 2023 Feb 7;13:2180. doi: 10.1038/s41598-023-29417-y (PMC9905477; doi:10.1038/s41598-023-29417-y)
Supplement: Supplementary file 2 — Supplementary Information 2. [file 41598_2023_29417_MOESM2_ESM.zip › ScriptR/Analysis_Script.R]

#-Load libraries-------------------------------------------------------------------------------------
#
library ("moments")
library ("mvnormalTest")
library ("rstatix")
library ("ggpubr")
library("factoextra")
library("tidyverse")
library("magrittr")
library("rstudioapi")
library("treemapify")
library("ggplot2")


#-Define input file and variable(s)-------------------------------------------------------------------------------------
#
path <- setwd(dirname(getSourceEditorContext()$path))
input <- read.csv("./Input/stats/DriversZMB.csv", header = TRUE, sep = ";",  dec = ".", na.strings=c("NA","NA"))
input$"Country" <- factor (input$"Country", levels= c("Zambia", "Ecuador", "Philippines"))
input$"Level" <- factor (input$"Level", levels = c("International", "National", "Regional", "Local"))
nontransformed <- scale(input$"Confidence")
#Transformations (compare and choose one)
#POSITIVE
#No-transformation
transformed <- nontransformed
#Inverse
transformed <- scale(1/(nontransformed+1))
skewness(transformed, na.rm = TRUE)
#Log
transformed <- scale(log(1+nontransformed))
skewness(transformed, na.rm = TRUE)
#Sq-root
transformed <- scale(sqrt(nontransformed+1))
skewness(transformed, na.rm = TRUE)
#NEGATIVE
#transformed <- scale(1/(max(nontransformed+1, na.rm=TRUE) - nontransformed))
#skewness(transformed, na.rm = TRUE)
#transformed <- scale(log(max(nontransformed+1, na.rm=TRUE)-nontransformed))
#skewness(transformed, na.rm = TRUE)
#transformed <- scale(sqrt(max(nontransformed+1, na.rm=TRUE)-nontransformed))
#skewness(transformed, na.rm = TRUE)

#-Analyze distribution, Skewness and univariate, multivariate normality-------------------------------------------------------------------------------------
#
skewness(nontransformed, na.rm = TRUE)
skewness(transformed, na.rm = TRUE)
hist(nontransformed, col="grey")
hist(transformed, col="grey")
boxplot(nontransformed, horizontal=T, col="grey")
boxplot(transformed, horizontal=T,col="grey")
#Univariate normality
shapiro.test(nontransformed)
shapiro.test(transformed)
#Multivariate normality
mardia(input[4:10], std = TRUE)

#-PCA Principal Component Analysis-------------------------------------------------------------------------------------
#
vars <- input[4:21]
myPCA <- prcomp(vars, scale=T)
myPCA2 <- princomp(vars, cor =T)
summary(myPCA)
summary(myPCA2)
#Screeplot
fviz_screeplot(myPCA, npcs="6", title = "Screeplot variances PCA (policy categories)", choice = "variance", width=0.8, addlabels=T, linecolor ="red" , barcolor="darkblue", barfill="lightblue") + theme_classic()
sdev <- myPCA$sdev
eig <- (myPCA$sdev)^2
variance <- eig*100/sum(eig)
cumvar <- cumsum(variance)
#Extract stdev, eigenv, var, cumvar
myPCA_table <- data.frame(sdev=sdev, eigenv=eig, variance=variance, cumvariance=cumvar)
write.csv(myPCA_table, "/Output/pca_policies.csv")
#Extract Scores
input <- cbind(input,myPCA$x[,1:6])
write.csv(input, "/Output/pca_policies_pc.csv")
#Extract correlations between PCs and variables
vars_pcs <- cor(input[,4:9], input[,10:15])
write.csv(vars_pcs, "/Output/pca_policies_cor_pc.csv")
# Contributions (loadings)
no_pcs <- 18
df_loadings <- data.frame(Variable = row.names(myPCA2$loadings), myPCA2$loadings[, 1:no_pcs])
df_loadings %<>%
  gather(key = "pc", value = "loading", -Variable)
df_loadings$Variable <- factor(df_loadings$Variable, level= c('Alertness', 'AlertnessCom', 'AlertnessSub', 'Confidence','Agriculture', 'Logging', 'Woodfuel', 'OilMining', 'Infrastructure', 'Plantations', 'Natural', 'OtherDrivers', 'Reforestation', 'ProtectedAreas', 'AntiLogging', 'Financial', 'LandUseRights', 'OtherPolicies'))
#Extract contributions (loadings)
write.csv(df_loadings, "/Output/pca_all_loadings.csv")
# Plot contributions (loadings)
ggplot(df_loadings, aes(x = pc, y = Variable, fill = loading, size = abs(loading))) +
  ggtitle("Loadings of Principal Components by policy category") +
  geom_point(shape = 21, col = 6, alpha = 0.8) +
  scale_fill_gradientn(colors = c("red", "white", "blue")) +
  scale_size(range = c(3, 20)) +
  guides(scale = "none") +
  labs(x = "Principal Components", y = "Policy categories", fill = "Loading")
#Biplots Individuals and variables
#Biplot variables
fviz_pca_var(myPCA,axes = c(3, 6),
             col.var = "contrib", # Color by contributions to the PC
             gradient.cols = c("#00AFBB", "#E7B800", "#FC4E07"),
             repel = TRUE,   # Avoid text overlapping
             ggtheme = theme(
               axis.text = element_text(size = 16),
               axis.title = element_text(size = 20, face  = 'bold'),
               plot.title = element_text(color="black", size=24, face="bold"))
             
) + 
  labs(title ="Loadings (contrib), PCA (all variables)", x = "PC3", y = "PC6") +
  theme(text=element_text(size=24,  family="serif"))
#Biplot individuals by country
fviz_pca_ind(myPCA, axes = c(3, 6),
             label = "none", # hide individual labels
             habillage = input$"Country",  
             palette = c("#00AFBB", "#E7B800", "#FC4E07"),
             addEllipses = TRUE, ellipse.level=0.95, # Concentration ellipses
             geom.ind="point",
             pointsize= 2.2,
             ggtheme = theme(
               axis.text = element_text(size = 16),
               axis.title = element_text(size = 20, face  = 'bold'),
               plot.title = element_text(color="black", size=24, face="bold"))
             
) + 
  labs(title ="Individuals factor map, PCA (all variables)", x = "PC3", y = "PC6") +
  theme(text=element_text(size=24,  family="serif"))
#Biplot individuals by spatial level
fviz_pca_ind(myPCA, axes = c(1, 12),
             label = "none", # hide individual labels
             habillage = input$"Level",  
             palette = c("#00AFBB", "#E7B800", "#FC4E07", "green" ),
             addEllipses = TRUE, ellipse.level=0.95, # Concentration ellipses
             geom.ind="point",
             pointsize= 2.2,
             ggtheme = theme(
               axis.text = element_text(size = 16),
               axis.title = element_text(size = 20, face  = 'bold'),
               plot.title = element_text(color="black", size=24, face="bold"))
             
) + 
  labs(title ="Individuals factor map, PCA (all variables), grouped by spatial level", x = "PC1", y = "PC2") +
  theme(text=element_text(size=24,  family="serif"))

#-Non-Parametric ANOVA: Kruskal-Wallis and Dunn-------------------------------------------------------------------------------------
#
res_kruskal <- kruskal_test(nontransformed ~ Country, data = input)
res_kruskal
eff_kruskal <- kruskal_effsize(nontransformed ~ Country, data = input)
eff_kruskal
dunn <- dunn_test(formula = Confidence ~ Country, p.adjust.method = "bonferroni", data = input) 
dunn
dunn <- add_xy_position(dunn, x = "Country")
ggboxplot(input, x = "Country", y = "Confidence", 
          color = "Country",
          title = "Confidence vs Country",
          order = c("Zambia", "Ecuador", "Philippines"), ggtheme=theme_gray(),
          ylab = "Overall confidence in policy instruments (%)", xlab = "Country",
          add="mean",
          fontlabel = list(size = 30, face = "bold")) +
  stat_summary(fun.data = function(x) data.frame(y=100, label = paste("Mean=", round(mean(x), 2))), geom="text") +
  theme(legend.position="none") +
  theme(text = element_text(size = 16, family="serif")) +
  stat_pvalue_manual(dunn, hide.ns = TRUE) +
  labs(
    subtitle = get_test_label(res_kruskal, detailed = TRUE),
    caption = get_pwc_label(dunn)
  )
res_kruskal <- kruskal_test(nontransformed ~ Level, data = input)
res_kruskal
eff_kruskal <- kruskal_effsize(nontransformed ~ Level, data = input)
eff_kruskal
dunn <- dunn_test(formula = Confidence ~ Level, p.adjust.method = "bonferroni", data = input) 
dunn
dunn <- add_xy_position(dunn,x = "Level")
ggboxplot(input, x = "Level", y = "Confidence", 
          color = "Level",
          title = "Confidence vs Spatial level",
          order = c("International", "National", "Regional", "Local"), ggtheme=theme_gray(),
          ylab = "Overall confidence in policy instruments (%)", xlab = "Level",
          add="mean",
          fontlabel = list(size = 30, face = "bold")) +
  stat_summary(fun.data = function(x) data.frame(y=100, label = paste("Mean=", round(mean(x), 2))), geom="text") +
  theme(legend.position="none") +
  theme(text = element_text(size = 16, family="serif")) +
  stat_pvalue_manual(dunn, hide.ns = TRUE) +
  labs(
    subtitle = get_test_label(res_kruskal, detailed = TRUE),
    caption = get_pwc_label(dunn)
  ) 

#-Parametric ANOVA and Tukey-------------------------------------------------------------------------------------
#
anova_country <- aov(transformed~input$"Country")
tukey_country <- TukeyHSD(anova_country)
summary_country <- summary(anova_country)
anova_level <- aov(transformed~input$"Level")
tukey_level <- TukeyHSD(anova_level)
summary_level <- summary(anova_level)
summary_country 
summary_level
tukey_country <- as.data.frame(tukey_country[1])
tukey_level <- as.data.frame(tukey_level[1])

#-Tree maps-------------------------------------------------------------------------------------
input <- read.csv("./Input/stats/PoliciesALL.csv", header = TRUE, sep = ";",  dec = ".", na.strings=c("NA","NA"))
input$"PolicyCategory" <- factor (input$"PolicyCategory", levels = c("Reforestation", "ProtectedAreas", "AntiLogging", "Financial", "LandUseRights", "OtherPolicies"))
input$"Driverategory" <- factor (input$"DriveryCategory", levels = c("Agriculture", "Logging", "Woodfuel", "OilMining", "Infrastructure", "Natural", "Plantations", "OtherDrivers"))
ggplot(input, aes(area = Importance, fill = PolicyCategory,
               label = paste(PolicyCategory, Importance, sep = "\n"))) +
  geom_treemap() +
  geom_treemap_text(colour = "black",
                    place = "centre",
                    size = 26,
                    family="serif") +
  theme(legend.position = "none")
