# Supplementary material for: Reconciling policy instruments with drivers of deforestation and forest degradation: cross-scale analysis of stakeholder perceptions in tropical countries
Source: Sci Rep. 2023 Feb 7;13:2180. doi: 10.1038/s41598-023-29417-y (PMC9905477; doi:10.1038/s41598-023-29417-y)
Supplement: Supplementary file 2 — Supplementary Information 2. [file 41598_2023_29417_MOESM2_ESM.zip › ScriptR/Input/Alertness.csv]

Respondent ID	Country	Level	Alertness	AlertnessCom	AlertnessSub
101	Ecuador	National	31.25	43.75	18.75
102	Ecuador	National	15.625	18.75	12.5
103	Ecuador	National	15.625	18.75	12.5
104	Ecuador	National	25	31.25	18.75
105	Ecuador	Regional	18.75	37.5	0
106	Ecuador	Local	9.375	18.75	0
107	Ecuador	National	34.375	37.5	31.25
108	Ecuador	National	50	62.5	37.5
109	Ecuador	International	34.375	62.5	6.25
110	Ecuador	Regional	31.25	56.25	6.25
111	Ecuador	National	28.125	31.25	25
112	Ecuador	National	31.25	37.5	25
113	Ecuador	International	9.375	18.75	0
114	Ecuador	Regional	28.125	50	6.25
115	Ecuador	Regional	53.125	62.5	43.75
116	Ecuador	International	31.25	43.75	18.75
117	Ecuador	International	43.75	56.25	31.25
118	Ecuador	National	37.5	37.5	37.5
119	Ecuador	Regional	31.25	0	62.5
121	Ecuador	International	34.375	56.25	12.5
122	Ecuador	Local	15.625	25	6.25
123	Ecuador	National	34.375	56.25	12.5
124	Ecuador	International	28.125	43.75	12.5
125	Ecuador	Local	3.125	6.25	0
126	Ecuador	Local	40.625	50	31.25
127	Ecuador	Local	9.375	12.5	6.25
128	Ecuador	Local	34.375	56.25	12.5
129	Ecuador	Local	18.75	37.5	0
130	Ecuador	International	31.25	62.5	0
131	Ecuador	Regional	9.375	18.75	0
132	Ecuador	Regional	12.5	18.75	6.25
133	Ecuador	Regional	18.75	37.5	0
134	Ecuador	National	34.375	37.5	31.25
135	Ecuador	Local	0	0	0
136	Ecuador	Local	6.25	12.5	0
137	Ecuador	Local	0	0	0
138	Ecuador	Regional	3.125	6.25	0
139	Ecuador	National	25	37.5	12.5
140	Ecuador	Regional	34.375	62.5	6.25
141	Ecuador	National	18.75	31.25	6.25
142	Ecuador	Local	25	43.75	6.25
143	Ecuador	National	43.75	43.75	43.75
144	Ecuador	National	34.375	56.25	12.5
145	Ecuador	National	9.375	18.75	0
146	Ecuador	Local	34.375	43.75	25
147	Ecuador	Local	28.125	43.75	12.5
148	Ecuador	National	28.125	31.25	25
149	Ecuador	National	25	50	0
150	Ecuador	National	12.5	25	0
151	Ecuador	National	25	43.75	6.25
152	Ecuador	National	12.5	18.75	6.25
153	Ecuador	National	18.75	31.25	6.25
154	Ecuador	Regional	21.875	37.5	6.25
155	Ecuador	National	15.625	18.75	12.5
156	Ecuador	National	15.625	0	31.25
157	Ecuador	National	43.75	62.5	25
158	Ecuador	National	28.125	43.75	12.5
159	Ecuador	Regional	15.625	31.25	0
160	Ecuador	National	31.25	50	12.5
161	Ecuador	Regional	34.375	43.75	25
162	Ecuador	Regional	18.75	25	12.5
163	Ecuador	Regional	28.125	37.5	18.75
164	Ecuador	Regional	21.875	37.5	6.25
165	Ecuador	Regional	25	37.5	12.5
166	Ecuador	Regional	6.25	12.5	0
201	Philippines	International	64.28571429	64.28571429	64.28571429
202	Philippines	International	35.71428571	64.28571429	7.142857143
203	Philippines	National	39.28571429	35.71428571	42.85714286
204	Philippines	National	32.14285714	35.71428571	28.57142857
205	Philippines	National	21.42857143	35.71428571	7.142857143
206	Philippines	National	25	28.57142857	21.42857143
207	Philippines	National	28.57142857	28.57142857	28.57142857
208	Philippines	National	25	42.85714286	7.142857143
209	Philippines	National	0	0	0
210	Philippines	National	32.14285714	28.57142857	35.71428571
211	Philippines	National	17.85714286	21.42857143	14.28571429
212	Philippines	National	21.42857143	21.42857143	21.42857143
213	Philippines	National	10.71428571	21.42857143	0
214	Philippines	National	32.14285714	57.14285714	7.142857143
215	Philippines	National	21.42857143	35.71428571	7.142857143
216	Philippines	National	21.42857143	35.71428571	7.142857143
217	Philippines	National	14.28571429	14.28571429	14.28571429
218	Philippines	National	35.71428571	64.28571429	7.142857143
219	Philippines	National	14.28571429	7.142857143	21.42857143
220	Philippines	National	14.28571429	0	28.57142857
221	Philippines	National	32.14285714	57.14285714	7.142857143
222	Philippines	National	28.57142857	50	7.142857143
223	Philippines	National	17.85714286	28.57142857	7.142857143
224	Philippines	International	17.85714286	28.57142857	7.142857143
225	Philippines	National	7.142857143	14.28571429	0
226	Philippines	National	28.57142857	21.42857143	35.71428571
227	Philippines	International	17.85714286	21.42857143	14.28571429
228	Philippines	National	17.85714286	28.57142857	7.142857143
229	Philippines	International	25	28.57142857	21.42857143
230	Philippines	National	7.142857143	0	14.28571429
232	Philippines	National	17.85714286	14.28571429	21.42857143
233	Philippines	National	35.71428571	64.28571429	7.142857143
236	Philippines	National	39.28571429	50	28.57142857
237	Philippines	National	32.14285714	57.14285714	7.142857143
238	Philippines	Regional	14.28571429	21.42857143	7.142857143
239	Philippines	Regional	17.85714286	21.42857143	14.28571429
240	Philippines	Local	14.28571429	7.142857143	21.42857143
241	Philippines	Local	10.71428571	7.142857143	14.28571429
242	Philippines	Local	0	0	0
243	Philippines	Regional	25	50	0
244	Philippines	Regional	25	28.57142857	21.42857143
245	Philippines	Local	17.85714286	35.71428571	0
246	Philippines	Local	25	42.85714286	7.142857143
247	Philippines	Local	10.71428571	21.42857143	0
248	Philippines	Local	3.571428571	0	7.142857143
249	Philippines	Local	7.142857143	14.28571429	0
250	Philippines	Local	14.28571429	28.57142857	0
251	Philippines	Regional	39.28571429	64.28571429	14.28571429
252	Philippines	Regional	21.42857143	28.57142857	14.28571429
253	Philippines	National	3.571428571	0	7.142857143
254	Philippines	National	25	28.57142857	21.42857143
255	Philippines	Regional	21.42857143	14.28571429	28.57142857
256	Philippines	Regional	32.14285714	28.57142857	35.71428571
257	Philippines	Regional	14.28571429	21.42857143	7.142857143
258	Philippines	Regional	39.28571429	71.42857143	7.142857143
259	Philippines	Local	21.42857143	21.42857143	21.42857143
260	Philippines	Local	7.142857143	14.28571429	0
261	Philippines	Local	17.85714286	0	35.71428571
262	Philippines	Local	17.85714286	14.28571429	21.42857143
263	Philippines	Local	17.85714286	21.42857143	14.28571429
264	Philippines	Regional	35.71428571	64.28571429	7.142857143
265	Philippines	National	25	42.85714286	7.142857143
266	Philippines	Local	3.571428571	7.142857143	0
267	Philippines	Local	21.42857143	21.42857143	21.42857143
268	Philippines	Local	7.142857143	7.142857143	7.142857143
269	Philippines	Local	28.57142857	50	7.142857143
270	Philippines	Local	21.42857143	35.71428571	7.142857143
271	Philippines	Local	21.42857143	35.71428571	7.142857143
272	Philippines	National	64.28571429	64.28571429	64.28571429
273	Philippines	Regional	14.28571429	28.57142857	0
274	Philippines	Local	3.571428571	7.142857143	0
275	Philippines	Local	21.42857143	21.42857143	21.42857143
276	Philippines	Regional	21.42857143	21.42857143	21.42857143
277	Philippines	Regional	21.42857143	42.85714286	0
278	Philippines	Regional	17.85714286	7.142857143	28.57142857
279	Philippines	Regional	25	35.71428571	14.28571429
280	Philippines	Regional	32.14285714	64.28571429	0
281	Philippines	Regional	14.28571429	14.28571429	14.28571429
282	Philippines	National	39.28571429	71.42857143	7.142857143
283	Philippines	National	17.85714286	35.71428571	0
284	Philippines	Local	14.28571429	14.28571429	14.28571429
285	Philippines	Regional	14.28571429	28.57142857	0
301	Zambia	National	8.823529412	5.882352941	11.76470588
302	Zambia	National	11.76470588	11.76470588	11.76470588
303	Zambia	National	11.76470588	17.64705882	5.882352941
304	Zambia	National	23.52941176	29.41176471	17.64705882
305	Zambia	National	17.64705882	17.64705882	17.64705882
306	Zambia	National	23.52941176	35.29411765	11.76470588
307	Zambia	National	2.941176471	0	5.882352941
308	Zambia	National	29.41176471	35.29411765	23.52941176
309	Zambia	International	17.64705882	17.64705882	17.64705882
310	Zambia	International	23.52941176	23.52941176	23.52941176
311	Zambia	International	41.17647059	47.05882353	35.29411765
312	Zambia	International	8.823529412	0	17.64705882
313	Zambia	National	8.823529412	17.64705882	0
314	Zambia	National	23.52941176	29.41176471	17.64705882
315	Zambia	International	8.823529412	11.76470588	5.882352941
316	Zambia	National	17.64705882	17.64705882	17.64705882
317	Zambia	National	38.23529412	41.17647059	35.29411765
318	Zambia	National	17.64705882	17.64705882	17.64705882
319	Zambia	International	8.823529412	5.882352941	11.76470588
320	Zambia	National	17.64705882	11.76470588	23.52941176
321	Zambia	Local	8.823529412	17.64705882	0
322	Zambia	Local	17.64705882	17.64705882	17.64705882
323	Zambia	Local	14.70588235	17.64705882	11.76470588
324	Zambia	Local	23.52941176	23.52941176	23.52941176
325	Zambia	Local	14.70588235	11.76470588	17.64705882
326	Zambia	Local	17.64705882	17.64705882	17.64705882
327	Zambia	Local	5.882352941	5.882352941	5.882352941
328	Zambia	Local	11.76470588	11.76470588	11.76470588
329	Zambia	National	26.47058824	35.29411765	17.64705882
330	Zambia	National	17.64705882	17.64705882	17.64705882
331	Zambia	Regional	14.70588235	17.64705882	11.76470588
332	Zambia	Regional	20.58823529	23.52941176	17.64705882
333	Zambia	Regional	8.823529412	11.76470588	5.882352941
334	Zambia	Regional	17.64705882	17.64705882	17.64705882
335	Zambia	Regional	17.64705882	17.64705882	17.64705882
336	Zambia	Regional	8.823529412	5.882352941	11.76470588
337	Zambia	Regional	8.823529412	5.882352941	11.76470588
338	Zambia	Regional	17.64705882	17.64705882	17.64705882
339	Zambia	Regional	8.823529412	0	17.64705882
340	Zambia	Regional	8.823529412	5.882352941	11.76470588
341	Zambia	Regional	8.823529412	0	17.64705882
342	Zambia	Regional	11.76470588	0	23.52941176
343	Zambia	Regional	5.882352941	0	11.76470588
344	Zambia	Regional	23.52941176	23.52941176	23.52941176
345	Zambia	Regional	5.882352941	5.882352941	5.882352941
346	Zambia	Regional	20.58823529	17.64705882	23.52941176
347	Zambia	Regional	5.882352941	5.882352941	5.882352941
348	Zambia	Regional	11.76470588	5.882352941	17.64705882
349	Zambia	Regional	8.823529412	0	17.64705882
350	Zambia	Regional	5.882352941	0	11.76470588
351	Zambia	Regional	14.70588235	11.76470588	17.64705882
352	Zambia	Regional	14.70588235	11.76470588	17.64705882
353	Zambia	Regional	2.941176471	0	5.882352941
354	Zambia	Regional	8.823529412	0	17.64705882
355	Zambia	Regional	8.823529412	5.882352941	11.76470588
356	Zambia	Regional	8.823529412	5.882352941	11.76470588
357	Zambia	Regional	2.941176471	0	5.882352941
358	Zambia	Regional	8.823529412	0	17.64705882
359	Zambia	Regional	8.823529412	5.882352941	11.76470588
360	Zambia	Regional	11.76470588	5.882352941	17.64705882
361	Zambia	Regional	8.823529412	5.882352941	11.76470588
362	Zambia	Regional	14.70588235	11.76470588	17.64705882
363	Zambia	Regional	11.76470588	11.76470588	11.76470588
365	Zambia	Regional	14.70588235	11.76470588	17.64705882
366	Zambia	Local	14.70588235	0	29.41176471
368	Zambia	Local	11.76470588	0	23.52941176
369	Zambia	Local	5.882352941	0	11.76470588
370	Zambia	Local	11.76470588	0	23.52941176
371	Zambia	Local	20.58823529	11.76470588	29.41176471
372	Zambia	Local	5.882352941	0	11.76470588
373	Zambia	Local	11.76470588	11.76470588	11.76470588
