# Supplementary material for: Reconciling policy instruments with drivers of deforestation and forest degradation: cross-scale analysis of stakeholder perceptions in tropical countries
Source: Sci Rep. 2023 Feb 7;13:2180. doi: 10.1038/s41598-023-29417-y (PMC9905477; doi:10.1038/s41598-023-29417-y)
Supplement: Supplementary file 2 — Supplementary Information 2. [file 41598_2023_29417_MOESM2_ESM.zip › ScriptR/Input/Allvariables.csv]

Respondent ID	Country	Level	Alertness	AlertnessCom	AlertnessSub	Agriculture	Logging	Woodfuel	OilMining	Infrastructure	Plantations	Natural	OtherDrivers	Confidence	Reforestation	ProtectedAreas	AntiLogging	Financial	LandUseRights	OtherPolicies
101	Ecuador	National	31.25	43.75	18.75	50	30	0	20	0	0	0	0	30.64516129	40	0	0	60	0	0
102	Ecuador	National	15.625	18.75	12.5	70	5	0	15	0	10	0	0	30.64516129	30	30	0	20	20	0
103	Ecuador	National	15.625	18.75	12.5	90	10	0	0	0	0	0	0	19.35483871	30	10	20	40	0	0
104	Ecuador	National	25	31.25	18.75	50	10	0	30	10	0	0	0	30.64516129	10	40	0	30	20	0
105	Ecuador	Regional	18.75	37.5	0	60	20	0	20	0	0	0	0	58.06451613	20	20	40	20	0	0
108	Ecuador	National	50	62.5	37.5	40	0	0	0	40	10	10	0	1.612903226	0	50	0	50	0	0
109	Ecuador	International	34.375	62.5	6.25	40	40	0	10	10	0	0	0	38.70967742	20	30	0	50	0	0
110	Ecuador	Regional	31.25	56.25	6.25	90	0	0	0	10	0	0	0	22.58064516	10	30	60	0	0	0
111	Ecuador	National	28.125	31.25	25	40	20	0	20	20	0	0	0	53.22580645	0	70	0	20	10	0
112	Ecuador	National	31.25	37.5	25	70	0	0	0	0	30	0	0	41.93548387	0	40	0	40	0	20
113	Ecuador	International	9.375	18.75	0	40	10	0	20	30	0	0	0	51.61290323	10	10	20	20	0	40
114	Ecuador	Regional	28.125	50	6.25	50	30	0	10	10	0	0	0	38.70967742	75	20	5	0	0	0
115	Ecuador	Regional	53.125	62.5	43.75	80	15	0	5	0	0	0	0	35.48387097	50	25	0	25	0	0
116	Ecuador	International	31.25	43.75	18.75	30	30	0	0	20	20	0	0	6.451612903	0	40	0	50	10	0
117	Ecuador	International	43.75	56.25	31.25	42	16	0	16	26	0	0	0	45.16129032	0	10	60	15	15	0
118	Ecuador	National	37.5	37.5	37.5	60	20	0	0	20	0	0	0	51.61290323	50	40	10	0	0	0
119	Ecuador	Regional	31.25	0	62.5	20	30	0	20	30	0	0	0	19.35483871	30	60	0	10	0	0
121	Ecuador	International	34.375	56.25	12.5	100	0	0	0	0	0	0	0	45.16129032	20	40	0	40	0	0
122	Ecuador	Local	15.625	25	6.25	100	0	0	0	0	0	0	0	33.87096774	30	20	10	40	0	0
123	Ecuador	National	34.375	56.25	12.5	60	0	0	40	0	0	0	0	41.93548387	80	0	20	0	0	0
124	Ecuador	International	28.125	43.75	12.5	60	40	0	0	0	0	0	0	35.48387097	60	20	20	0	0	0
125	Ecuador	Local	3.125	6.25	0	70	0	0	30	0	0	0	0	6.451612903	40	40	0	20	0	0
126	Ecuador	Local	40.625	50	31.25	30	20	0	20	30	0	0	0	32.25806452	10	40	10	40	0	0
127	Ecuador	Local	9.375	12.5	6.25	80	20	0	0	0	0	0	0	38.70967742	25	10	45	20	0	0
128	Ecuador	Local	34.375	56.25	12.5	50	30	0	0	0	20	0	0	38.70967742	30	70	0	0	0	0
129	Ecuador	Local	18.75	37.5	0	40	20	0	20	0	20	0	0	12.90322581	20	25	35	20	0	0
130	Ecuador	International	31.25	62.5	0	60	20	0	20	0	0	0	0	35.48387097	40	20	0	20	20	0
131	Ecuador	Regional	9.375	18.75	0	30	30	0	40	0	0	0	0	24.19354839	25	75	0	0	0	0
132	Ecuador	Regional	12.5	18.75	6.25	75	25	0	0	0	0	0	0	30.64516129	0	0	0	60	40	0
133	Ecuador	Regional	18.75	37.5	0	70	10	0	20	0	0	0	0	22.58064516	40	40	20	0	0	0
134	Ecuador	National	34.375	37.5	31.25	80	0	0	0	10	0	10	0	32.25806452	70	20	0	10	0	0
135	Ecuador	Local	0	0	0	80	20	0	0	0	0	0	0	8.064516129	30	70	0	0	0	0
136	Ecuador	Local	6.25	12.5	0	50	30	0	0	20	0	0	0	11.29032258	30	70	0	0	0	0
137	Ecuador	Local	0	0	0	55	0	0	0	25	0	20	0	37.09677419	35	15	20	0	30	0
138	Ecuador	Regional	3.125	6.25	0	40	20	0	0	40	0	0	0	0	40	45	0	15	0	0
139	Ecuador	National	25	37.5	12.5	30	40	0	30	0	0	0	0	40.32258065	30	20	10	40	0	0
140	Ecuador	Regional	34.375	62.5	6.25	80	0	0	0	0	20	0	0	54.83870968	40	40	0	20	0	0
141	Ecuador	National	18.75	31.25	6.25	80	20	0	0	0	0	0	0	43.5483871	0	40	0	60	0	0
142	Ecuador	Local	25	43.75	6.25	70	15	0	15	0	0	0	0	37.09677419	10	70	5	15	0	0
143	Ecuador	National	43.75	43.75	43.75	80	0	0	20	0	0	0	0	46.77419355	30	0	10	40	10	10
144	Ecuador	National	34.375	56.25	12.5	20	70	0	10	0	0	0	0	29.03225806	35	20	0	45	0	0
145	Ecuador	National	9.375	18.75	0	40	0	0	30	30	0	0	0	41.93548387	0	0	40	60	0	0
146	Ecuador	Local	34.375	43.75	25	90	0	0	10	0	0	0	0	27.41935484	70	0	0	30	0	0
147	Ecuador	Local	28.125	43.75	12.5	30	40	0	10	0	0	0	20	56.4516129	25	20	0	45	10	0
148	Ecuador	National	28.125	31.25	25	50	0	0	0	30	20	0	0	43.5483871	0	15	0	70	15	0
149	Ecuador	National	25	50	0	50	0	0	20	30	0	0	0	35.48387097	20	0	50	30	0	0
150	Ecuador	National	12.5	25	0	30	20	0	30	0	20	0	0	33.87096774	20	30	20	0	30	0
151	Ecuador	National	25	43.75	6.25	60	15	0	25	0	0	0	0	19.35483871	20	50	10	20	0	0
152	Ecuador	National	12.5	18.75	6.25	30	35	0	35	0	0	0	0	41.93548387	40	30	0	0	30	0
153	Ecuador	National	18.75	31.25	6.25	50	50	0	0	0	0	0	0	33.87096774	30	20	0	50	0	0
155	Ecuador	National	15.625	18.75	12.5	25	5	0	60	10	0	0	0	12.90322581	20	30	10	20	20	0
156	Ecuador	National	15.625	0	31.25	20	0	0	40	0	0	40	0	54.83870968	60	40	0	0	0	0
157	Ecuador	National	43.75	62.5	25	70	30	0	0	0	0	0	0	35.48387097	10	0	80	10	0	0
158	Ecuador	National	28.125	43.75	12.5	30	40	0	10	0	0	20	0	51.61290323	20	20	0	50	10	0
159	Ecuador	Regional	15.625	31.25	0	30	0	0	20	10	40	0	0	11.29032258	20	70	0	0	10	0
160	Ecuador	National	31.25	50	12.5	20	70	0	10	0	0	0	0	35.48387097	20	30	0	50	0	0
161	Ecuador	Regional	34.375	43.75	25	70	0	0	30	0	0	0	0	35.48387097	15	0	70	15	0	0
162	Ecuador	Regional	18.75	25	12.5	60	0	0	40	0	0	0	0	33.87096774	20	0	60	20	0	0
163	Ecuador	Regional	28.125	37.5	18.75	40	10	0	40	10	0	0	0	33.87096774	20	0	50	30	0	0
164	Ecuador	Regional	21.875	37.5	6.25	20	0	0	60	20	0	0	0	41.93548387	15	35	10	40	0	0
165	Ecuador	Regional	25	37.5	12.5	60	0	0	30	0	0	10	0	29.03225806	10	50	10	30	0	0
166	Ecuador	Regional	6.25	12.5	0	20	70	0	0	10	0	0	0	22.58064516	20	0	50	20	10	0
201	Philippines	International	64.28571429	64.28571429	64.28571429	0	25	25	0	50	0	0	0	52.38095238	0	50	0	0	50	0
202	Philippines	International	35.71428571	64.28571429	7.142857143	60	20	20	0	0	0	0	0	19.04761905	60	0	40	0	0	0
203	Philippines	National	39.28571429	35.71428571	42.85714286	80	0	0	0	0	20	0	0	57.14285714	40	40	20	0	0	0
204	Philippines	National	32.14285714	35.71428571	28.57142857	70	0	20	0	10	0	0	0	40.47619048	0	60	0	0	40	0
205	Philippines	National	21.42857143	35.71428571	7.142857143	60	0	0	20	20	0	0	0	40.47619048	20	70	10	0	0	0
206	Philippines	National	25	28.57142857	21.42857143	0	30	0	0	30	0	40	0	59.52380952	40	30	0	30	0	0
208	Philippines	National	25	42.85714286	7.142857143	40	30	0	0	30	0	0	0	47.61904762	50	0	50	0	0	0
209	Philippines	National	0	0	0	60	10	0	30	0	0	0	0	16.66666667	0	30	10	0	60	0
210	Philippines	National	32.14285714	28.57142857	35.71428571	35	0	20	0	10	0	35	0	57.14285714	25	35	0	0	40	0
212	Philippines	National	21.42857143	21.42857143	21.42857143	0	45	0	0	0	15	40	0	54.76190476	45	0	45	0	0	10
213	Philippines	National	10.71428571	21.42857143	0	50	25	25	0	0	0	0	0	21.42857143	34	0	0	33	0	33
214	Philippines	National	32.14285714	57.14285714	7.142857143	50	20	0	0	0	0	30	0	7.142857143	20	0	0	0	80	0
215	Philippines	National	21.42857143	35.71428571	7.142857143	50	0	0	30	0	0	20	0	4.761904762	0	0	80	0	20	0
216	Philippines	National	21.42857143	35.71428571	7.142857143	50	30	0	0	20	0	0	0	16.66666667	60	0	0	20	20	0
218	Philippines	National	35.71428571	64.28571429	7.142857143	60	20	0	20	0	0	0	0	38.0952381	0	20	60	20	0	0
219	Philippines	National	14.28571429	7.142857143	21.42857143	40	30	0	0	0	0	30	0	45.23809524	30	40	0	0	0	30
221	Philippines	National	32.14285714	57.14285714	7.142857143	30	0	0	0	40	0	30	0	61.9047619	75	0	25	0	0	0
222	Philippines	National	28.57142857	50	7.142857143	0	15	0	60	25	0	0	0	45.23809524	40	30	30	0	0	0
223	Philippines	National	17.85714286	28.57142857	7.142857143	50	30	0	0	20	0	0	0	16.66666667	60	0	0	0	40	0
225	Philippines	National	7.142857143	14.28571429	0	0	30	0	30	40	0	0	0	38.0952381	25	0	75	0	0	0
226	Philippines	National	28.57142857	21.42857143	35.71428571	50	25	25	0	0	0	0	0	47.61904762	50	30	0	20	0	0
227	Philippines	International	17.85714286	21.42857143	14.28571429	60	20	0	20	0	0	0	0	21.42857143	0	50	50	0	0	0
228	Philippines	National	17.85714286	28.57142857	7.142857143	0	0	20	60	0	20	0	0	26.19047619	60	30	10	0	0	0
229	Philippines	International	25	28.57142857	21.42857143	0	25	0	35	40	0	0	0	61.9047619	30	40	30	0	0	0
232	Philippines	National	17.85714286	14.28571429	21.42857143	50	20	0	0	30	0	0	0	21.42857143	0	0	100	0	0	0
233	Philippines	National	35.71428571	64.28571429	7.142857143	0	0	0	75	25	0	0	0	33.33333333	40	35	25	0	0	0
236	Philippines	National	39.28571429	50	28.57142857	30	35	0	0	0	0	35	0	42.85714286	35	35	30	0	0	0
237	Philippines	National	32.14285714	57.14285714	7.142857143	0	40	0	0	60	0	0	0	26.19047619	60	0	0	0	40	0
238	Philippines	Regional	14.28571429	21.42857143	7.142857143	25	0	0	0	75	0	0	0	26.19047619	75	25	0	0	0	0
239	Philippines	Regional	17.85714286	21.42857143	14.28571429	30	0	0	0	0	30	40	0	23.80952381	30	50	20	0	0	0
240	Philippines	Local	14.28571429	7.142857143	21.42857143	30	20	0	0	50	0	0	0	23.80952381	50	20	30	0	0	0
241	Philippines	Local	10.71428571	7.142857143	14.28571429	30	0	0	0	20	0	50	0	28.57142857	15	0	25	0	60	0
242	Philippines	Local	0	0	0	50	20	0	20	0	0	10	0	14.28571429	60	20	20	0	0	0
243	Philippines	Regional	25	50	0	40	30	0	0	30	0	0	0	38.0952381	0	50	30	20	0	0
244	Philippines	Regional	25	28.57142857	21.42857143	10	0	10	0	0	10	70	0	21.42857143	100	0	0	0	0	0
245	Philippines	Local	17.85714286	35.71428571	0	90	0	0	0	5	5	0	0	4.761904762	70	30	0	0	0	0
246	Philippines	Local	25	42.85714286	7.142857143	20	20	0	0	60	0	0	0	40.47619048	40	25	0	35	0	0
247	Philippines	Local	10.71428571	21.42857143	0	10	0	60	0	0	0	30	0	33.33333333	50	0	50	0	0	0
248	Philippines	Local	3.571428571	0	7.142857143	50	20	0	0	0	0	30	0	21.42857143	70	15	0	15	0	0
249	Philippines	Local	7.142857143	14.28571429	0	20	0	0	50	0	0	30	0	40.47619048	20	0	0	20	60	0
250	Philippines	Local	14.28571429	28.57142857	0	80	0	20	0	0	0	0	0	19.04761905	80	10	0	0	10	0
251	Philippines	Regional	39.28571429	64.28571429	14.28571429	60	0	0	20	0	0	20	0	16.66666667	30	30	20	10	0	10
253	Philippines	National	3.571428571	0	7.142857143	33	33	0	0	0	0	34	0	42.85714286	30	35	35	0	0	0
255	Philippines	Regional	21.42857143	14.28571429	28.57142857	50	30	20	0	0	0	0	0	54.76190476	30	70	0	0	0	0
256	Philippines	Regional	32.14285714	28.57142857	35.71428571	20	80	0	0	0	0	0	0	61.9047619	75	0	25	0	0	0
257	Philippines	Regional	14.28571429	21.42857143	7.142857143	0	34	33	33	0	0	0	0	35.71428571	70	20	0	0	10	0
258	Philippines	Regional	39.28571429	71.42857143	7.142857143	50	0	0	0	50	0	0	0	45.23809524	30	50	20	0	0	0
259	Philippines	Local	21.42857143	21.42857143	21.42857143	35	50	0	0	0	0	15	0	21.42857143	50	30	20	0	0	0
260	Philippines	Local	7.142857143	14.28571429	0	40	20	0	0	0	0	40	0	59.52380952	50	25	0	0	25	0
261	Philippines	Local	17.85714286	0	35.71428571	80	20	0	0	0	0	0	0	35.71428571	20	60	0	0	20	0
262	Philippines	Local	17.85714286	14.28571429	21.42857143	70	15	15	0	0	0	0	0	50	30	30	40	0	0	0
264	Philippines	Regional	35.71428571	64.28571429	7.142857143	30	0	0	50	20	0	0	0	45.23809524	50	30	0	0	20	0
265	Philippines	National	25	42.85714286	7.142857143	50	25	0	0	0	0	25	0	38.0952381	65	0	35	0	0	0
266	Philippines	Local	3.571428571	7.142857143	0	20	70	10	0	0	0	0	0	35.71428571	25	50	25	0	0	0
267	Philippines	Local	21.42857143	21.42857143	21.42857143	50	0	0	15	0	0	35	0	57.14285714	50	35	15	0	0	0
268	Philippines	Local	7.142857143	7.142857143	7.142857143	75	0	0	0	25	0	0	0	21.42857143	45	35	0	0	20	0
269	Philippines	Local	28.57142857	50	7.142857143	90	0	0	0	0	10	0	0	40.47619048	90	0	10	0	0	0
270	Philippines	Local	21.42857143	35.71428571	7.142857143	40	0	0	0	60	0	0	0	50	60	0	0	0	40	0
271	Philippines	Local	21.42857143	35.71428571	7.142857143	40	30	0	0	30	0	0	0	19.04761905	20	45	35	0	0	0
272	Philippines	National	64.28571429	64.28571429	64.28571429	75	0	0	0	25	0	0	0	35.71428571	0	70	0	0	30	0
274	Philippines	Local	3.571428571	7.142857143	0	0	0	0	50	0	20	30	0	28.57142857	70	0	30	0	0	0
277	Philippines	Regional	21.42857143	42.85714286	0	80	10	0	10	0	0	0	0	19.04761905	80	10	0	0	10	0
278	Philippines	Regional	17.85714286	7.142857143	28.57142857	30	20	0	50	0	0	0	0	30.95238095	61	28	0	0	11	0
279	Philippines	Regional	25	35.71428571	14.28571429	30	30	0	0	0	0	40	0	23.80952381	70	0	0	0	0	30
280	Philippines	Regional	32.14285714	64.28571429	0	70	20	0	10	0	0	0	0	54.76190476	33	34	33	0	0	0
281	Philippines	Regional	14.28571429	14.28571429	14.28571429	50	0	0	0	50	0	0	0	33.33333333	40	35	0	0	25	0
282	Philippines	National	39.28571429	71.42857143	7.142857143	50	0	0	0	50	0	0	0	45.23809524	30	50	20	0	0	0
283	Philippines	National	17.85714286	35.71428571	0	50	0	0	20	30	0	0	0	26.19047619	0	100	0	0	0	0
285	Philippines	Regional	14.28571429	28.57142857	0	10	20	0	70	0	0	0	0	57.14285714	60	20	0	0	0	20
301	Zambia	National	8.823529412	5.882352941	11.76470588	60	0	20	0	20	0	0	0	54.21686747	70	0	30	0	0	0
302	Zambia	National	11.76470588	11.76470588	11.76470588	65	0	5	20	10	0	0	0	12.04819277	70	0	30	0	0	0
303	Zambia	National	11.76470588	17.64705882	5.882352941	40	6	0	20	6	0	8	20	42.1686747	80	0	0	0	20	0
304	Zambia	National	23.52941176	29.41176471	17.64705882	5	0	0	20	75	0	0	0	27.71084337	60	40	0	0	0	0
305	Zambia	National	17.64705882	17.64705882	17.64705882	60	30	0	0	0	0	10	0	15.6626506	90	0	0	0	10	0
306	Zambia	National	23.52941176	35.29411765	11.76470588	50	0	25	0	25	0	0	0	46.98795181	40	60	0	0	0	0
307	Zambia	National	2.941176471	0	5.882352941	60	0	20	20	0	0	0	0	8.43373494	0	0	25	0	75	0
308	Zambia	National	29.41176471	35.29411765	23.52941176	40	0	25	0	35	0	0	0	24.09638554	30	0	35	35	0	0
309	Zambia	International	17.64705882	17.64705882	17.64705882	60	0	40	0	0	0	0	0	14.45783133	70	0	0	30	0	0
310	Zambia	International	23.52941176	23.52941176	23.52941176	60	0	40	0	0	0	0	0	3.614457831	40	0	0	0	0	60
311	Zambia	International	41.17647059	47.05882353	35.29411765	40	0	30	10	20	0	0	0	31.3253012	20	40	0	20	20	0
312	Zambia	International	8.823529412	0	17.64705882	40	20	40	0	0	0	0	0	12.04819277	30	0	0	0	40	30
313	Zambia	National	8.823529412	17.64705882	0	80	0	3	15	0	0	0	2	4.819277108	100	0	0	0	0	0
314	Zambia	National	23.52941176	29.41176471	17.64705882	0	30	55	0	15	0	0	0	42.1686747	80	0	20	0	0	0
315	Zambia	International	8.823529412	11.76470588	5.882352941	35	0	60	0	5	0	0	0	38.55421687	30	30	40	0	0	0
316	Zambia	National	17.64705882	17.64705882	17.64705882	40	0	60	0	0	0	0	0	55.42168675	10	30	60	0	0	0
317	Zambia	National	38.23529412	41.17647059	35.29411765	40	0	30	0	0	30	0	0	10.84337349	60	0	20	0	20	0
318	Zambia	National	17.64705882	17.64705882	17.64705882	20	0	55	0	0	0	0	25	22.89156627	80	0	0	0	0	20
319	Zambia	International	8.823529412	5.882352941	11.76470588	100	0	0	0	0	0	0	0	61.44578313	50	0	50	0	0	0
320	Zambia	National	17.64705882	11.76470588	23.52941176	50	0	30	5	10	0	5	0	28.91566265	70	30	0	0	0	0
321	Zambia	Local	8.823529412	17.64705882	0	40	40	0	0	0	20	0	0	24.09638554	40	60	0	0	0	0
322	Zambia	Local	17.64705882	17.64705882	17.64705882	40	0	30	0	0	30	0	0	16.86746988	100	0	0	0	0	0
323	Zambia	Local	14.70588235	17.64705882	11.76470588	20	60	20	0	0	0	0	0	20.48192771	100	0	0	0	0	0
324	Zambia	Local	23.52941176	23.52941176	23.52941176	0	60	40	0	0	0	0	0	7.228915663	40	0	0	0	0	60
325	Zambia	Local	14.70588235	11.76470588	17.64705882	30	10	60	0	0	0	0	0	18.07228916	10	0	90	0	0	0
326	Zambia	Local	17.64705882	17.64705882	17.64705882	30	10	60	0	0	0	0	0	18.07228916	60	0	0	0	20	20
327	Zambia	Local	5.882352941	5.882352941	5.882352941	0	10	90	0	0	0	0	0	8.43373494	10	0	40	0	0	50
328	Zambia	Local	11.76470588	11.76470588	11.76470588	0	55	45	0	0	0	0	0	1.204819277	20	0	10	0	0	70
329	Zambia	National	26.47058824	35.29411765	17.64705882	20	20	60	0	0	0	0	0	20.48192771	50	0	10	0	0	40
330	Zambia	National	17.64705882	17.64705882	17.64705882	60	0	20	0	20	0	0	0	22.89156627	70	0	30	0	0	0
331	Zambia	Regional	14.70588235	17.64705882	11.76470588	60	0	20	20	0	0	0	0	14.45783133	80	0	20	0	0	0
332	Zambia	Regional	20.58823529	23.52941176	17.64705882	30	0	50	10	10	0	0	0	36.14457831	40	0	40	0	20	0
333	Zambia	Regional	8.823529412	11.76470588	5.882352941	25	0	50	25	0	0	0	0	15.6626506	55	0	15	0	30	0
334	Zambia	Regional	17.64705882	17.64705882	17.64705882	60	10	30	0	0	0	0	0	8.43373494	70	0	0	0	15	15
335	Zambia	Regional	17.64705882	17.64705882	17.64705882	0	20	60	0	0	0	0	20	1.204819277	0	0	5	0	5	90
336	Zambia	Regional	8.823529412	5.882352941	11.76470588	60	20	0	15	5	0	0	0	16.86746988	80	0	0	0	20	0
337	Zambia	Regional	8.823529412	5.882352941	11.76470588	60	0	20	20	0	0	0	0	6.024096386	0	0	50	25	0	25
338	Zambia	Regional	17.64705882	17.64705882	17.64705882	0	0	0	30	20	0	0	50	4.819277108	60	0	0	0	10	30
339	Zambia	Regional	8.823529412	0	17.64705882	55	20	25	0	0	0	0	0	14.45783133	60	0	20	0	20	0
340	Zambia	Regional	8.823529412	5.882352941	11.76470588	40	0	40	0	20	0	0	0	14.45783133	60	0	0	0	0	40
341	Zambia	Regional	8.823529412	0	17.64705882	50	0	25	0	25	0	0	0	15.6626506	50	0	30	0	20	0
342	Zambia	Regional	11.76470588	0	23.52941176	40	0	0	20	40	0	0	0	9.638554217	0	0	50	0	20	30
343	Zambia	Regional	5.882352941	0	11.76470588	50	20	30	0	0	0	0	0	12.04819277	30	0	20	0	0	50
344	Zambia	Regional	23.52941176	23.52941176	23.52941176	65	2.5	30	2.5	0	0	0	0	13.25301205	15	0	70	0	0	15
345	Zambia	Regional	5.882352941	5.882352941	5.882352941	30	0	40	15	15	0	0	0	53.01204819	40	30	0	0	0	30
346	Zambia	Regional	20.58823529	17.64705882	23.52941176	60	25	15	0	0	0	0	0	3.614457831	0	0	30	0	0	70
347	Zambia	Regional	5.882352941	5.882352941	5.882352941	50	10	30	10	0	0	0	0	9.638554217	90	0	0	0	0	10
348	Zambia	Regional	11.76470588	5.882352941	17.64705882	50	20	30	0	0	0	0	0	13.25301205	50	0	20	0	0	30
349	Zambia	Regional	8.823529412	0	17.64705882	30	50	20	0	0	0	0	0	13.25301205	25	0	45	0	30	0
350	Zambia	Regional	5.882352941	0	11.76470588	60	10	30	0	0	0	0	0	4.819277108	0	0	100	0	0	0
351	Zambia	Regional	14.70588235	11.76470588	17.64705882	20	10	10	60	0	0	0	0	6.024096386	20	0	0	0	80	0
352	Zambia	Regional	14.70588235	11.76470588	17.64705882	50	10	30	0	0	0	10	0	4.819277108	0	10	0	0	40	50
353	Zambia	Regional	2.941176471	0	5.882352941	50	0	50	0	0	0	0	0	19.27710843	80	0	0	0	0	20
354	Zambia	Regional	8.823529412	0	17.64705882	30	0	35	0	0	0	0	35	7.228915663	30	0	0	0	30	40
355	Zambia	Regional	8.823529412	5.882352941	11.76470588	50	5	35	0	0	0	10	0	12.04819277	50	0	0	0	30	20
356	Zambia	Regional	8.823529412	5.882352941	11.76470588	30	0	70	0	0	0	0	0	9.638554217	50	0	0	0	0	50
357	Zambia	Regional	2.941176471	0	5.882352941	20	10	50	0	20	0	0	0	3.614457831	50	0	0	0	20	30
358	Zambia	Regional	8.823529412	0	17.64705882	50	0	25	0	25	0	0	0	9.638554217	0	0	55	0	15	30
359	Zambia	Regional	8.823529412	5.882352941	11.76470588	45	0	45	0	0	0	10	0	9.638554217	0	0	0	90	10	0
360	Zambia	Regional	11.76470588	5.882352941	17.64705882	30	10	50	10	0	0	0	0	8.43373494	45	0	0	0	0	55
361	Zambia	Regional	8.823529412	5.882352941	11.76470588	30	0	60	10	0	0	0	0	18.07228916	30	0	0	0	20	50
362	Zambia	Regional	14.70588235	11.76470588	17.64705882	60	0	30	0	10	0	0	0	30.12048193	80	0	20	0	0	0
363	Zambia	Regional	11.76470588	11.76470588	11.76470588	70	0	20	0	10	0	0	0	54.21686747	20	0	0	0	0	80
365	Zambia	Regional	14.70588235	11.76470588	17.64705882	30	0	50	0	20	0	0	0	21.68674699	80	0	0	0	0	20
366	Zambia	Local	14.70588235	0	29.41176471	60	10	30	0	0	0	0	0	9.638554217	0	0	50	0	25	25
368	Zambia	Local	11.76470588	0	23.52941176	40	20	30	0	10	0	0	0	30.12048193	60	0	20	0	20	0
369	Zambia	Local	5.882352941	0	11.76470588	0	40	60	0	0	0	0	0	16.86746988	20	0	30	30	20	0
370	Zambia	Local	11.76470588	0	23.52941176	0	10	90	0	0	0	0	0	18.07228916	25	0	0	0	25	50
371	Zambia	Local	20.58823529	11.76470588	29.41176471	40	20	40	0	0	0	0	0	20.48192771	70	0	0	0	0	30
372	Zambia	Local	5.882352941	0	11.76470588	30	10	60	0	0	0	0	0	24.09638554	70	0	0	0	30	0
373	Zambia	Local	11.76470588	11.76470588	11.76470588	50	0	45	0	5	0	0	0	28.91566265	60	0	0	0	40	0
