# Supplementary material for: Reconciling policy instruments with drivers of deforestation and forest degradation: cross-scale analysis of stakeholder perceptions in tropical countries
Source: Sci Rep. 2023 Feb 7;13:2180. doi: 10.1038/s41598-023-29417-y (PMC9905477; doi:10.1038/s41598-023-29417-y)
Supplement: Supplementary file 2 — Supplementary Information 2. [file 41598_2023_29417_MOESM2_ESM.zip › ScriptR/Input/Confidence.csv]

Respondent ID	Country	Level	Confidence
101	Ecuador	National	30.64516129
102	Ecuador	National	30.64516129
103	Ecuador	National	19.35483871
104	Ecuador	National	30.64516129
105	Ecuador	Regional	58.06451613
106	Ecuador	Local	30.64516129
108	Ecuador	National	1.612903226
109	Ecuador	International	38.70967742
110	Ecuador	Regional	22.58064516
111	Ecuador	National	53.22580645
112	Ecuador	National	41.93548387
113	Ecuador	International	51.61290323
114	Ecuador	Regional	38.70967742
115	Ecuador	Regional	35.48387097
116	Ecuador	International	6.451612903
117	Ecuador	International	45.16129032
118	Ecuador	National	51.61290323
119	Ecuador	Regional	19.35483871
121	Ecuador	International	45.16129032
122	Ecuador	Local	33.87096774
123	Ecuador	National	41.93548387
124	Ecuador	International	35.48387097
125	Ecuador	Local	6.451612903
126	Ecuador	Local	32.25806452
127	Ecuador	Local	38.70967742
128	Ecuador	Local	38.70967742
129	Ecuador	Local	12.90322581
130	Ecuador	International	35.48387097
131	Ecuador	Regional	24.19354839
132	Ecuador	Regional	30.64516129
133	Ecuador	Regional	22.58064516
134	Ecuador	National	32.25806452
135	Ecuador	Local	8.064516129
136	Ecuador	Local	11.29032258
137	Ecuador	Local	37.09677419
138	Ecuador	Regional	0
139	Ecuador	National	40.32258065
140	Ecuador	Regional	54.83870968
141	Ecuador	National	43.5483871
142	Ecuador	Local	37.09677419
143	Ecuador	National	46.77419355
144	Ecuador	National	29.03225806
145	Ecuador	National	41.93548387
146	Ecuador	Local	27.41935484
147	Ecuador	Local	56.4516129
148	Ecuador	National	43.5483871
149	Ecuador	National	35.48387097
150	Ecuador	National	33.87096774
151	Ecuador	National	19.35483871
152	Ecuador	National	41.93548387
153	Ecuador	National	33.87096774
154	Ecuador	Regional	48.38709677
155	Ecuador	National	12.90322581
156	Ecuador	National	54.83870968
157	Ecuador	National	35.48387097
158	Ecuador	National	51.61290323
159	Ecuador	Regional	11.29032258
160	Ecuador	National	35.48387097
161	Ecuador	Regional	35.48387097
162	Ecuador	Regional	33.87096774
163	Ecuador	Regional	33.87096774
164	Ecuador	Regional	41.93548387
165	Ecuador	Regional	29.03225806
166	Ecuador	Regional	22.58064516
201	Philippines	International	52.38095238
202	Philippines	International	19.04761905
203	Philippines	National	57.14285714
204	Philippines	National	40.47619048
205	Philippines	National	40.47619048
206	Philippines	National	59.52380952
208	Philippines	National	47.61904762
209	Philippines	National	16.66666667
210	Philippines	National	57.14285714
211	Philippines	National	30.95238095
212	Philippines	National	54.76190476
213	Philippines	National	21.42857143
214	Philippines	National	7.142857143
215	Philippines	National	4.761904762
216	Philippines	National	16.66666667
218	Philippines	National	38.0952381
219	Philippines	National	45.23809524
220	Philippines	National	28.57142857
221	Philippines	National	61.9047619
222	Philippines	National	45.23809524
223	Philippines	National	16.66666667
224	Philippines	International	45.23809524
225	Philippines	National	38.0952381
226	Philippines	National	47.61904762
227	Philippines	International	21.42857143
228	Philippines	National	26.19047619
229	Philippines	International	61.9047619
230	Philippines	National	0
231	Philippines	National	4.761904762
232	Philippines	National	21.42857143
233	Philippines	National	33.33333333
235	Philippines	National	54.76190476
236	Philippines	National	42.85714286
237	Philippines	National	26.19047619
238	Philippines	Regional	26.19047619
239	Philippines	Regional	23.80952381
240	Philippines	Local	23.80952381
241	Philippines	Local	28.57142857
242	Philippines	Local	14.28571429
243	Philippines	Regional	38.0952381
244	Philippines	Regional	21.42857143
245	Philippines	Local	4.761904762
246	Philippines	Local	40.47619048
247	Philippines	Local	33.33333333
248	Philippines	Local	21.42857143
249	Philippines	Local	40.47619048
250	Philippines	Local	19.04761905
251	Philippines	Regional	16.66666667
252	Philippines	Regional	16.66666667
253	Philippines	National	42.85714286
254	Philippines	National	21.42857143
255	Philippines	Regional	54.76190476
256	Philippines	Regional	61.9047619
257	Philippines	Regional	35.71428571
258	Philippines	Regional	45.23809524
259	Philippines	Local	21.42857143
260	Philippines	Local	59.52380952
261	Philippines	Local	35.71428571
262	Philippines	Local	50
263	Philippines	Local	23.80952381
264	Philippines	Regional	45.23809524
265	Philippines	National	38.0952381
266	Philippines	Local	35.71428571
267	Philippines	Local	57.14285714
268	Philippines	Local	21.42857143
269	Philippines	Local	40.47619048
270	Philippines	Local	50
271	Philippines	Local	19.04761905
272	Philippines	National	35.71428571
273	Philippines	Regional	45.23809524
274	Philippines	Local	28.57142857
275	Philippines	Local	7.142857143
276	Philippines	Regional	19.04761905
277	Philippines	Regional	19.04761905
278	Philippines	Regional	30.95238095
279	Philippines	Regional	23.80952381
280	Philippines	Regional	54.76190476
281	Philippines	Regional	33.33333333
282	Philippines	National	45.23809524
283	Philippines	National	26.19047619
284	Philippines	Local	11.9047619
285	Philippines	Regional	57.14285714
301	Zambia	National	54.21686747
302	Zambia	National	12.04819277
303	Zambia	National	42.1686747
304	Zambia	National	27.71084337
305	Zambia	National	15.6626506
306	Zambia	National	46.98795181
307	Zambia	National	8.43373494
308	Zambia	National	24.09638554
309	Zambia	International	14.45783133
310	Zambia	International	3.614457831
311	Zambia	International	31.3253012
312	Zambia	International	12.04819277
313	Zambia	National	4.819277108
314	Zambia	National	42.1686747
315	Zambia	International	38.55421687
316	Zambia	National	55.42168675
317	Zambia	National	10.84337349
318	Zambia	National	22.89156627
319	Zambia	International	61.44578313
320	Zambia	National	28.91566265
321	Zambia	Local	24.09638554
322	Zambia	Local	16.86746988
323	Zambia	Local	20.48192771
324	Zambia	Local	7.228915663
325	Zambia	Local	18.07228916
326	Zambia	Local	18.07228916
327	Zambia	Local	8.43373494
328	Zambia	Local	1.204819277
329	Zambia	National	20.48192771
330	Zambia	National	22.89156627
331	Zambia	Regional	14.45783133
332	Zambia	Regional	36.14457831
333	Zambia	Regional	15.6626506
334	Zambia	Regional	8.43373494
335	Zambia	Regional	1.204819277
336	Zambia	Regional	16.86746988
337	Zambia	Regional	6.024096386
338	Zambia	Regional	4.819277108
339	Zambia	Regional	14.45783133
340	Zambia	Regional	14.45783133
341	Zambia	Regional	15.6626506
342	Zambia	Regional	9.638554217
343	Zambia	Regional	12.04819277
344	Zambia	Regional	13.25301205
345	Zambia	Regional	53.01204819
346	Zambia	Regional	3.614457831
347	Zambia	Regional	9.638554217
348	Zambia	Regional	13.25301205
349	Zambia	Regional	13.25301205
350	Zambia	Regional	4.819277108
351	Zambia	Regional	6.024096386
352	Zambia	Regional	4.819277108
353	Zambia	Regional	19.27710843
354	Zambia	Regional	7.228915663
355	Zambia	Regional	12.04819277
356	Zambia	Regional	9.638554217
357	Zambia	Regional	3.614457831
358	Zambia	Regional	9.638554217
359	Zambia	Regional	9.638554217
360	Zambia	Regional	8.43373494
361	Zambia	Regional	18.07228916
362	Zambia	Regional	30.12048193
363	Zambia	Regional	54.21686747
365	Zambia	Regional	21.68674699
366	Zambia	Local	9.638554217
368	Zambia	Local	30.12048193
369	Zambia	Local	16.86746988
370	Zambia	Local	18.07228916
371	Zambia	Local	20.48192771
372	Zambia	Local	24.09638554
373	Zambia	Local	28.91566265
