# Supplementary material for: Reconciling policy instruments with drivers of deforestation and forest degradation: cross-scale analysis of stakeholder perceptions in tropical countries
Source: Sci Rep. 2023 Feb 7;13:2180. doi: 10.1038/s41598-023-29417-y (PMC9905477; doi:10.1038/s41598-023-29417-y)
Supplement: Supplementary file 2 — Supplementary Information 2. [file 41598_2023_29417_MOESM2_ESM.zip › ScriptR/Input/DriversALL.csv]

Respondent ID	Country	Level	Alertness	AlertnessCom	AlertnessSub	Agriculture	Logging	Woodfuel	OilMining	Infrastructure	Plantations	Natural	OtherDrivers
101	Ecuador	National	31.25	43.75	18.75	50	30	0	20	0	0	0	0
102	Ecuador	National	15.625	18.75	12.5	70	5	0	15	0	10	0	0
103	Ecuador	National	15.625	18.75	12.5	90	10	0	0	0	0	0	0
104	Ecuador	National	25	31.25	18.75	50	10	0	30	10	0	0	0
105	Ecuador	Regional	18.75	37.5	0	60	20	0	20	0	0	0	0
106	Ecuador	Local	9.375	18.75	0	60	30	0	0	5	0	5	0
107	Ecuador	National	34.375	37.5	31.25	70	20	0	0	0	10	0	0
108	Ecuador	National	50	62.5	37.5	40	0	0	0	40	10	10	0
109	Ecuador	International	34.375	62.5	6.25	40	40	0	10	10	0	0	0
110	Ecuador	Regional	31.25	56.25	6.25	90	0	0	0	10	0	0	0
111	Ecuador	National	28.125	31.25	25	40	20	0	20	20	0	0	0
112	Ecuador	National	31.25	37.5	25	70	0	0	0	0	30	0	0
113	Ecuador	International	9.375	18.75	0	40	10	0	20	30	0	0	0
114	Ecuador	Regional	28.125	50	6.25	50	30	0	10	10	0	0	0
115	Ecuador	Regional	53.125	62.5	43.75	80	15	0	5	0	0	0	0
116	Ecuador	International	31.25	43.75	18.75	30	30	0	0	20	20	0	0
117	Ecuador	International	43.75	56.25	31.25	42	16	0	16	26	0	0	0
118	Ecuador	National	37.5	37.5	37.5	60	20	0	0	20	0	0	0
119	Ecuador	Regional	31.25	0	62.5	20	30	0	20	30	0	0	0
121	Ecuador	International	34.375	56.25	12.5	100	0	0	0	0	0	0	0
122	Ecuador	Local	15.625	25	6.25	100	0	0	0	0	0	0	0
123	Ecuador	National	34.375	56.25	12.5	60	0	0	40	0	0	0	0
124	Ecuador	International	28.125	43.75	12.5	60	40	0	0	0	0	0	0
125	Ecuador	Local	3.125	6.25	0	70	0	0	30	0	0	0	0
126	Ecuador	Local	40.625	50	31.25	30	20	0	20	30	0	0	0
127	Ecuador	Local	9.375	12.5	6.25	80	20	0	0	0	0	0	0
128	Ecuador	Local	34.375	56.25	12.5	50	30	0	0	0	20	0	0
129	Ecuador	Local	18.75	37.5	0	40	20	0	20	0	20	0	0
130	Ecuador	International	31.25	62.5	0	60	20	0	20	0	0	0	0
131	Ecuador	Regional	9.375	18.75	0	30	30	0	40	0	0	0	0
132	Ecuador	Regional	12.5	18.75	6.25	75	25	0	0	0	0	0	0
133	Ecuador	Regional	18.75	37.5	0	70	10	0	20	0	0	0	0
134	Ecuador	National	34.375	37.5	31.25	80	0	0	0	10	0	10	0
135	Ecuador	Local	0	0	0	80	20	0	0	0	0	0	0
136	Ecuador	Local	6.25	12.5	0	50	30	0	0	20	0	0	0
137	Ecuador	Local	0	0	0	55	0	0	0	25	0	20	0
138	Ecuador	Regional	3.125	6.25	0	40	20	0	0	40	0	0	0
139	Ecuador	National	25	37.5	12.5	30	40	0	30	0	0	0	0
140	Ecuador	Regional	34.375	62.5	6.25	80	0	0	0	0	20	0	0
141	Ecuador	National	18.75	31.25	6.25	80	20	0	0	0	0	0	0
142	Ecuador	Local	25	43.75	6.25	70	15	0	15	0	0	0	0
143	Ecuador	National	43.75	43.75	43.75	80	0	0	20	0	0	0	0
144	Ecuador	National	34.375	56.25	12.5	20	70	0	10	0	0	0	0
145	Ecuador	National	9.375	18.75	0	40	0	0	30	30	0	0	0
146	Ecuador	Local	34.375	43.75	25	90	0	0	10	0	0	0	0
147	Ecuador	Local	28.125	43.75	12.5	30	40	0	10	0	0	0	20
148	Ecuador	National	28.125	31.25	25	50	0	0	0	30	20	0	0
149	Ecuador	National	25	50	0	50	0	0	20	30	0	0	0
150	Ecuador	National	12.5	25	0	30	20	0	30	0	20	0	0
151	Ecuador	National	25	43.75	6.25	60	15	0	25	0	0	0	0
152	Ecuador	National	12.5	18.75	6.25	30	35	0	35	0	0	0	0
153	Ecuador	National	18.75	31.25	6.25	50	50	0	0	0	0	0	0
154	Ecuador	Regional	21.875	37.5	6.25	60	20	0	20	0	0	0	0
155	Ecuador	National	15.625	18.75	12.5	25	5	0	60	10	0	0	0
156	Ecuador	National	15.625	0	31.25	20	0	0	40	0	0	40	0
157	Ecuador	National	43.75	62.5	25	70	30	0	0	0	0	0	0
158	Ecuador	National	28.125	43.75	12.5	30	40	0	10	0	0	20	0
159	Ecuador	Regional	15.625	31.25	0	30	0	0	20	10	40	0	0
160	Ecuador	National	31.25	50	12.5	20	70	0	10	0	0	0	0
161	Ecuador	Regional	34.375	43.75	25	70	0	0	30	0	0	0	0
162	Ecuador	Regional	18.75	25	12.5	60	0	0	40	0	0	0	0
163	Ecuador	Regional	28.125	37.5	18.75	40	10	0	40	10	0	0	0
164	Ecuador	Regional	21.875	37.5	6.25	20	0	0	60	20	0	0	0
165	Ecuador	Regional	25	37.5	12.5	60	0	0	30	0	0	10	0
166	Ecuador	Regional	6.25	12.5	0	20	70	0	0	10	0	0	0
201	Philippines	International	64.28571429	64.28571429	64.28571429	0	25	25	0	50	0	0	0
202	Philippines	International	35.71428571	64.28571429	7.142857143	60	20	20	0	0	0	0	0
203	Philippines	National	39.28571429	35.71428571	42.85714286	80	0	0	0	0	20	0	0
204	Philippines	National	32.14285714	35.71428571	28.57142857	70	0	20	0	10	0	0	0
205	Philippines	National	21.42857143	35.71428571	7.142857143	60	0	0	20	20	0	0	0
206	Philippines	National	25	28.57142857	21.42857143	0	30	0	0	30	0	40	0
207	Philippines	National	28.57142857	28.57142857	28.57142857	0	25	0	20	30	25	0	0
208	Philippines	National	25	42.85714286	7.142857143	40	30	0	0	30	0	0	0
209	Philippines	National	0	0	0	60	10	0	30	0	0	0	0
210	Philippines	National	32.14285714	28.57142857	35.71428571	35	0	20	0	10	0	35	0
211	Philippines	National	17.85714286	21.42857143	14.28571429	70	15	0	15	0	0	0	0
212	Philippines	National	21.42857143	21.42857143	21.42857143	0	45	0	0	0	15	40	0
213	Philippines	National	10.71428571	21.42857143	0	50	25	25	0	0	0	0	0
214	Philippines	National	32.14285714	57.14285714	7.142857143	50	20	0	0	0	0	30	0
215	Philippines	National	21.42857143	35.71428571	7.142857143	50	0	0	30	0	0	20	0
216	Philippines	National	21.42857143	35.71428571	7.142857143	50	30	0	0	20	0	0	0
217	Philippines	National	14.28571429	14.28571429	14.28571429	0	0	0	40	60	0	0	0
218	Philippines	National	35.71428571	64.28571429	7.142857143	60	20	0	20	0	0	0	0
219	Philippines	National	14.28571429	7.142857143	21.42857143	40	30	0	0	0	0	30	0
220	Philippines	National	14.28571429	0	28.57142857	60	20	0	0	0	0	20	0
221	Philippines	National	32.14285714	57.14285714	7.142857143	30	0	0	0	40	0	30	0
222	Philippines	National	28.57142857	50	7.142857143	0	15	0	60	25	0	0	0
223	Philippines	National	17.85714286	28.57142857	7.142857143	50	30	0	0	20	0	0	0
224	Philippines	International	17.85714286	28.57142857	7.142857143	0	0	0	25	60	15	0	0
225	Philippines	National	7.142857143	14.28571429	0	0	30	0	30	40	0	0	0
226	Philippines	National	28.57142857	21.42857143	35.71428571	50	25	25	0	0	0	0	0
227	Philippines	International	17.85714286	21.42857143	14.28571429	60	20	0	20	0	0	0	0
228	Philippines	National	17.85714286	28.57142857	7.142857143	0	0	20	60	0	20	0	0
229	Philippines	International	25	28.57142857	21.42857143	0	25	0	35	40	0	0	0
230	Philippines	National	7.142857143	0	14.28571429	50	25	0	25	0	0	0	0
232	Philippines	National	17.85714286	14.28571429	21.42857143	50	20	0	0	30	0	0	0
233	Philippines	National	35.71428571	64.28571429	7.142857143	0	0	0	75	25	0	0	0
236	Philippines	National	39.28571429	50	28.57142857	30	35	0	0	0	0	35	0
237	Philippines	National	32.14285714	57.14285714	7.142857143	0	40	0	0	60	0	0	0
238	Philippines	Regional	14.28571429	21.42857143	7.142857143	25	0	0	0	75	0	0	0
239	Philippines	Regional	17.85714286	21.42857143	14.28571429	30	0	0	0	0	30	40	0
240	Philippines	Local	14.28571429	7.142857143	21.42857143	30	20	0	0	50	0	0	0
241	Philippines	Local	10.71428571	7.142857143	14.28571429	30	0	0	0	20	0	50	0
242	Philippines	Local	0	0	0	50	20	0	20	0	0	10	0
243	Philippines	Regional	25	50	0	40	30	0	0	30	0	0	0
244	Philippines	Regional	25	28.57142857	21.42857143	10	0	10	0	0	10	70	0
245	Philippines	Local	17.85714286	35.71428571	0	90	0	0	0	5	5	0	0
246	Philippines	Local	25	42.85714286	7.142857143	20	20	0	0	60	0	0	0
247	Philippines	Local	10.71428571	21.42857143	0	10	0	60	0	0	0	30	0
248	Philippines	Local	3.571428571	0	7.142857143	50	20	0	0	0	0	30	0
249	Philippines	Local	7.142857143	14.28571429	0	20	0	0	50	0	0	30	0
250	Philippines	Local	14.28571429	28.57142857	0	80	0	20	0	0	0	0	0
251	Philippines	Regional	39.28571429	64.28571429	14.28571429	60	0	0	20	0	0	20	0
252	Philippines	Regional	21.42857143	28.57142857	14.28571429	20	30	0	50	0	0	0	0
253	Philippines	National	3.571428571	0	7.142857143	33	33	0	0	0	0	34	0
254	Philippines	National	25	28.57142857	21.42857143	50	0	0	25	0	0	25	0
255	Philippines	Regional	21.42857143	14.28571429	28.57142857	50	30	20	0	0	0	0	0
256	Philippines	Regional	32.14285714	28.57142857	35.71428571	20	80	0	0	0	0	0	0
257	Philippines	Regional	14.28571429	21.42857143	7.142857143	0	34	33	33	0	0	0	0
258	Philippines	Regional	39.28571429	71.42857143	7.142857143	50	0	0	0	50	0	0	0
259	Philippines	Local	21.42857143	21.42857143	21.42857143	35	50	0	0	0	0	15	0
260	Philippines	Local	7.142857143	14.28571429	0	40	20	0	0	0	0	40	0
261	Philippines	Local	17.85714286	0	35.71428571	80	20	0	0	0	0	0	0
262	Philippines	Local	17.85714286	14.28571429	21.42857143	70	15	15	0	0	0	0	0
263	Philippines	Local	17.85714286	21.42857143	14.28571429	60	30	0	0	0	0	10	0
264	Philippines	Regional	35.71428571	64.28571429	7.142857143	30	0	0	50	20	0	0	0
265	Philippines	National	25	42.85714286	7.142857143	50	25	0	0	0	0	25	0
266	Philippines	Local	3.571428571	7.142857143	0	20	70	10	0	0	0	0	0
267	Philippines	Local	21.42857143	21.42857143	21.42857143	50	0	0	15	0	0	35	0
268	Philippines	Local	7.142857143	7.142857143	7.142857143	75	0	0	0	25	0	0	0
269	Philippines	Local	28.57142857	50	7.142857143	90	0	0	0	0	10	0	0
270	Philippines	Local	21.42857143	35.71428571	7.142857143	40	0	0	0	60	0	0	0
271	Philippines	Local	21.42857143	35.71428571	7.142857143	40	30	0	0	30	0	0	0
272	Philippines	National	64.28571429	64.28571429	64.28571429	75	0	0	0	25	0	0	0
273	Philippines	Regional	14.28571429	28.57142857	0	0	40	30	10	0	0	20	0
274	Philippines	Local	3.571428571	7.142857143	0	0	0	0	50	0	20	30	0
275	Philippines	Local	21.42857143	21.42857143	21.42857143	40	30	0	0	30	0	0	0
276	Philippines	Regional	21.42857143	21.42857143	21.42857143	15	15	0	0	0	0	70	0
277	Philippines	Regional	21.42857143	42.85714286	0	80	10	0	10	0	0	0	0
278	Philippines	Regional	17.85714286	7.142857143	28.57142857	30	20	0	50	0	0	0	0
279	Philippines	Regional	25	35.71428571	14.28571429	30	30	0	0	0	0	40	0
280	Philippines	Regional	32.14285714	64.28571429	0	70	20	0	10	0	0	0	0
281	Philippines	Regional	14.28571429	14.28571429	14.28571429	50	0	0	0	50	0	0	0
282	Philippines	National	39.28571429	71.42857143	7.142857143	50	0	0	0	50	0	0	0
283	Philippines	National	17.85714286	35.71428571	0	50	0	0	20	30	0	0	0
284	Philippines	Local	14.28571429	14.28571429	14.28571429	50	30	0	0	0	0	20	0
285	Philippines	Regional	14.28571429	28.57142857	0	10	20	0	70	0	0	0	0
301	Zambia	National	8.823529412	5.882352941	11.76470588	60	0	20	0	20	0	0	0
302	Zambia	National	11.76470588	11.76470588	11.76470588	65	0	5	20	10	0	0	0
303	Zambia	National	11.76470588	17.64705882	5.882352941	40	6	0	20	6	0	8	20
304	Zambia	National	23.52941176	29.41176471	17.64705882	5	0	0	20	75	0	0	0
305	Zambia	National	17.64705882	17.64705882	17.64705882	60	30	0	0	0	0	10	0
306	Zambia	National	23.52941176	35.29411765	11.76470588	50	0	25	0	25	0	0	0
307	Zambia	National	2.941176471	0	5.882352941	60	0	20	20	0	0	0	0
308	Zambia	National	29.41176471	35.29411765	23.52941176	40	0	25	0	35	0	0	0
309	Zambia	International	17.64705882	17.64705882	17.64705882	60	0	40	0	0	0	0	0
310	Zambia	International	23.52941176	23.52941176	23.52941176	60	0	40	0	0	0	0	0
311	Zambia	International	41.17647059	47.05882353	35.29411765	40	0	30	10	20	0	0	0
312	Zambia	International	8.823529412	0	17.64705882	40	20	40	0	0	0	0	0
313	Zambia	National	8.823529412	17.64705882	0	80	0	3	15	0	0	0	2
314	Zambia	National	23.52941176	29.41176471	17.64705882	0	30	55	0	15	0	0	0
315	Zambia	International	8.823529412	11.76470588	5.882352941	35	0	60	0	5	0	0	0
316	Zambia	National	17.64705882	17.64705882	17.64705882	40	0	60	0	0	0	0	0
317	Zambia	National	38.23529412	41.17647059	35.29411765	40	0	30	0	0	30	0	0
318	Zambia	National	17.64705882	17.64705882	17.64705882	20	0	55	0	0	0	0	25
319	Zambia	International	8.823529412	5.882352941	11.76470588	100	0	0	0	0	0	0	0
320	Zambia	National	17.64705882	11.76470588	23.52941176	50	0	30	5	10	0	5	0
321	Zambia	Local	8.823529412	17.64705882	0	40	40	0	0	0	20	0	0
322	Zambia	Local	17.64705882	17.64705882	17.64705882	40	0	30	0	0	30	0	0
323	Zambia	Local	14.70588235	17.64705882	11.76470588	20	60	20	0	0	0	0	0
324	Zambia	Local	23.52941176	23.52941176	23.52941176	0	60	40	0	0	0	0	0
325	Zambia	Local	14.70588235	11.76470588	17.64705882	30	10	60	0	0	0	0	0
326	Zambia	Local	17.64705882	17.64705882	17.64705882	30	10	60	0	0	0	0	0
327	Zambia	Local	5.882352941	5.882352941	5.882352941	0	10	90	0	0	0	0	0
328	Zambia	Local	11.76470588	11.76470588	11.76470588	0	55	45	0	0	0	0	0
329	Zambia	National	26.47058824	35.29411765	17.64705882	20	20	60	0	0	0	0	0
330	Zambia	National	17.64705882	17.64705882	17.64705882	60	0	20	0	20	0	0	0
331	Zambia	Regional	14.70588235	17.64705882	11.76470588	60	0	20	20	0	0	0	0
332	Zambia	Regional	20.58823529	23.52941176	17.64705882	30	0	50	10	10	0	0	0
333	Zambia	Regional	8.823529412	11.76470588	5.882352941	25	0	50	25	0	0	0	0
334	Zambia	Regional	17.64705882	17.64705882	17.64705882	60	10	30	0	0	0	0	0
335	Zambia	Regional	17.64705882	17.64705882	17.64705882	0	20	60	0	0	0	0	20
336	Zambia	Regional	8.823529412	5.882352941	11.76470588	60	20	0	15	5	0	0	0
337	Zambia	Regional	8.823529412	5.882352941	11.76470588	60	0	20	20	0	0	0	0
338	Zambia	Regional	17.64705882	17.64705882	17.64705882	0	0	0	30	20	0	0	50
339	Zambia	Regional	8.823529412	0	17.64705882	55	20	25	0	0	0	0	0
340	Zambia	Regional	8.823529412	5.882352941	11.76470588	40	0	40	0	20	0	0	0
341	Zambia	Regional	8.823529412	0	17.64705882	50	0	25	0	25	0	0	0
342	Zambia	Regional	11.76470588	0	23.52941176	40	0	0	20	40	0	0	0
343	Zambia	Regional	5.882352941	0	11.76470588	50	20	30	0	0	0	0	0
344	Zambia	Regional	23.52941176	23.52941176	23.52941176	65	2.5	30	2.5	0	0	0	0
345	Zambia	Regional	5.882352941	5.882352941	5.882352941	30	0	40	15	15	0	0	0
346	Zambia	Regional	20.58823529	17.64705882	23.52941176	60	25	15	0	0	0	0	0
347	Zambia	Regional	5.882352941	5.882352941	5.882352941	50	10	30	10	0	0	0	0
348	Zambia	Regional	11.76470588	5.882352941	17.64705882	50	20	30	0	0	0	0	0
349	Zambia	Regional	8.823529412	0	17.64705882	30	50	20	0	0	0	0	0
350	Zambia	Regional	5.882352941	0	11.76470588	60	10	30	0	0	0	0	0
351	Zambia	Regional	14.70588235	11.76470588	17.64705882	20	10	10	60	0	0	0	0
352	Zambia	Regional	14.70588235	11.76470588	17.64705882	50	10	30	0	0	0	10	0
353	Zambia	Regional	2.941176471	0	5.882352941	50	0	50	0	0	0	0	0
354	Zambia	Regional	8.823529412	0	17.64705882	30	0	35	0	0	0	0	35
355	Zambia	Regional	8.823529412	5.882352941	11.76470588	50	5	35	0	0	0	10	0
356	Zambia	Regional	8.823529412	5.882352941	11.76470588	30	0	70	0	0	0	0	0
357	Zambia	Regional	2.941176471	0	5.882352941	20	10	50	0	20	0	0	0
358	Zambia	Regional	8.823529412	0	17.64705882	50	0	25	0	25	0	0	0
359	Zambia	Regional	8.823529412	5.882352941	11.76470588	45	0	45	0	0	0	10	0
360	Zambia	Regional	11.76470588	5.882352941	17.64705882	30	10	50	10	0	0	0	0
361	Zambia	Regional	8.823529412	5.882352941	11.76470588	30	0	60	10	0	0	0	0
362	Zambia	Regional	14.70588235	11.76470588	17.64705882	60	0	30	0	10	0	0	0
363	Zambia	Regional	11.76470588	11.76470588	11.76470588	70	0	20	0	10	0	0	0
365	Zambia	Regional	14.70588235	11.76470588	17.64705882	30	0	50	0	20	0	0	0
366	Zambia	Local	14.70588235	0	29.41176471	60	10	30	0	0	0	0	0
368	Zambia	Local	11.76470588	0	23.52941176	40	20	30	0	10	0	0	0
369	Zambia	Local	5.882352941	0	11.76470588	0	40	60	0	0	0	0	0
370	Zambia	Local	11.76470588	0	23.52941176	0	10	90	0	0	0	0	0
371	Zambia	Local	20.58823529	11.76470588	29.41176471	40	20	40	0	0	0	0	0
372	Zambia	Local	5.882352941	0	11.76470588	30	10	60	0	0	0	0	0
373	Zambia	Local	11.76470588	11.76470588	11.76470588	50	0	45	0	5	0	0	0
