# Supplementary material for: Reconciling policy instruments with drivers of deforestation and forest degradation: cross-scale analysis of stakeholder perceptions in tropical countries
Source: Sci Rep. 2023 Feb 7;13:2180. doi: 10.1038/s41598-023-29417-y (PMC9905477; doi:10.1038/s41598-023-29417-y)
Supplement: Supplementary file 2 — Supplementary Information 2. [file 41598_2023_29417_MOESM2_ESM.zip › ScriptR/Input/ImportanceDrivers.csv]

Respondent ID	Country	Level	Agriculture	Logging	Woodfuel	OilMining	Infrastructure	Plantations	Natural	OtherDrivers
101	Ecuador	National	50	30	0	20	0	0	0	0
102	Ecuador	National	70	5	0	15	0	10	0	0
103	Ecuador	National	90	10	0	0	0	0	0	0
104	Ecuador	National	50	10	0	30	10	0	0	0
105	Ecuador	Regional	60	20	0	20	0	0	0	0
106	Ecuador	Local	60	30	0	0	5	0	5	0
107	Ecuador	National	70	20	0	0	0	10	0	0
108	Ecuador	National	40	0	0	0	40	10	10	0
109	Ecuador	International	40	40	0	10	10	0	0	0
110	Ecuador	Regional	90	0	0	0	10	0	0	0
111	Ecuador	National	40	20	0	20	20	0	0	0
112	Ecuador	National	70	0	0	0	0	30	0	0
113	Ecuador	International	40	10	0	20	30	0	0	0
114	Ecuador	Regional	50	30	0	10	10	0	0	0
115	Ecuador	Regional	80	15	0	5	0	0	0	0
116	Ecuador	International	30	30	0	0	20	20	0	0
117	Ecuador	International	42	16	0	16	26	0	0	0
118	Ecuador	National	60	20	0	0	20	0	0	0
119	Ecuador	Regional	20	30	0	20	30	0	0	0
121	Ecuador	International	100	0	0	0	0	0	0	0
122	Ecuador	Local	100	0	0	0	0	0	0	0
123	Ecuador	National	60	0	0	40	0	0	0	0
124	Ecuador	International	60	40	0	0	0	0	0	0
125	Ecuador	Local	70	0	0	30	0	0	0	0
126	Ecuador	Local	30	20	0	20	30	0	0	0
127	Ecuador	Local	80	20	0	0	0	0	0	0
128	Ecuador	Local	50	30	0	0	0	20	0	0
129	Ecuador	Local	40	20	0	20	0	20	0	0
130	Ecuador	International	60	20	0	20	0	0	0	0
131	Ecuador	Regional	30	30	0	40	0	0	0	0
132	Ecuador	Regional	75	25	0	0	0	0	0	0
133	Ecuador	Regional	70	10	0	20	0	0	0	0
134	Ecuador	National	80	0	0	0	10	0	10	0
135	Ecuador	Local	80	20	0	0	0	0	0	0
136	Ecuador	Local	50	30	0	0	20	0	0	0
137	Ecuador	Local	55	0	0	0	25	0	20	0
138	Ecuador	Regional	40	20	0	0	40	0	0	0
139	Ecuador	National	30	40	0	30	0	0	0	0
140	Ecuador	Regional	80	0	0	0	0	20	0	0
141	Ecuador	National	80	20	0	0	0	0	0	0
142	Ecuador	Local	70	15	0	15	0	0	0	0
143	Ecuador	National	80	0	0	20	0	0	0	0
144	Ecuador	National	20	70	0	10	0	0	0	0
145	Ecuador	National	40	0	0	30	30	0	0	0
146	Ecuador	Local	90	0	0	10	0	0	0	0
147	Ecuador	Local	30	40	0	10	0	0	0	20
148	Ecuador	National	50	0	0	0	30	20	0	0
149	Ecuador	National	50	0	0	20	30	0	0	0
150	Ecuador	National	30	20	0	30	0	20	0	0
151	Ecuador	National	60	15	0	25	0	0	0	0
152	Ecuador	National	30	35	0	35	0	0	0	0
153	Ecuador	National	50	50	0	0	0	0	0	0
154	Ecuador	Regional	60	20	0	20	0	0	0	0
155	Ecuador	National	25	5	0	60	10	0	0	0
156	Ecuador	National	20	0	0	40	0	0	40	0
157	Ecuador	National	70	30	0	0	0	0	0	0
158	Ecuador	National	30	40	0	10	0	0	20	0
159	Ecuador	Regional	30	0	0	20	10	40	0	0
160	Ecuador	National	20	70	0	10	0	0	0	0
161	Ecuador	Regional	70	0	0	30	0	0	0	0
162	Ecuador	Regional	60	0	0	40	0	0	0	0
163	Ecuador	Regional	40	10	0	40	10	0	0	0
164	Ecuador	Regional	20	0	0	60	20	0	0	0
165	Ecuador	Regional	60	0	0	30	0	0	10	0
166	Ecuador	Regional	20	70	0	0	10	0	0	0
201	Philippines	International	0	25	25	0	50	0	0	0
202	Philippines	International	60	20	20	0	0	0	0	0
203	Philippines	National	80	0	0	0	0	20	0	0
204	Philippines	National	70	0	20	0	10	0	0	0
205	Philippines	National	60	0	0	20	20	0	0	0
206	Philippines	National	0	30	0	0	30	0	40	0
207	Philippines	National	0	25	0	20	30	25	0	0
208	Philippines	National	40	30	0	0	30	0	0	0
209	Philippines	National	60	10	0	30	0	0	0	0
210	Philippines	National	35	0	20	0	10	0	35	0
211	Philippines	National	70	15	0	15	0	0	0	0
212	Philippines	National	0	45	0	0	0	15	40	0
213	Philippines	National	50	25	25	0	0	0	0	0
214	Philippines	National	50	20	0	0	0	0	30	0
215	Philippines	National	50	0	0	30	0	0	20	0
216	Philippines	National	50	30	0	0	20	0	0	0
217	Philippines	National	0	0	0	40	60	0	0	0
218	Philippines	National	60	20	0	20	0	0	0	0
219	Philippines	National	40	30	0	0	0	0	30	0
220	Philippines	National	60	20	0	0	0	0	20	0
221	Philippines	National	30	0	0	0	40	0	30	0
222	Philippines	National	0	15	0	60	25	0	0	0
223	Philippines	National	50	30	0	0	20	0	0	0
224	Philippines	International	0	0	0	25	60	15	0	0
225	Philippines	National	0	30	0	30	40	0	0	0
226	Philippines	National	50	25	25	0	0	0	0	0
227	Philippines	International	60	20	0	20	0	0	0	0
228	Philippines	National	0	0	20	60	0	20	0	0
229	Philippines	International	0	25	0	35	40	0	0	0
230	Philippines	National	50	25	0	25	0	0	0	0
232	Philippines	National	50	20	0	0	30	0	0	0
233	Philippines	National	0	0	0	75	25	0	0	0
235	Philippines	National	0	50	0	20	30	0	0	0
236	Philippines	National	30	35	0	0	0	0	35	0
237	Philippines	National	0	40	0	0	60	0	0	0
238	Philippines	Regional	25	0	0	0	75	0	0	0
239	Philippines	Regional	30	0	0	0	0	30	40	0
240	Philippines	Local	30	20	0	0	50	0	0	0
241	Philippines	Local	30	0	0	0	20	0	50	0
242	Philippines	Local	50	20	0	20	0	0	10	0
243	Philippines	Regional	40	30	0	0	30	0	0	0
244	Philippines	Regional	10	0	10	0	0	10	70	0
245	Philippines	Local	90	0	0	0	5	5	0	0
246	Philippines	Local	20	20	0	0	60	0	0	0
247	Philippines	Local	10	0	60	0	0	0	30	0
248	Philippines	Local	50	20	0	0	0	0	30	0
249	Philippines	Local	20	0	0	50	0	0	30	0
250	Philippines	Local	80	0	20	0	0	0	0	0
251	Philippines	Regional	60	0	0	20	0	0	20	0
252	Philippines	Regional	20	30	0	50	0	0	0	0
253	Philippines	National	33	33	0	0	0	0	34	0
254	Philippines	National	50	0	0	25	0	0	25	0
255	Philippines	Regional	50	30	20	0	0	0	0	0
256	Philippines	Regional	20	80	0	0	0	0	0	0
257	Philippines	Regional	0	34	33	33	0	0	0	0
258	Philippines	Regional	50	0	0	0	50	0	0	0
259	Philippines	Local	35	50	0	0	0	0	15	0
260	Philippines	Local	40	20	0	0	0	0	40	0
261	Philippines	Local	80	20	0	0	0	0	0	0
262	Philippines	Local	70	15	15	0	0	0	0	0
263	Philippines	Local	60	30	0	0	0	0	10	0
264	Philippines	Regional	30	0	0	50	20	0	0	0
265	Philippines	National	50	25	0	0	0	0	25	0
266	Philippines	Local	20	70	10	0	0	0	0	0
267	Philippines	Local	50	0	0	15	0	0	35	0
268	Philippines	Local	75	0	0	0	25	0	0	0
269	Philippines	Local	90	0	0	0	0	10	0	0
270	Philippines	Local	40	0	0	0	60	0	0	0
271	Philippines	Local	40	30	0	0	30	0	0	0
272	Philippines	National	75	0	0	0	25	0	0	0
273	Philippines	Regional	0	40	30	10	0	0	20	0
274	Philippines	Local	0	0	0	50	0	20	30	0
275	Philippines	Local	40	30	0	0	30	0	0	0
276	Philippines	Regional	15	15	0	0	0	0	70	0
277	Philippines	Regional	80	10	0	10	0	0	0	0
278	Philippines	Regional	30	20	0	50	0	0	0	0
279	Philippines	Regional	30	30	0	0	0	0	40	0
280	Philippines	Regional	70	20	0	10	0	0	0	0
281	Philippines	Regional	50	0	0	0	50	0	0	0
282	Philippines	National	50	0	0	0	50	0	0	0
283	Philippines	National	50	0	0	20	30	0	0	0
284	Philippines	Local	50	30	0	0	0	0	20	0
285	Philippines	Regional	10	20	0	70	0	0	0	0
301	Zambia	National	60	0	20	0	20	0	0	0
302	Zambia	National	65	0	5	20	10	0	0	0
303	Zambia	National	40	6	0	20	6	0	8	20
304	Zambia	National	5	0	0	20	75	0	0	0
305	Zambia	National	60	30	0	0	0	0	10	0
306	Zambia	National	50	0	25	0	25	0	0	0
307	Zambia	National	60	0	20	20	0	0	0	0
308	Zambia	National	40	0	25	0	35	0	0	0
309	Zambia	International	60	0	40	0	0	0	0	0
310	Zambia	International	60	0	40	0	0	0	0	0
311	Zambia	International	40	0	30	10	20	0	0	0
312	Zambia	International	40	20	40	0	0	0	0	0
313	Zambia	National	80	0	3	15	0	0	0	2
314	Zambia	National	0	30	55	0	15	0	0	0
315	Zambia	International	35	0	60	0	5	0	0	0
316	Zambia	National	40	0	60	0	0	0	0	0
317	Zambia	National	40	0	30	0	0	30	0	0
318	Zambia	National	20	0	55	0	0	0	0	25
319	Zambia	International	100	0	0	0	0	0	0	0
320	Zambia	National	50	0	30	5	10	0	5	0
321	Zambia	Local	40	40	0	0	0	20	0	0
322	Zambia	Local	40	0	30	0	0	30	0	0
323	Zambia	Local	20	60	20	0	0	0	0	0
324	Zambia	Local	0	60	40	0	0	0	0	0
325	Zambia	Local	30	10	60	0	0	0	0	0
326	Zambia	Local	30	10	60	0	0	0	0	0
327	Zambia	Local	0	10	90	0	0	0	0	0
328	Zambia	Local	0	55	45	0	0	0	0	0
329	Zambia	National	20	20	60	0	0	0	0	0
330	Zambia	National	60	0	20	0	20	0	0	0
331	Zambia	Regional	60	0	20	20	0	0	0	0
332	Zambia	Regional	30	0	50	10	10	0	0	0
333	Zambia	Regional	25	0	50	25	0	0	0	0
334	Zambia	Regional	60	10	30	0	0	0	0	0
335	Zambia	Regional	0	20	60	0	0	0	0	20
336	Zambia	Regional	60	20	0	15	5	0	0	0
337	Zambia	Regional	60	0	20	20	0	0	0	0
338	Zambia	Regional	0	0	0	30	20	0	0	50
339	Zambia	Regional	55	20	25	0	0	0	0	0
340	Zambia	Regional	40	0	40	0	20	0	0	0
341	Zambia	Regional	50	0	25	0	25	0	0	0
342	Zambia	Regional	40	0	0	20	40	0	0	0
343	Zambia	Regional	50	20	30	0	0	0	0	0
344	Zambia	Regional	65	2.5	30	2.5	0	0	0	0
345	Zambia	Regional	30	0	40	15	15	0	0	0
346	Zambia	Regional	60	25	15	0	0	0	0	0
347	Zambia	Regional	50	10	30	10	0	0	0	0
348	Zambia	Regional	50	20	30	0	0	0	0	0
349	Zambia	Regional	30	50	20	0	0	0	0	0
350	Zambia	Regional	60	10	30	0	0	0	0	0
351	Zambia	Regional	20	10	10	60	0	0	0	0
352	Zambia	Regional	50	10	30	0	0	0	10	0
353	Zambia	Regional	50	0	50	0	0	0	0	0
354	Zambia	Regional	30	0	35	0	0	0	0	35
355	Zambia	Regional	50	5	35	0	0	0	10	0
356	Zambia	Regional	30	0	70	0	0	0	0	0
357	Zambia	Regional	20	10	50	0	20	0	0	0
358	Zambia	Regional	50	0	25	0	25	0	0	0
359	Zambia	Regional	45	0	45	0	0	0	10	0
360	Zambia	Regional	30	10	50	10	0	0	0	0
361	Zambia	Regional	30	0	60	10	0	0	0	0
362	Zambia	Regional	60	0	30	0	10	0	0	0
363	Zambia	Regional	70	0	20	0	10	0	0	0
365	Zambia	Regional	30	0	50	0	20	0	0	0
366	Zambia	Local	60	10	30	0	0	0	0	0
368	Zambia	Local	40	20	30	0	10	0	0	0
369	Zambia	Local	0	40	60	0	0	0	0	0
370	Zambia	Local	0	10	90	0	0	0	0	0
371	Zambia	Local	40	20	40	0	0	0	0	0
372	Zambia	Local	30	10	60	0	0	0	0	0
373	Zambia	Local	50	0	45	0	5	0	0	0
