# Supplementary material for: Reconciling policy instruments with drivers of deforestation and forest degradation: cross-scale analysis of stakeholder perceptions in tropical countries
Source: Sci Rep. 2023 Feb 7;13:2180. doi: 10.1038/s41598-023-29417-y (PMC9905477; doi:10.1038/s41598-023-29417-y)
Supplement: Supplementary file 2 — Supplementary Information 2. [file 41598_2023_29417_MOESM2_ESM.zip › ScriptR/Input/ImportancePolicies.csv]

Respondent ID	Country	Level	Reforestation	ProtectedAreas	AntiLogging	Financial	LandUseRights	OtherPolicies
101	Ecuador	National	40	0	0	60	0	0
102	Ecuador	National	30	30	0	20	20	0
103	Ecuador	National	30	10	20	40	0	0
104	Ecuador	National	10	40	0	30	20	0
105	Ecuador	Regional	20	20	40	20	0	0
108	Ecuador	National	0	50	0	50	0	0
109	Ecuador	International	20	30	0	50	0	0
110	Ecuador	Regional	10	30	60	0	0	0
111	Ecuador	National	0	70	0	20	10	0
112	Ecuador	National	0	40	0	40	0	20
113	Ecuador	International	10	10	20	20	0	40
114	Ecuador	Regional	75	20	5	0	0	0
115	Ecuador	Regional	50	25	0	25	0	0
116	Ecuador	International	0	40	0	50	10	0
117	Ecuador	International	0	10	60	15	15	0
118	Ecuador	National	50	40	10	0	0	0
119	Ecuador	Regional	30	60	0	10	0	0
121	Ecuador	International	20	40	0	40	0	0
122	Ecuador	Local	30	20	10	40	0	0
123	Ecuador	National	80	0	20	0	0	0
124	Ecuador	International	60	20	20	0	0	0
125	Ecuador	Local	40	40	0	20	0	0
126	Ecuador	Local	10	40	10	40	0	0
127	Ecuador	Local	25	10	45	20	0	0
128	Ecuador	Local	30	70	0	0	0	0
129	Ecuador	Local	20	25	35	20	0	0
130	Ecuador	International	40	20	0	20	20	0
131	Ecuador	Regional	25	75	0	0	0	0
132	Ecuador	Regional	0	0	0	60	40	0
133	Ecuador	Regional	40	40	20	0	0	0
134	Ecuador	National	70	20	0	10	0	0
135	Ecuador	Local	30	70	0	0	0	0
136	Ecuador	Local	30	70	0	0	0	0
137	Ecuador	Local	35	15	20	0	30	0
138	Ecuador	Regional	40	45	0	15	0	0
139	Ecuador	National	30	20	10	40	0	0
140	Ecuador	Regional	40	40	0	20	0	0
141	Ecuador	National	0	40	0	60	0	0
142	Ecuador	Local	10	70	5	15	0	0
143	Ecuador	National	30	0	10	40	10	10
144	Ecuador	National	35	20	0	45	0	0
145	Ecuador	National	0	0	40	60	0	0
146	Ecuador	Local	70	0	0	30	0	0
147	Ecuador	Local	25	20	0	45	10	0
148	Ecuador	National	0	15	0	70	15	0
149	Ecuador	National	20	0	50	30	0	0
150	Ecuador	National	20	30	20	0	30	0
151	Ecuador	National	20	50	10	20	0	0
152	Ecuador	National	40	30	0	0	30	0
153	Ecuador	National	30	20	0	50	0	0
155	Ecuador	National	20	30	10	20	20	0
156	Ecuador	National	60	40	0	0	0	0
157	Ecuador	National	10	0	80	10	0	0
158	Ecuador	National	20	20	0	50	10	0
159	Ecuador	Regional	20	70	0	0	10	0
160	Ecuador	National	20	30	0	50	0	0
161	Ecuador	Regional	15	0	70	15	0	0
162	Ecuador	Regional	20	0	60	20	0	0
163	Ecuador	Regional	20	0	50	30	0	0
164	Ecuador	Regional	15	35	10	40	0	0
165	Ecuador	Regional	10	50	10	30	0	0
166	Ecuador	Regional	20	0	50	20	10	0
201	Philippines	International	0	50	0	0	50	0
202	Philippines	International	60	0	40	0	0	0
203	Philippines	National	40	40	20	0	0	0
204	Philippines	National	0	60	0	0	40	0
205	Philippines	National	20	70	10	0	0	0
206	Philippines	National	40	30	0	30	0	0
208	Philippines	National	50	0	50	0	0	0
209	Philippines	National	0	30	10	0	60	0
210	Philippines	National	25	35	0	0	40	0
212	Philippines	National	45	0	45	0	0	10
213	Philippines	National	34	0	0	33	0	33
214	Philippines	National	20	0	0	0	80	0
215	Philippines	National	0	0	80	0	20	0
216	Philippines	National	60	0	0	20	20	0
218	Philippines	National	0	20	60	20	0	0
219	Philippines	National	30	40	0	0	0	30
221	Philippines	National	75	0	25	0	0	0
222	Philippines	National	40	30	30	0	0	0
223	Philippines	National	60	0	0	0	40	0
225	Philippines	National	25	0	75	0	0	0
226	Philippines	National	50	30	0	20	0	0
227	Philippines	International	0	50	50	0	0	0
228	Philippines	National	60	30	10	0	0	0
229	Philippines	International	30	40	30	0	0	0
232	Philippines	National	0	0	100	0	0	0
233	Philippines	National	40	35	25	0	0	0
235	Philippines	National	50	30	20	0	0	0
236	Philippines	National	35	35	30	0	0	0
237	Philippines	National	60	0	0	0	40	0
238	Philippines	Regional	75	25	0	0	0	0
239	Philippines	Regional	30	50	20	0	0	0
240	Philippines	Local	50	20	30	0	0	0
241	Philippines	Local	15	0	25	0	60	0
242	Philippines	Local	60	20	20	0	0	0
243	Philippines	Regional	0	50	30	20	0	0
244	Philippines	Regional	100	0	0	0	0	0
245	Philippines	Local	70	30	0	0	0	0
246	Philippines	Local	40	25	0	35	0	0
247	Philippines	Local	50	0	50	0	0	0
248	Philippines	Local	70	15	0	15	0	0
249	Philippines	Local	20	0	0	20	60	0
250	Philippines	Local	80	10	0	0	10	0
251	Philippines	Regional	30	30	20	10	0	10
253	Philippines	National	30	35	35	0	0	0
255	Philippines	Regional	30	70	0	0	0	0
256	Philippines	Regional	75	0	25	0	0	0
257	Philippines	Regional	70	20	0	0	10	0
258	Philippines	Regional	30	50	20	0	0	0
259	Philippines	Local	50	30	20	0	0	0
260	Philippines	Local	50	25	0	0	25	0
261	Philippines	Local	20	60	0	0	20	0
262	Philippines	Local	30	30	40	0	0	0
264	Philippines	Regional	50	30	0	0	20	0
265	Philippines	National	65	0	35	0	0	0
266	Philippines	Local	25	50	25	0	0	0
267	Philippines	Local	50	35	15	0	0	0
268	Philippines	Local	45	35	0	0	20	0
269	Philippines	Local	90	0	10	0	0	0
270	Philippines	Local	60	0	0	0	40	0
271	Philippines	Local	20	45	35	0	0	0
272	Philippines	National	0	70	0	0	30	0
274	Philippines	Local	70	0	30	0	0	0
277	Philippines	Regional	80	10	0	0	10	0
278	Philippines	Regional	61	28	0	0	11	0
279	Philippines	Regional	70	0	0	0	0	30
280	Philippines	Regional	33	34	33	0	0	0
281	Philippines	Regional	40	35	0	0	25	0
282	Philippines	National	30	50	20	0	0	0
283	Philippines	National	0	100	0	0	0	0
285	Philippines	Regional	60	20	0	0	0	20
301	Zambia	National	70	0	30	0	0	0
302	Zambia	National	70	0	30	0	0	0
303	Zambia	National	80	0	0	0	20	0
304	Zambia	National	60	40	0	0	0	0
305	Zambia	National	90	0	0	0	10	0
306	Zambia	National	40	60	0	0	0	0
307	Zambia	National	0	0	25	0	75	0
308	Zambia	National	30	0	35	35	0	0
309	Zambia	International	70	0	0	30	0	0
310	Zambia	International	40	0	0	0	0	60
311	Zambia	International	20	40	0	20	20	0
312	Zambia	International	30	0	0	0	40	30
313	Zambia	National	100	0	0	0	0	0
314	Zambia	National	80	0	20	0	0	0
315	Zambia	International	30	30	40	0	0	0
316	Zambia	National	10	30	60	0	0	0
317	Zambia	National	60	0	20	0	20	0
318	Zambia	National	80	0	0	0	0	20
319	Zambia	International	50	0	50	0	0	0
320	Zambia	National	70	30	0	0	0	0
321	Zambia	Local	40	60	0	0	0	0
322	Zambia	Local	100	0	0	0	0	0
323	Zambia	Local	100	0	0	0	0	0
324	Zambia	Local	40	0	0	0	0	60
325	Zambia	Local	10	0	90	0	0	0
326	Zambia	Local	60	0	0	0	20	20
327	Zambia	Local	10	0	40	0	0	50
328	Zambia	Local	20	0	10	0	0	70
329	Zambia	National	50	0	10	0	0	40
330	Zambia	National	70	0	30	0	0	0
331	Zambia	Regional	80	0	20	0	0	0
332	Zambia	Regional	40	0	40	0	20	0
333	Zambia	Regional	55	0	15	0	30	0
334	Zambia	Regional	70	0	0	0	15	15
335	Zambia	Regional	0	0	5	0	5	90
336	Zambia	Regional	80	0	0	0	20	0
337	Zambia	Regional	0	0	50	25	0	25
338	Zambia	Regional	60	0	0	0	10	30
339	Zambia	Regional	60	0	20	0	20	0
340	Zambia	Regional	60	0	0	0	0	40
341	Zambia	Regional	50	0	30	0	20	0
342	Zambia	Regional	0	0	50	0	20	30
343	Zambia	Regional	30	0	20	0	0	50
344	Zambia	Regional	15	0	70	0	0	15
345	Zambia	Regional	40	30	0	0	0	30
346	Zambia	Regional	0	0	30	0	0	70
347	Zambia	Regional	90	0	0	0	0	10
348	Zambia	Regional	50	0	20	0	0	30
349	Zambia	Regional	25	0	45	0	30	0
350	Zambia	Regional	0	0	100	0	0	0
351	Zambia	Regional	20	0	0	0	80	0
352	Zambia	Regional	0	10	0	0	40	50
353	Zambia	Regional	80	0	0	0	0	20
354	Zambia	Regional	30	0	0	0	30	40
355	Zambia	Regional	50	0	0	0	30	20
356	Zambia	Regional	50	0	0	0	0	50
357	Zambia	Regional	50	0	0	0	20	30
358	Zambia	Regional	0	0	55	0	15	30
359	Zambia	Regional	0	0	0	90	10	0
360	Zambia	Regional	45	0	0	0	0	55
361	Zambia	Regional	30	0	0	0	20	50
362	Zambia	Regional	80	0	20	0	0	0
363	Zambia	Regional	20	0	0	0	0	80
365	Zambia	Regional	80	0	0	0	0	20
366	Zambia	Local	0	0	50	0	25	25
368	Zambia	Local	60	0	20	0	20	0
369	Zambia	Local	20	0	30	30	20	0
370	Zambia	Local	25	0	0	0	25	50
371	Zambia	Local	70	0	0	0	0	30
372	Zambia	Local	70	0	0	0	30	0
373	Zambia	Local	60	0	0	0	40	0
