# Supplementary material for: Reconciling policy instruments with drivers of deforestation and forest degradation: cross-scale analysis of stakeholder perceptions in tropical countries
Source: Sci Rep. 2023 Feb 7;13:2180. doi: 10.1038/s41598-023-29417-y (PMC9905477; doi:10.1038/s41598-023-29417-y)
Supplement: Supplementary file 2 — Supplementary Information 2. [file 41598_2023_29417_MOESM2_ESM.zip › ScriptR/Output/pca_all.csv]

	sdev	eigenv	variance	cumvariance
1	1.81948046044834	3.31050914595331	18.3917174775184	18.3917174775184
2	1.28842273316318	1.66003313933167	9.2224063296204	27.6141238071388
3	1.24304131296327	1.54515170573345	8.58417614296362	36.1982999501024
4	1.19235681622014	1.42171477718664	7.89841542881464	44.0967153789171
5	1.14795124606254	1.31779206333654	7.32106701853632	51.4177823974534
6	1.12500837275925	1.26564383877841	7.03135465988005	58.4491370573334
7	1.08387256745986	1.17477974249202	6.52655412495567	64.9756911822891
8	1.03679389648191	1.07494158378215	5.97189768767859	70.9475888699677
9	1.02721510657567	1.05517087517727	5.8620604176515	76.8096492876192
10	0.926991902011696	0.859313986395262	4.77396659108479	81.583615878704
11	0.917776909003609	0.842314454700219	4.67952474833455	86.2631406270385
12	0.886197255140014	0.785345575017695	4.36303097232053	90.6261715993591
13	0.810042670222875	0.656169127581805	3.64538404212114	94.2715556414802
14	0.761167819511564	0.579376449459988	3.21875805255549	97.4903136940357
15	0.6721186912098	0.451743535073574	2.5096863059643	100
16	0.000000000122176219112563	0.0000000000000000000149270285166411	0.0000000000000000000829279362035617	100
17	0.000000000000000469812083700036	0.00000000000000000000000000000022072339399057	0.00000000000000000000000000000122624107772539	100
18	0.000000000000000383908169766451	0.000000000000000000000000000000147385482813426	0.000000000000000000000000000000818808237852368	100
