# Supplementary material for: Reconciling policy instruments with drivers of deforestation and forest degradation: cross-scale analysis of stakeholder perceptions in tropical countries
Source: Sci Rep. 2023 Feb 7;13:2180. doi: 10.1038/s41598-023-29417-y (PMC9905477; doi:10.1038/s41598-023-29417-y)
Supplement: Supplementary file 2 — Supplementary Information 2. [file 41598_2023_29417_MOESM2_ESM.zip › ScriptR/Output/pca_all_cor_pc.csv]

	PC1	PC2	PC3	PC4	PC5	PC6	PC7	PC8	PC9	PC10	PC11	PC12	PC13	PC14	PC15	PC16	PC17	PC18
Alertness	-0.760872972690506	0.554151819241442	-0.0809204613195434	0.0844413476440484	-0.00508829728237093	-0.0866466294145453	0.0316777205780498	-0.153990979454836	0.140697916487966	0.131361561763387	-0.0839889973922987	0.0633230831035043	-0.12545219315929	-0.0311691949503384	0.0568673006549189	-0.00000146571087645072	-0.0105177871795245	-0.247592085491975
AlertnessCom	-0.792171557748827	0.218981929842997	-0.0357502729418139	0.035705347709166	0.0448123163008436	-0.000174321108867065	0.194197203362785	-0.164728184516418	0.177565682948948	0.196527923540653	0.0272059073034911	0.0757365450616639	-0.38624585285293	0.122701657108093	0.119296032339358	-0.00000386034314244183	0.0467064724895395	0.013628992652115
AlertnessSub	-0.211586102001725	0.744007064579102	-0.102426095900261	0.109520132980478	-0.0839933752398657	-0.172470246240406	-0.2568667748121	-0.0355668016557946	-0.012092626546511	-0.061956342349923	-0.2122925306789	0.0014449594464523	0.38638329419425	-0.264351276925793	-0.0832103372973382	0.00000343893597743662	-0.0979402498696696	-0.516113128288163
Agriculture	-0.224981559509817	-0.110585209899747	0.669826980852121	0.575084702121004	-0.178186148500407	-0.0618619905414582	0.0215635777958264	0.171112302992915	0.171956178093871	-0.181219001693616	-0.0573158788902727	0.0900680494927145	-0.0569893651702615	-0.0248528467141158	-0.121531575414207	-0.000000484282871844888	-0.170822156967299	-0.0407431253009356
Logging	-0.0815164030358819	0.0728292204127456	-0.16053864714858	-0.278428010053228	0.652850772993403	0.452907664297121	-0.144459089197469	0.285796646846072	0.0126547084033729	0.118847893256725	-0.107200308935405	0.341510912267394	0.0220531954623937	-0.0130697142667956	-0.0883447623307596	-0.000000324214919865631	0.496743836479881	-0.424356817911726
Woodfuel	0.71070056468532	0.416468061148013	0.0418847868233506	0.0133853801919283	0.0335594427928114	-0.0491809160480636	0.0181934272819126	-0.0786577713635233	-0.138039071148921	0.142262106331432	-0.119788613905355	-0.256684131849569	0.0468724939634725	0.288979049869401	0.322842443853684	0.00000231136552401967	0.347524748415257	0.122247293520219
OilMining	-0.185646517582434	-0.443641596330934	-0.1665894828364	-0.447300347204008	-0.25235205498625	-0.00935645053170078	0.195843704885297	-0.380479478422927	0.182961356842694	0.105492864445612	-0.431893758383115	-0.153459078157512	0.0511748346249988	-0.177383364288095	-0.07231959400087	-0.00000146364220427484	-0.523680660608048	0.214520953372962
Infrastructure	-0.29570318953101	0.103052688385586	-0.233435105468136	-0.31594257285892	-0.164687700089014	-0.430647008189366	0.305271461552858	0.342589811108547	-0.30871415369623	0.0983152057834493	0.440125556793102	-0.0683120506964769	0.00556733509102976	-0.096381446354992	-0.108733860209558	-0.000000847696381759642	-0.13494807075752	0.134342237154231
Plantations	-0.170370510421564	-0.0868233321694064	-0.0997937555315924	0.281178071184844	-0.224786455769233	0.310598185032438	-0.211498850624335	-0.531649183006867	-0.41003986198072	0.2715065936015	0.248510334622036	0.150562175077361	0.133012406419835	0.154072243215222	-0.17979840324693	0.000000243374536163846	-0.223853987484513	0.490007350471256
Natural	-0.0195464009472253	-0.187179711094542	-0.49329867733552	0.183098166740959	0.149893489247389	-0.114424652166993	-0.583641744131865	-0.165246818857502	0.130982605348941	-0.281470126899897	0.232999951425256	-0.171436232785582	-0.222689139468157	-0.198764746436947	0.122673561460734	0.000000187402250737181	0.0500769235310594	-0.167796996720215
OtherDrivers	0.222771033819941	0.208236763503194	-0.225569048624021	-0.167526289743952	-0.236162175709699	0.185481069996434	0.341889730116165	-0.225420522008143	0.331569532338553	-0.480213115840667	0.247963992215194	0.356898717480192	0.152830712633404	0.104800286841588	0.080244060706547	0.000000532507582283107	-0.0227410819052825	-0.230018370646224
Confidence	-0.5825409969089	-0.0629300426956591	-0.256717020137719	0.0309498805804224	0.256235336177597	-0.162977909008834	-0.0155815792059575	0.0348594387370095	0.0555184057729907	-0.298336434339122	-0.121879012095525	-0.291688822881363	0.147757424859375	0.477103836630704	-0.233803012713616	-0.00000144552021391109	-0.087116025642432	-0.236970104493841
Reforestation	0.258654603083998	-0.141294603761435	-0.51947144870636	0.612980987906149	0.145820794669369	-0.0426650429982126	0.384584647310903	0.0830517750637806	0.165623373679951	0.211033036319207	-0.043639717041413	0.007683288285923	0.103528571447586	-0.0701635013343254	-0.00893371033181308	-0.0000000829530095538354	0.208300612646516	-0.160884911849857
ProtectedAreas	-0.585275231138846	-0.111708804036156	-0.0454503450741485	-0.0513352527251373	-0.241055460675888	0.236972932023272	-0.0272660439153853	0.169349039049274	-0.532485512628107	-0.320534980971283	-0.22882055392415	0.0670400266162516	-0.0324409073283744	-0.00962844905951586	0.228702294072164	-0.000000512076493281024	-0.254925298136219	0.0321959486793769
AntiLogging	0.00512792092188863	-0.115500261692386	0.42758703376517	-0.240937392121314	0.446853244149412	-0.570207078505217	-0.0797882831917344	-0.382204174452774	-0.0502752033166572	-0.0294330876097991	0.0804331976941194	0.222735511279927	0.0855233619234863	0.0139301316316413	0.0388452870808565	-0.000000472196552116708	0.103356388361723	0.167715181162631
Financial	-0.401160593600113	0.0482959690615781	0.350763723348432	-0.204065822209806	0.0153012671869158	0.46268953381686	-0.0657069109785264	0.0341265008836343	0.317581856113878	0.105386850778032	0.349588012676615	-0.40592215841224	0.214847543028727	-0.0594680282846095	0.0601395404777502	-0.0000014880352122795	0.225420966085386	0.0875455079859888
LandUseRights	0.181105111003727	-0.00173658402021852	-0.12681017748468	-0.230781977094496	-0.533901014772305	-0.171640304111238	-0.498881361706722	0.277936676316069	0.31717709909367	0.218543462701976	-0.0527030943450181	0.210012803692649	-0.0584142027858337	0.234041954091431	-0.0614920954186817	0.00000131601844478593	-0.247429052678488	-0.177843893455291
OtherPolicies	0.594492630446922	0.463698853067268	0.0666694196298391	-0.141597486708434	-0.00700421740384406	0.185178096369729	0.0784699922130868	-0.146602498379122	-0.113433598115728	-0.17898589378307	-0.0444275464508992	-0.170855576122617	-0.390183546408154	-0.0551127560416602	-0.337236157181002	0.00000168499906464429	-0.120031887214597	0.0650474500750203
