# Supplementary material for: Reconciling policy instruments with drivers of deforestation and forest degradation: cross-scale analysis of stakeholder perceptions in tropical countries
Source: Sci Rep. 2023 Feb 7;13:2180. doi: 10.1038/s41598-023-29417-y (PMC9905477; doi:10.1038/s41598-023-29417-y)
Supplement: Supplementary file 2 — Supplementary Information 2. [file 41598_2023_29417_MOESM2_ESM.zip › ScriptR/Output/pca_all_loadings.csv]

	Variable	pc	loading
1	Alertness	Comp.1	0.418181447523218
2	AlertnessCom	Comp.1	0.435383382767201
3	AlertnessSub	Comp.1	0.116289296093665
4	Agriculture	Comp.1	0.123651539217069
5	Logging	Comp.1	0.0448020216802955
6	Woodfuel	Comp.1	-0.390606318745627
7	OilMining	Comp.1	0.102032707477768
8	Infrastructure	Comp.1	0.162520673323496
9	Plantations	Comp.1	0.0936369002718407
10	Natural	Comp.1	0.0107428474073369
11	OtherDrivers	Comp.1	-0.122436617849169
12	Confidence	Comp.1	0.320168866647436
13	Reforestation	Comp.1	-0.14215849452995
14	ProtectedAreas	Comp.1	0.321671622125927
15	AntiLogging	Comp.1	-0.00281834349604588
16	Financial	Comp.1	0.220480847319053
17	LandUseRights	Comp.1	-0.0995367166290424
18	OtherPolicies	Comp.1	-0.326737573373246
19	Alertness	Comp.2	0.43010093269697
20	AlertnessCom	Comp.2	0.169961243469681
21	AlertnessSub	Comp.2	0.577455710326154
22	Agriculture	Comp.2	-0.0858299120726078
23	Logging	Comp.2	0.0565258734871505
24	Woodfuel	Comp.2	0.323238678135966
25	OilMining	Comp.2	-0.34432922123452
26	Infrastructure	Comp.2	0.0799835998955053
27	Plantations	Comp.2	-0.0673873022685996
28	Natural	Comp.2	-0.145278181047769
29	OtherDrivers	Comp.2	0.16162146021124
30	Confidence	Comp.2	-0.0488426981889277
31	Reforestation	Comp.2	-0.109664786350482
32	ProtectedAreas	Comp.2	-0.0867019815475346
33	AntiLogging	Comp.2	-0.0896446940274218
34	Financial	Comp.2	0.0374845676178184
35	LandUseRights	Comp.2	-0.0013478371465554
36	OtherPolicies	Comp.2	0.359896516206941
37	Alertness	Comp.3	0.0650987706326817
38	AlertnessCom	Comp.3	0.0287603256376001
39	AlertnessSub	Comp.3	0.082399591093308
40	Agriculture	Comp.3	-0.538861398946848
41	Logging	Comp.3	0.129149888643581
42	Woodfuel	Comp.3	-0.0336954101095011
43	OilMining	Comp.3	0.134017655808451
44	Infrastructure	Comp.3	0.187793521449136
45	Plantations	Comp.3	0.080281929885097
46	Natural	Comp.3	0.396848175672901
47	OtherDrivers	Comp.3	0.181465447907189
48	Confidence	Comp.3	0.206523321035674
49	Reforestation	Comp.3	0.417903607296854
50	ProtectedAreas	Comp.3	0.0365638250315267
51	AntiLogging	Comp.3	-0.343984571796616
52	Financial	Comp.3	-0.282181870940597
53	LandUseRights	Comp.3	0.102016060256579
54	OtherPolicies	Comp.3	-0.0536341141155728
55	Alertness	Comp.4	0.0708188576568344
56	AlertnessCom	Comp.4	0.0299451868966176
57	AlertnessSub	Comp.4	0.091851811044001
58	Agriculture	Comp.4	0.48230923352631
59	Logging	Comp.4	-0.233510645694018
60	Woodfuel	Comp.4	0.0112259853844447
61	OilMining	Comp.4	-0.375139673895591
62	Infrastructure	Comp.4	-0.264973176285002
63	Plantations	Comp.4	0.235817053552977
64	Natural	Comp.4	0.153559877588813
65	OtherDrivers	Comp.4	-0.140500131726524
66	Confidence	Comp.4	0.0259568949155117
67	Reforestation	Comp.4	0.51409190568419
68	ProtectedAreas	Comp.4	-0.0430535994148775
69	AntiLogging	Comp.4	-0.202068197073004
70	Financial	Comp.4	-0.171144928626905
71	LandUseRights	Comp.4	-0.193551103122046
72	OtherPolicies	Comp.4	-0.118754289640669
73	Alertness	Comp.5	0.0044325029480322
74	AlertnessCom	Comp.5	-0.0390367765656839
75	AlertnessSub	Comp.5	0.0731680683547812
76	Agriculture	Comp.5	0.155221007086827
77	Logging	Comp.5	-0.568709494617184
78	Woodfuel	Comp.5	-0.0292342056406319
79	OilMining	Comp.5	0.219828199021357
80	Infrastructure	Comp.5	0.143462277386677
81	Plantations	Comp.5	0.195815333221039
82	Natural	Comp.5	-0.130574786831347
83	OtherDrivers	Comp.5	0.205724917778294
84	Confidence	Comp.5	-0.223210991805172
85	Reforestation	Comp.5	-0.127026992800897
86	ProtectedAreas	Comp.5	0.209987542156265
87	AntiLogging	Comp.5	-0.389261517579362
88	Financial	Comp.5	-0.0133291960258678
89	LandUseRights	Comp.5	0.46509032208778
90	OtherPolicies	Comp.5	0.00610149379416067
91	Alertness	Comp.6	0.0770186529385861
92	AlertnessCom	Comp.6	0.000154950943557153
93	AlertnessSub	Comp.6	0.153305744576283
94	Agriculture	Comp.6	0.0549880267910671
95	Logging	Comp.6	-0.402581594291889
96	Woodfuel	Comp.6	0.0437160444659097
97	OilMining	Comp.6	0.00831678301981286
98	Infrastructure	Comp.6	0.382794491682889
99	Plantations	Comp.6	-0.276085220833197
100	Natural	Comp.6	0.101710044954018
101	OtherDrivers	Comp.6	-0.164870835175658
102	Confidence	Comp.6	0.144868174277763
103	Reforestation	Comp.6	0.0379242004160114
104	ProtectedAreas	Comp.6	-0.210641038556948
105	AntiLogging	Comp.6	0.506846964264533
106	Financial	Comp.6	-0.411276524708919
107	LandUseRights	Comp.6	0.152568023729702
108	OtherPolicies	Comp.6	-0.164601527289571
109	Alertness	Comp.7	0.0292264252542977
110	AlertnessCom	Comp.7	0.17916977437477
111	AlertnessSub	Comp.7	-0.236989829361666
112	Agriculture	Comp.7	0.0198949382457021
113	Logging	Comp.7	-0.133280510582543
114	Woodfuel	Comp.7	0.0167855777774207
115	OilMining	Comp.7	0.180688865799302
116	Infrastructure	Comp.7	0.281648849429119
117	Plantations	Comp.7	-0.195132580133478
118	Natural	Comp.7	-0.538478195365417
119	OtherDrivers	Comp.7	0.315433511632659
120	Confidence	Comp.7	-0.014375840549662
121	Reforestation	Comp.7	0.354824597334544
122	ProtectedAreas	Comp.7	-0.0251561343408564
123	AntiLogging	Comp.7	-0.0736140812002668
124	Financial	Comp.7	-0.0606223581546224
125	LandUseRights	Comp.7	-0.460276767476359
126	OtherPolicies	Comp.7	0.0723978026282075
127	Alertness	Comp.8	0.148526124601399
128	AlertnessCom	Comp.8	0.15888228612783
129	AlertnessSub	Comp.8	0.0343046016922734
130	Agriculture	Comp.8	-0.165039844055346
131	Logging	Comp.8	-0.275654252803609
132	Woodfuel	Comp.8	0.0758663526380909
133	OilMining	Comp.8	0.366976965927354
134	Infrastructure	Comp.8	-0.330431932779555
135	Plantations	Comp.8	0.512781937481366
136	Natural	Comp.8	0.159382515096035
137	OtherDrivers	Comp.8	0.217420764891717
138	Confidence	Comp.8	-0.0336223417742813
139	Reforestation	Comp.8	-0.080104421279475
140	ProtectedAreas	Comp.8	-0.163339155085635
141	AntiLogging	Comp.8	0.368640455687172
142	Financial	Comp.8	-0.0329154145287858
143	LandUseRights	Comp.8	-0.268073218080429
144	OtherPolicies	Comp.8	0.141399847044407
145	Alertness	Comp.9	0.136970256363335
146	AlertnessCom	Comp.9	0.172861245723763
147	AlertnessSub	Comp.9	-0.0117722436801169
148	Agriculture	Comp.9	0.167400359470093
149	Logging	Comp.9	0.0123194337022258
150	Woodfuel	Comp.9	-0.134381854652718
151	OilMining	Comp.9	0.178113966268081
152	Infrastructure	Comp.9	-0.300535060008365
153	Plantations	Comp.9	-0.399176238117885
154	Natural	Comp.9	0.127512343335355
155	OtherDrivers	Comp.9	0.322784906701637
156	Confidence	Comp.9	0.0540474973718608
157	Reforestation	Comp.9	0.161235336805034
158	ProtectedAreas	Comp.9	-0.518377805407471
159	AntiLogging	Comp.9	-0.0489432086763897
160	Financial	Comp.9	0.309167820917835
161	LandUseRights	Comp.9	0.308773787557531
162	OtherPolicies	Comp.9	-0.110428280687841
163	Alertness	Comp.10	0.141707345531624
164	AlertnessCom	Comp.10	0.212006084534463
165	AlertnessSub	Comp.10	-0.0668359046238343
166	Agriculture	Comp.10	-0.195491461468374
167	Logging	Comp.10	0.128208124578883
168	Woodfuel	Comp.10	0.153466396009181
169	OilMining	Comp.10	0.113801279403498
170	Infrastructure	Comp.10	0.106058322160192
171	Plantations	Comp.10	0.292889930335199
172	Natural	Comp.10	-0.303638172339021
173	OtherDrivers	Comp.10	-0.518033776561085
174	Confidence	Comp.10	-0.321832837688974
175	Reforestation	Comp.10	0.227653592076952
176	ProtectedAreas	Comp.10	-0.345779699127552
177	AntiLogging	Comp.10	-0.0317511809390372
178	Financial	Comp.10	0.1136869163035
179	LandUseRights	Comp.10	0.235755525186045
180	OtherPolicies	Comp.10	-0.193082478276941
181	Alertness	Comp.11	0.0915135220426063
182	AlertnessCom	Comp.11	-0.0296432684638253
183	AlertnessSub	Comp.11	0.231311693066433
184	Agriculture	Comp.11	0.0624507746141704
185	Logging	Comp.11	0.116804321272129
186	Woodfuel	Comp.11	0.130520405046371
187	OilMining	Comp.11	0.470586865006228
188	Infrastructure	Comp.11	-0.479556145371895
189	Plantations	Comp.11	-0.270774228665042
190	Natural	Comp.11	-0.253874279402182
191	OtherDrivers	Comp.11	-0.27017893976478
192	Confidence	Comp.11	0.13279808077526
193	Reforestation	Comp.11	0.0475493735060168
194	ProtectedAreas	Comp.11	0.249320452148414
195	AntiLogging	Comp.11	-0.0876391603504641
196	Financial	Comp.11	-0.380907396173374
197	LandUseRights	Comp.11	0.0574247334270281
198	OtherPolicies	Comp.11	0.0484077840868052
199	Alertness	Comp.12	0.071454840032763
200	AlertnessCom	Comp.12	0.0854624008620918
201	AlertnessSub	Comp.12	0.00163051672533908
202	Agriculture	Comp.12	0.101634313320557
203	Logging	Comp.12	0.385366700569885
204	Woodfuel	Comp.12	-0.289646724090807
205	OilMining	Comp.12	-0.17316582427607
206	Infrastructure	Comp.12	-0.0770844756066059
207	Plantations	Comp.12	0.169896909750148
208	Natural	Comp.12	-0.193451550195214
209	OtherDrivers	Comp.12	0.402730560730306
210	Confidence	Comp.12	-0.329146610632722
211	Reforestation	Comp.12	0.0086699527011143
212	ProtectedAreas	Comp.12	0.0756491020790467
213	AntiLogging	Comp.12	0.25133852535431
214	Financial	Comp.12	-0.45804944221827
215	LandUseRights	Comp.12	0.236982006516671
216	OtherPolicies	Comp.12	-0.192796327377048
217	Alertness	Comp.13	0.154871092315143
218	AlertnessCom	Comp.13	0.476821613294345
219	AlertnessSub	Comp.13	-0.476991285024453
220	Agriculture	Comp.13	0.0703535347768528
221	Logging	Comp.13	-0.0272247330579828
222	Woodfuel	Comp.13	-0.0578642282518001
223	OilMining	Comp.13	-0.0631754801397264
224	Infrastructure	Comp.13	-0.00687289113979168
225	Plantations	Comp.13	-0.164204197271779
226	Natural	Comp.13	0.274910381457914
227	OtherDrivers	Comp.13	-0.188669953141304
228	Confidence	Comp.13	-0.18240696483153
229	Reforestation	Comp.13	-0.127806318424061
230	ProtectedAreas	Comp.13	0.0400483931537216
231	AntiLogging	Comp.13	-0.105578835618568
232	Financial	Comp.13	-0.265229908159794
233	LandUseRights	Comp.13	0.0721125009004251
234	OtherPolicies	Comp.13	0.481682707283552
235	Alertness	Comp.14	0.0409491759259298
236	AlertnessCom	Comp.14	-0.161201845326089
237	AlertnessSub	Comp.14	0.347296969406078
238	Agriculture	Comp.14	0.032650942508388
239	Logging	Comp.14	0.0171706080206838
240	Woodfuel	Comp.14	-0.379652216583235
241	OilMining	Comp.14	0.233041071549663
242	Infrastructure	Comp.14	0.12662312289666
243	Plantations	Comp.14	-0.202415603058559
244	Natural	Comp.14	0.261131305530612
245	OtherDrivers	Comp.14	-0.137683549087563
246	Confidence	Comp.14	-0.626805054550073
247	Reforestation	Comp.14	0.0921787541929251
248	ProtectedAreas	Comp.14	0.0126495745257688
249	AntiLogging	Comp.14	-0.0183009991680587
250	Financial	Comp.14	0.0781273547832899
251	LandUseRights	Comp.14	-0.30747746829553
252	OtherPolicies	Comp.14	0.0724055256001547
253	Alertness	Comp.15	0.0846090153400723
254	AlertnessCom	Comp.15	0.177492508242298
255	AlertnessSub	Comp.15	-0.123803040126084
256	Agriculture	Comp.15	-0.180818621775648
257	Logging	Comp.15	-0.131442204310286
258	Woodfuel	Comp.15	0.480335464667076
259	OilMining	Comp.15	-0.107599438829317
260	Infrastructure	Comp.15	-0.161777765789909
261	Plantations	Comp.15	-0.267509899067522
262	Natural	Comp.15	0.182517705674756
263	OtherDrivers	Comp.15	0.119389717554367
264	Confidence	Comp.15	-0.347859709559294
265	Reforestation	Comp.15	-0.0132918641434212
266	ProtectedAreas	Comp.15	0.340270694838888
267	AntiLogging	Comp.15	0.057795278704326
268	Financial	Comp.15	0.089477559937372
269	LandUseRights	Comp.15	-0.0914899350708391
270	OtherPolicies	Comp.15	-0.501750898452154
271	Alertness	Comp.16	0.0235423481856004
272	AlertnessCom	Comp.16	-0.0194584061554328
273	AlertnessSub	Comp.16	-0.0118076778607792
274	Agriculture	Comp.16	0.478038211144612
275	Logging	Comp.16	0.346450325222495
276	Woodfuel	Comp.16	0.41577861966168
277	OilMining	Comp.16	0.326274741705627
278	Infrastructure	Comp.16	0.320882887927405
279	Plantations	Comp.16	0.134628482888622
280	Natural	Comp.16	0.234614030866437
281	OtherDrivers	Comp.16	0.104490753020653
282	Confidence	Comp.16	0.000000000000254946237732145
283	Reforestation	Comp.16	0.224441457852198
284	ProtectedAreas	Comp.16	0.190065797125725
285	AntiLogging	Comp.16	0.188927972008966
286	Financial	Comp.16	0.14804437167776
287	LandUseRights	Comp.16	0.135933942671955
288	OtherPolicies	Comp.16	0.14632715569076
289	Alertness	Comp.17	0
290	AlertnessCom	Comp.17	0.000000000000000388786876357807
291	AlertnessSub	Comp.17	-0.000000000000000180568227753938
292	Agriculture	Comp.17	0.227271155776862
293	Logging	Comp.17	0.164711029363115
294	Woodfuel	Comp.17	0.197671410432691
295	OilMining	Comp.17	0.15511905935425
296	Infrastructure	Comp.17	0.152555639085093
297	Plantations	Comp.17	0.0640057012039857
298	Natural	Comp.17	0.111541296727434
299	OtherDrivers	Comp.17	0.0496774811162712
300	Confidence	Comp.17	0.000000000000000464619174244853
301	Reforestation	Comp.17	-0.472593031753046
302	ProtectedAreas	Comp.17	-0.400210247054712
303	AntiLogging	Comp.17	-0.397814396363867
304	Financial	Comp.17	-0.311728230223648
305	LandUseRights	Comp.17	-0.286228019993018
306	OtherPolicies	Comp.17	-0.3081123906315
307	Alertness	Comp.18	0.718555099371196
308	AlertnessCom	Comp.18	-0.593905793015764
309	AlertnessSub	Comp.18	-0.360391710788834
310	Agriculture	Comp.18	-0.0156621837781612
311	Logging	Comp.18	-0.011350909893023
312	Woodfuel	Comp.18	-0.0136223443884611
313	OilMining	Comp.18	-0.0106898880499201
314	Infrastructure	Comp.18	-0.010513232297541
315	Plantations	Comp.18	-0.00441089434562156
316	Natural	Comp.18	-0.00768676639864638
317	OtherDrivers	Comp.18	-0.00342347816221455
318	Confidence	Comp.18	0.00000000000777905517779232
319	Reforestation	Comp.18	-0.00735347777061474
320	ProtectedAreas	Comp.18	-0.00622721234105972
321	AntiLogging	Comp.18	-0.00618993323778675
322	Financial	Comp.18	-0.00485044521348148
323	LandUseRights	Comp.18	-0.00445366570767625
324	OtherPolicies	Comp.18	-0.00479418328668389
