# Supplementary material for: Reconciling policy instruments with drivers of deforestation and forest degradation: cross-scale analysis of stakeholder perceptions in tropical countries
Source: Sci Rep. 2023 Feb 7;13:2180. doi: 10.1038/s41598-023-29417-y (PMC9905477; doi:10.1038/s41598-023-29417-y)
Supplement: Supplementary file 2 — Supplementary Information 2. [file 41598_2023_29417_MOESM2_ESM.zip › ScriptR/Output/pca_all_pc.csv]

	Respondent.ID	Country	Level	Alertness	AlertnessCom	AlertnessSub	Agriculture	Logging	Woodfuel	OilMining	Infrastructure	Plantations	Natural	OtherDrivers	Confidence	Reforestation	ProtectedAreas	AntiLogging	Financial	LandUseRights	OtherPolicies	PC1	PC2	PC3	PC4	PC5	PC6	PC7	PC8	PC9	PC10	PC11	PC12	PC13	PC14	PC15	PC16	PC17	PC18
1	101	Ecuador	National	31.25	43.75	18.75	50	30	0	20	0	0	0	0	30.64516129	40	0	0	60	0	0	-1.70080036599261	0.476544221333497	0.699308640589119	-0.235685061091404	0.688797070644775	1.77662369974187	0.283518383451894	0.0157188880349416	2.00390908686698	0.963980807147652	0.293243722598856	-1.04637181659708	0.637753529088299	-0.657793093940086	-0.0956294086239299	0.0000000000156799447291767	0.000000000000000791033905045424	-0.000000000000000194289029309402
2	102	Ecuador	National	15.625	18.75	12.5	70	5	0	15	0	10	0	0	30.64516129	30	30	0	20	20	0	-0.533567531672264	-0.92401716960003	0.759983785397973	0.697162186314331	-1.44439746235349	0.902285113176745	-0.602815413899702	-0.0331189895051878	-0.00426228646864219	0.0754179676226755	-0.101501794269556	0.0334488791305212	0.523546224083612	0.329055479597838	-0.555144136630991	-0.0000000000525528052625332	-0.000000000000000678276879106932	0.000000000000000471844785465692
3	103	Ecuador	National	15.625	18.75	12.5	90	10	0	0	0	0	0	0	19.35483871	30	10	20	40	0	0	-0.280813958701265	-0.484413846386333	2.3610171274001	0.914177441438007	0.0697287136632302	0.687153183443653	-0.0264461476544985	0.492254048142611	0.924775184992339	-0.254748687077952	0.7486393130177	-0.299270326091573	0.568041561433247	-0.675047219835516	-0.0387405575870668	-0.0000000000456171881019032	0.000000000000000385108611666851	0.000000000000000138777878078145
4	104	Ecuador	National	25	31.25	18.75	50	10	0	30	10	0	0	0	30.64516129	10	40	0	30	20	0	-1.54837496345263	-0.184177813811444	0.496726031884462	-1.02883683165379	-1.34898582806958	0.622946123551026	-0.325097426998791	0.3370711900783	0.467478554427785	-0.0390178328001483	-0.654350931645475	-0.527614495765546	0.269430535014135	-0.339488431483615	0.0875736430393873	-0.0000000000193377933047606	-0.000000000000000551642065360625	0
5	105	Ecuador	Regional	18.75	37.5	0	60	20	0	20	0	0	0	0	58.06451613	20	20	40	20	0	0	-1.38815960290739	-1.33761202376411	1.11562376878656	-0.481757968204631	1.16514236346794	-0.0469812416785776	0.345736188808457	-0.412049878904969	0.589404555590188	-0.651669801441138	-0.344406040601599	-0.31966468706083	-0.0897541303541879	1.21066848982553	-0.420956256675371	0.0000000000286637641671465	0.000000000000000104083408558608	0.00000000000000024980018054066
6	108	Ecuador	National	50	62.5	37.5	40	0	0	0	40	10	10	0	1.612903226	0	50	0	50	0	0	-3.50171495709101	2.60805987522127	0.430308528329678	-0.288891230991758	-1.66426815775183	0.660939114919551	-0.453677733867318	-0.431975492353814	-0.869296066413635	0.837652638642621	1.98183064741958	-0.445515859049132	-0.143773666657574	-1.9905269256196	1.15653088820104	-0.0000000000197006411559578	0.000000000000000215105711021124	0.000000000000000527355936696949
7	109	Ecuador	International	34.375	62.5	6.25	40	40	0	10	10	0	0	0	38.70967742	20	30	0	50	0	0	-2.69205751273662	0.397760864028845	0.406969664017224	-0.89577946681984	0.968091881067589	1.94289277692683	0.415954480228687	0.54193196355773	0.884726723246486	0.564117009831298	0.506085131537096	-0.512375491999781	-0.564012413914388	0.329397798569485	0.435017803895486	0.0000000000381396708623015	0.000000000000000978384040450919	0.0000000000000000277555756156289
8	110	Ecuador	Regional	31.25	56.25	6.25	90	0	0	0	10	0	0	0	22.58064516	10	30	60	0	0	0	-1.62884148371356	-0.130137189971957	2.43505984027985	0.591542617561186	0.187900134702413	-1.48193266939726	0.446147372756742	-0.591800595497005	-0.130349322087507	-0.50086087871915	0.242110037980722	1.19005737482331	-1.32943238045597	0.0894457276472832	0.597285530358479	0.0000000000108413505688363	-0.0000000000000000346944695195361	0.000000000000000527355936696949
9	111	Ecuador	National	28.125	31.25	25	40	20	0	20	20	0	0	0	53.22580645	0	70	0	20	10	0	-2.60137735765048	0.401209890115682	-0.177898448706303	-1.2326800462106	-0.682668911770824	0.498882288957416	-0.327777509567068	0.85373109181039	-0.919873709521604	-1.09714063674557	-0.936041935202852	-0.51309307489157	0.534534406923673	0.278664167610827	-0.00649240821602148	-0.000000000034937640455703	-0.000000000000000529090660172926	-0.000000000000000111022302462516
10	112	Ecuador	National	31.25	37.5	25	70	0	0	0	0	30	0	0	41.93548387	0	40	0	40	0	20	-2.32493366013719	1.03113256981552	1.31269561777676	1.35719711883792	-1.52940682444093	2.24978300515463	-1.18834173873872	-2.15002704715164	-1.57205392722662	0.100440358610651	1.14705511950226	-0.486700911728034	0.587511418622369	0.866551556828972	-1.50793442622767	-0.0000000000575214169081037	-0.00000000000000098879238130678	0.00000000000000119348975147204
11	113	Ecuador	International	9.375	18.75	0	40	10	0	20	30	0	0	0	51.61290323	10	10	20	20	0	40	0.160880665609438	-0.631107254981915	0.533851162253462	-1.6170071047175	0.252710348634832	-0.0758807009803242	0.859567372712129	0.0667699098789308	-0.462341512700499	-0.901567350418186	0.714269879716454	-1.49541480535072	-0.775134460626667	0.493568818233833	-1.96451415939846	-0.00000000000168681544685186	-0.000000000000000929811783123569	0.000000000000000888178419700125
12	114	Ecuador	Regional	28.125	50	6.25	50	30	0	10	10	0	0	0	38.70967742	75	20	5	0	0	0	-1.14252427793847	-0.325226854414686	-0.829799287033074	0.927402821595415	0.958447184848256	0.253989218307994	1.2825823294881	0.547180741635489	0.433525796095835	0.493225121109364	-0.487516600310285	0.57395409616716	-0.678181036142485	0.286478033197614	-0.147780420514998	0.00000000000650995009204183	0.000000000000000395516952522712	-0.000000000000000138777878078145
13	115	Ecuador	Regional	53.125	62.5	43.75	80	15	0	5	0	0	0	0	35.48387097	50	25	0	25	0	0	-3.11580114465473	2.58133642807751	0.465882094301373	1.77775634500431	-0.0721380928651832	0.248128460966476	0.208873562012018	-0.0176548284339697	1.30653620333671	0.197244842547861	-0.980614956617523	0.0368082917590372	0.251128565419936	-0.825028133771107	0.048143004949606	-0.0000000000132383158095553	0.0000000000000000971445146547012	-0.000000000000000860422844084496
14	116	Ecuador	International	31.25	43.75	18.75	30	30	0	0	20	20	0	0	6.451612903	0	40	0	50	10	0	-2.08067536831217	0.934395383316048	0.585803413442454	-0.725919958775798	-0.877516068434831	2.49816029600842	-1.00333272606906	-0.519583572511365	-1.16933723342525	1.59443868652623	1.90725365918044	0.519873221405637	0.38271927259627	-0.476278100501993	0.227101349813143	-0.0000000000351000709318546	0.000000000000000492661467177413	0.000000000000000860422844084496
15	117	Ecuador	International	43.75	56.25	31.25	42	16	0	16	26	0	0	0	45.16129032	0	10	60	15	15	0	-2.67900889505118	1.58816569045839	0.713278735441867	-1.42045311198051	0.536146939143925	-1.95754366733395	-0.342289492344917	-0.778269000965909	0.573094141161067	0.337050527759678	0.0248626963151556	0.470827358387276	0.150800000419653	0.149469614600497	-0.393026046517727	0.0000000000441387764511555	-0.000000000000000100613961606655	-0.000000000000000111022302462516
16	118	Ecuador	National	37.5	37.5	37.5	60	20	0	0	20	0	0	0	51.61290323	50	40	10	0	0	0	-2.24450856739898	1.58701221545675	-0.535473079904234	1.05852516791848	0.343599209832663	-0.707395640123122	0.331346727602559	0.798153552357566	-0.420868624114174	-0.656265817287737	-0.81871873423021	0.311782156725853	0.69020414146923	-0.122565510989765	-0.50078779629599	-0.0000000000447614130467143	-0.000000000000000222044604925031	-0.000000000000000804911692853238
17	119	Ecuador	Regional	31.25	0	62.5	20	30	0	20	30	0	0	0	19.35483871	30	60	0	10	0	0	-1.36761477657174	2.2171418611034	-1.18319684459805	-0.909554417915416	-0.549246420396644	0.0588372600127724	-0.502439051137852	0.949164665840906	-1.58787168041081	-0.42943082539324	-1.30013713183143	0.243560126613391	2.51509172601896	-2.70524563019103	-0.118844962225226	-0.00000000012145417381407	-0.000000000000000593275428784068	-0.00000000000000102695629777827
18	121	Ecuador	International	34.375	56.25	12.5	100	0	0	0	0	0	0	0	45.16129032	20	40	0	40	0	0	-2.80243236819352	0.381304085010938	1.97521532710608	1.39320360144553	-0.585334532395081	0.832279366782306	0.323869796496734	0.437603511874531	0.907590952757152	-0.816809731409215	0.0940852989926165	-0.85614942566629	-0.543409246679807	0.564811285518247	0.292345890523619	-0.00000000000607999955596205	0.0000000000000000624500451351651	0.0000000000000000832667268468867
19	122	Ecuador	Local	15.625	25	6.25	100	0	0	0	0	0	0	0	33.87096774	30	20	10	40	0	0	-0.817063959842087	-0.845221192857096	2.34074102748543	1.3095723886265	-0.345333446592861	0.703959035371939	0.250404778955943	0.638588734594559	0.887510787877829	-0.737892322305342	0.651070054332452	-0.828422559728496	0.217114319464965	0.102928555314005	-0.101738016474349	-0.0000000000384819974844493	0.0000000000000000208166817117217	0.000000000000000305311331771918
20	123	Ecuador	National	34.375	56.25	12.5	60	0	0	40	0	0	0	0	41.93548387	80	0	20	0	0	0	-1.37059984577465	-0.576343298161039	-0.44949245806461	1.10940547603121	0.0759129331172233	-0.936033830427582	1.66654145804564	-1.27268808467486	1.59580141681877	0.706626276120995	-1.39582743294801	-0.223570981651939	-0.457636760893329	-0.0713808159837256	-0.394167896242406	0.0000000000373717641039729	-0.000000000000000388578058618805	-0.0000000000000000277555756156289
21	124	Ecuador	International	28.125	43.75	12.5	60	40	0	0	0	0	0	0	35.48387097	60	20	20	0	0	0	-0.993190873543975	0.0949657820059267	0.000753175816510167	0.996731010212314	1.54524846252965	0.337098154145705	0.494016971769782	0.526953970835823	0.392787415641539	0.15853127259105	-0.610589548929522	1.20046904168846	-0.369755833624509	0.192047028130958	-0.138283441477997	-0.00000000000607245555659664	0.000000000000000603683769639929	-0.000000000000000471844785465692
22	125	Ecuador	Local	3.125	6.25	0	70	0	0	30	0	0	0	0	6.451612903	40	40	0	20	0	0	0.629768693572742	-2.33471536054168	1.22849050338009	0.254228872710776	-1.25933339965142	1.09489735005695	0.721759600948329	0.325744292538043	-0.127470846446224	-0.3932634782067	-0.447066220120293	-0.3935736146049	0.143165744177558	-1.24109511865842	0.49303179011375	-0.0000000000702843980257958	-0.000000000000000506539254985228	0.000000000000000582867087928207
23	126	Ecuador	Local	40.625	50	31.25	30	20	0	20	30	0	0	0	32.25806452	10	40	10	40	0	0	-2.9849410478617	1.55005442903705	0.0394069692381406	-1.39778732293258	-0.188337944255828	0.349859027537139	0.291330198693192	0.135121233313146	-0.0458448376843072	0.306305750001625	0.205018207278794	-0.681606474168628	0.464060879221174	-0.962221481364826	0.335983158766505	-0.00000000000153720642982081	0.000000000000000145716771982052	-0.0000000000000000277555756156289
24	127	Ecuador	Local	9.375	12.5	6.25	80	20	0	0	0	0	0	0	38.70967742	25	10	45	20	0	0	0.013908090877003	-1.18232285623828	2.04151156444877	0.382378564058448	1.16049374677996	-0.145584074484801	-0.158055906014892	0.301289699856251	0.362700716061035	-0.799527691649095	0.37814774315212	0.232512007003357	0.603727642790329	0.358386058515129	-0.525959929142322	-0.0000000000301612405606088	0.000000000000000111022302462516	0.0000000000000000277555756156289
25	128	Ecuador	Local	34.375	56.25	12.5	50	30	0	0	0	20	0	0	38.70967742	30	70	0	0	0	0	-2.64378458534327	0.233844179188476	-0.401556710012975	1.19660447878235	-0.20612099383267	1.85597764977073	-0.28821931642472	-0.802877831574006	-1.98836588913477	0.182683263535461	-0.345920120969961	1.40172657623029	-0.545215874240191	1.08782862638484	0.028702360168942	-0.0000000000325309350187991	-0.0000000000000000138777878078145	0.000000000000000638378239159465
26	129	Ecuador	Local	18.75	37.5	0	40	20	0	20	0	20	0	0	12.90322581	20	25	35	20	0	0	-0.744699225553054	-1.33004646555343	0.910916556799371	-0.218925628682387	-0.0470406123328187	1.3909508274384	-0.203981662160189	-2.05965719728596	-1.00216268385778	1.21614420990685	0.812976874110132	0.980663138311502	-0.0801808813105925	0.0901965862994022	-0.0364368947656912	-0.00000000000858306994834444	0.0000000000000000277555756156289	0.00000000000000136002320516582
27	130	Ecuador	International	31.25	62.5	0	60	20	0	20	0	0	0	0	35.48387097	40	20	0	20	20	0	-1.71175781543242	-0.521643609737532	0.231525012998665	0.10762577558072	-0.290296598679019	0.768110216162463	0.450527387244961	0.24398053848851	1.47764635270224	0.743156443438687	-0.484470315733161	0.173719511285837	-1.30034185588253	0.782567553808542	0.150567501964075	0.0000000000418520711958725	0.000000000000000258473797920544	0.000000000000000138777878078145
28	131	Ecuador	Regional	9.375	18.75	0	30	30	0	40	0	0	0	0	24.19354839	25	75	0	0	0	0	-0.484320502514255	-2.13876761804191	-0.411030256071223	-1.27624271581017	-0.291790117325115	1.56398516569743	0.509535263548095	0.331666221333968	-1.29819094645883	-0.715541333189804	-1.8139613906792	0.373790407288298	-0.279477799171229	-0.469671726363636	0.718012142847365	-0.0000000000440231367309842	-0.000000000000000277555756156289	0.000000000000000416333634234434
29	132	Ecuador	Regional	12.5	18.75	6.25	75	25	0	0	0	0	0	0	30.64516129	0	0	0	60	40	0	-0.317726959226384	-0.547662131432398	2.07565848150212	-0.71022066200646	-0.69433632688029	1.57025222248525	-1.59955102315175	1.58767110094163	2.06114894700057	0.400955622523939	1.12117450086712	-0.480125370535743	0.454828113401625	0.736506288095083	-0.554760979389176	-0.0000000000120513095889541	0.000000000000000301841884819964	-0.000000000000000166533453693773
30	133	Ecuador	Regional	18.75	37.5	0	70	10	0	20	0	0	0	0	22.58064516	40	40	20	0	0	0	-0.642333983900492	-1.42307203176127	0.88421918898366	0.531909453583454	-0.178292711210479	0.156878881320293	0.846377843456853	-0.0741936844577488	-0.120063249702421	-0.343451597801564	-0.789669600602076	0.594998636147575	-0.874260315126434	-0.173505210282577	0.480922157712075	-0.0000000000174393780937863	-0.0000000000000000346944695195361	0.000000000000000305311331771918
31	134	Ecuador	National	34.375	37.5	31.25	80	0	0	0	10	0	10	0	32.25806452	70	20	0	10	0	0	-1.38151923174652	0.971468007386891	-0.12418910549758	2.35862085676499	-0.356438564026073	-0.547124560154472	0.28853637897279	0.389101825929771	0.697272220571386	-0.352300756181911	-0.146747940914676	-0.233538853898799	0.169039481058791	-0.941863282396063	-0.0736861854123154	-0.000000000035684041615357	-0.000000000000000149186218934005	-0.000000000000000471844785465692
32	135	Ecuador	Local	0	0	0	80	20	0	0	0	0	0	0	8.064516129	30	70	0	0	0	0	0.699125360069676	-1.9581754177096	1.3439533899114	0.799023363177032	-0.591447210788756	1.38543183214459	0.0752820274137179	1.64037034607907	-1.57344726887758	-1.3572254067827	-0.492280215699768	0.965378300534334	-0.16851232986761	-0.713455344504491	0.709560091119825	-0.000000000112151376476578	-0.000000000000000152655665885959	0.000000000000000416333634234434
33	136	Ecuador	Local	6.25	12.5	0	50	30	0	0	20	0	0	0	11.29032258	30	70	0	0	0	0	0.0628493727916118	-1.39054022832427	0.25796295143632	-0.217557544768473	-0.177628339950018	1.13881044137285	0.453255364042722	1.83374121636364	-1.96183793817486	-0.756238223280353	0.0650889176967997	0.990951337543105	-0.405034707909723	-0.635051356573153	0.747356145849658	-0.0000000000854148450902475	0.000000000000000215105711021124	0.000000000000000416333634234434
34	137	Ecuador	Local	0	0	0	55	0	0	0	25	0	20	0	37.09677419	35	15	20	0	30	0	1.04484872357587	-2.0353077774721	-0.290477462454638	0.11407404988595	-0.67193422603602	-1.33128100201792	-1.10218362682143	1.2349862630672	-0.0736228773146264	-0.920618980664786	1.23724374190226	-0.144972325955765	-0.177902293480211	0.425458231680856	-0.47278704518546	-0.0000000000230342343086929	-0.000000000000000457966997657877	0.000000000000000166533453693773
35	138	Ecuador	Regional	3.125	6.25	0	40	20	0	0	40	0	0	0	0	40	45	0	15	0	0	0.633665246469915	-1.33259952232006	0.166446887938994	-0.568342552872568	-0.494588517134465	0.673207091842065	0.931742746823279	1.96098959544092	-1.63623228342542	0.0763670860324962	1.45926916359718	0.333184675706873	0.00603398842153594	-1.33598537347875	0.550858240647721	-0.0000000000860269529883713	0.000000000000000253269627492614	0.000000000000000638378239159465
36	139	Ecuador	National	25	37.5	12.5	30	40	0	30	0	0	0	0	40.32258065	30	20	10	40	0	0	-1.54327286764395	-0.364901710598347	0.00702045372393759	-1.21735050022607	1.09992438479336	1.58771945731477	0.223540468140278	-0.11058881037923	0.986421164642451	0.432072613032745	-0.536159681402329	-0.571694616087108	0.501490236866119	-0.135031763104798	-0.0966685089545729	0.0000000000184518958212265	0.000000000000000423272528138341	-0.0000000000000000832667268468867
37	140	Ecuador	Regional	34.375	62.5	6.25	80	0	0	0	0	20	0	0	54.83870968	40	40	0	20	0	0	-2.88550902529676	-0.153268910819242	0.549094328031927	2.25688009769903	-0.775115225096911	1.19645022205176	0.235850474794903	-1.2257749654015	-0.56807338940899	0.17718369982435	0.534086477268607	-0.0693036770796919	-0.495390522253752	1.826590423867	-0.55492081416257	-0.00000000000519117741626242	-0.000000000000000471844785465692	0.000000000000000915933995315754
38	141	Ecuador	National	18.75	31.25	6.25	80	20	0	0	0	0	0	0	43.5483871	0	40	0	60	0	0	-1.91135340884606	-0.437713972761558	2.19992087621406	-0.0551891327088998	0.0979963961486803	2.04625492072137	-0.328572396421593	1.00974090117202	0.61373649537392	-0.935514208231486	0.703571173337243	-1.19935990833728	0.300152024725887	0.52091167673297	0.166475640986568	-0.0000000000231969389229022	0.000000000000000437150315946155	0.0000000000000000277555756156289
39	142	Ecuador	Local	25	43.75	6.25	70	15	0	15	0	0	0	0	37.09677419	10	70	5	15	0	0	-2.11885813034449	-0.657597489336657	1.05411339363922	0.0434759136410835	-0.452854104217918	1.0504351746453	0.246140038924067	0.408687355780879	-0.582906752337996	-1.12734887325496	-0.969462474416765	0.0576131990392669	-0.747353734300201	0.310181586582926	0.711751881988138	-0.0000000000230351461365372	0	0.00000000000000024980018054066
40	143	Ecuador	National	43.75	43.75	43.75	80	0	0	20	0	0	0	0	46.77419355	30	0	10	40	10	10	-2.32980184785577	2.05711196543187	1.11438849873034	0.795390196470494	-0.619246767225711	-0.231161143509315	-0.285780398457577	-0.600970516479435	2.05754260555802	-0.014612021684832	-0.742926407070822	-1.16483956315089	0.891021512645132	-0.535521973349983	-1.03408783514483	-0.00000000000372859321545212	-0.000000000000000712971348626468	-0.000000000000000541233724504764
41	144	Ecuador	National	34.375	56.25	12.5	20	70	0	10	0	0	0	0	29.03225806	35	20	0	45	0	0	-2.006146821118	0.76284981527804	-0.368423316503238	-1.15847676841406	2.15954505959524	2.70320636528094	0.0474676097660085	0.651740644761347	1.09552541186056	1.2273778564961	-0.0229187795747607	0.395640019313752	-0.152820150898039	-0.226421075414938	0.359630469972759	0.0000000000337343844979936	0.00000000000000142247325030098	-0.000000000000000360822483003176
42	145	Ecuador	National	9.375	18.75	0	40	0	0	30	30	0	0	0	41.93548387	0	0	40	60	0	0	-0.861462261272037	-1.60022082091525	1.66020184695495	-2.20419061224099	0.0951952426045668	-0.202343765594006	0.558879876768451	-0.371223271209168	0.70489123472602	0.0382201400581616	1.77024005836076	-2.04607242808596	0.937463932372169	0.0313358898459553	-0.466664639085271	0.0000000000187221290593454	-0.0000000000000000624500451351651	0.00000000000000102695629777827
43	146	Ecuador	Local	34.375	43.75	25	90	0	0	10	0	0	0	0	27.41935484	70	0	0	30	0	0	-1.33295935745324	0.683193256449555	0.932473966848289	2.15972474878351	-0.391571117847159	0.160835560893759	0.832975793446232	0.0101249949163203	1.82341042078716	0.46984457630494	-0.149436624045055	-0.553875965026256	0.293870119598145	-0.827377250562943	-0.248012133084134	-0.0000000000207512413292496	-0.0000000000000000138777878078145	-0.000000000000000194289029309402
44	147	Ecuador	Local	28.125	43.75	12.5	30	40	0	10	0	0	0	20	56.4516129	25	20	0	45	10	0	-1.54254081195799	0.873895599129713	-0.817705814624173	-1.41890905524314	0.323910185762923	2.32782796937778	0.926986317856663	-0.223472745441176	2.43039854375343	-1.76948757348436	0.983031758121054	0.815255751769843	1.09862571478666	1.5277713804422	0.174161516474236	0.0000000000232735312218453	0.000000000000000791033905045424	-0.000000000000000804911692853238
45	148	Ecuador	National	28.125	31.25	25	50	0	0	0	30	20	0	0	43.5483871	0	15	0	70	15	0	-2.47649064283546	0.923643581488629	1.00082483913827	-0.21802691844795	-1.53678764101464	1.30698550438976	-1.04294246361983	-0.51551532972572	-0.233139301444166	0.920579705056743	2.63928870605548	-1.47927170072278	1.62195467791238	0.62728127897748	-1.10193425309283	-0.0000000000324193883731108	-0.000000000000000343475248243408	0.000000000000000888178419700125
46	149	Ecuador	National	25	50	0	50	0	0	20	30	0	0	0	35.48387097	20	0	50	30	0	0	-1.47978211882941	-0.754009231062616	1.27063526878291	-1.04330328996525	0.382268770614344	-1.23270596205979	1.12712834796816	-0.700482164406169	0.666903843454682	0.501361930197997	1.35923595235105	-0.623156556185858	-0.482903494387838	0.18845161919539	-0.0815417873236597	0.0000000000481793287494504	0.0000000000000000867361737988404	0.000000000000000915933995315754
47	150	Ecuador	National	12.5	25	0	30	20	0	30	0	20	0	0	33.87096774	20	30	20	0	30	0	-0.303904139953099	-1.90969891851829	-0.371445854645634	-0.71666056770414	-1.05223245459573	0.891841197280078	-1.00131406015702	-1.3797455238687	-0.933721706462124	0.998799283231682	-0.255754403384966	1.13308566240304	0.0890845212000542	1.34308606271563	-0.8727853745085	-0.0000000000122379411617994	-0.000000000000000881239525796218	0.000000000000000888178419700125
48	151	Ecuador	National	25	43.75	6.25	60	15	0	25	0	0	0	0	19.35483871	20	50	10	20	0	0	-1.49947440433339	-0.753861157980505	1.00331235110541	-0.280779863051955	-0.439227419911884	1.02775478494024	0.488351427357764	-0.114074767342671	0.00165405338664939	-0.200072966399544	-0.753232041614612	0.12846082874732	-0.693724167841831	-0.548226020352313	0.830840067724152	-0.0000000000113697607019607	0.0000000000000000208166817117217	0.00000000000000024980018054066
49	152	Ecuador	National	12.5	18.75	6.25	30	35	0	35	0	0	0	0	41.93548387	40	30	0	0	30	0	-0.0702926741000636	-1.54215949869328	-1.05012996761898	-1.11723189303339	-0.232743289687557	0.69010404348317	-0.330840702397571	0.725012165605134	0.458823890385374	0.207813208871026	-1.62575936314698	0.496800427130404	0.136728910430179	0.641553303110572	-0.577252990636245	-0.0000000000108348696354979	-0.000000000000000593275428784068	-0.000000000000000277555756156289
50	153	Ecuador	National	18.75	31.25	6.25	50	50	0	0	0	0	0	0	33.87096774	30	20	0	50	0	0	-1.06440283592549	-0.270208738777504	0.810734210190228	-0.364728806987093	1.47850035976566	2.43550631203858	-0.115786416826813	1.18766317462456	0.862082612567189	0.23167097732687	0.608195233927117	-0.253236277243149	0.356492908867546	0.1092160794041	0.00155859782434375	-0.00000000000998936377609803	0.0000000000000012038980923279	-0.000000000000000194289029309402
51	155	Ecuador	National	15.625	18.75	12.5	25	5	0	60	10	0	0	0	12.90322581	20	30	10	20	20	0	-0.24668958844141	-1.51222830551539	-0.0919384852096578	-2.09391654630764	-1.67484349595167	0.274286656012848	0.17803451843918	-0.624572602384477	0.43929203652738	0.642192198364916	-1.19168346852541	-0.472556011331557	0.390490070790178	-1.28187411786698	0.199501390975627	-0.0000000000139400421453386	-0.00000000000000112757025938492	0.000000000000000471844785465692
52	156	Ecuador	National	15.625	0	31.25	20	0	0	40	0	0	40	0	54.83870968	60	40	0	0	0	0	-0.411986592392773	-1.21878513664769	-2.8882278968685	0.505827375597201	-0.0815214964325779	-0.563390196423276	-1.4114511512357	-0.868987234778941	0.0539321041232059	-1.96685569123971	-1.3200808344667	-1.7752685740154	0.966128014745316	-1.32995455020825	-0.0104240626508607	-0.00000000000837941826279894	-0.000000000000000818789480661053	-0.000000000000000693889390390723
53	157	Ecuador	National	43.75	62.5	25	70	30	0	0	0	0	0	0	35.48387097	10	0	80	10	0	0	-2.2112476942584	1.42889555666791	2.0232645077594	-0.0289832592580876	2.11249227358101	-1.43576396479726	-0.344929844766289	-1.22596950043321	0.994451392795453	0.178646618030239	-0.134104279328278	1.52950215610439	-0.342563332786263	0.114160104967152	-0.0586854686428988	0.0000000000491637538927263	0.000000000000000773686670285656	-0.000000000000000305311331771918
54	158	Ecuador	National	28.125	43.75	12.5	30	40	0	10	0	0	20	0	51.61290323	20	20	0	50	10	0	-2.02798672213728	0.047414221925737	-0.577208005598722	-0.768118907518322	1.25447031919103	1.6863192307673	-1.29459986488373	0.325397010958511	1.44700946624343	-0.207843303972875	0.535595606399024	-1.10512472867312	-0.103345935460414	0.356281834165769	0.15940356825962	0.000000000054288664774652	0.000000000000000895117313604032	-0.000000000000000471844785465692
55	159	Ecuador	Regional	15.625	31.25	0	30	0	0	20	10	40	0	0	11.29032258	20	70	0	0	10	0	-1.07890765799685	-1.7514310305769	-0.483359449889228	0.66592253308493	-2.6984086568123	2.22301872321252	-0.681390765848578	-2.6481586021131	-3.69860971526526	1.38857003297001	0.997997001784486	1.36829400330893	-0.0098279897336899	0.775560351450462	-0.318761220042616	-0.0000000000748965840434171	-0.00000000000000128543009569881	0.00000000000000241473507855972
56	160	Ecuador	National	31.25	50	12.5	20	70	0	10	0	0	0	0	35.48387097	20	30	0	50	0	0	-2.17302511003844	0.610019808030243	-0.121298226447495	-1.53792788456292	2.07437401667794	2.90043640879253	-0.254103500669019	0.792158472464305	0.790317357752285	0.742064287312455	-0.0361643482334985	0.115551888338774	0.0985013783171055	0.00681119115917413	0.328118897297797	0.0000000000253288101924541	0.00000000000000136002320516582	-0.000000000000000416333634234434
57	161	Ecuador	Regional	34.375	43.75	25	70	0	0	30	0	0	0	0	35.48387097	15	0	70	15	0	0	-1.61171739687143	0.219581214867501	1.9260500466279	-0.261711105870459	0.531636494879007	-1.75236409341191	0.110657716263252	-1.92574903979503	1.17059831506468	-0.0591741499518921	-0.696857829801855	0.154383783399265	0.359325141986322	-0.457808564349959	-0.268545686976357	0.0000000000293481680724181	-0.000000000000000402455846426619	0.000000000000000138777878078145
58	162	Ecuador	Regional	18.75	25	12.5	60	0	0	40	0	0	0	0	33.87096774	20	0	60	20	0	0	-0.537268145711604	-1.2595994255247	1.68357978092807	-0.778412453359508	0.336856231694828	-1.11683787192674	0.337637742930414	-1.64989829865614	1.0124565992821	-0.103917433004431	-0.550992961899122	-0.384148934586669	0.621959770291348	-0.433483843647328	-0.378376603275809	0.0000000000152371877162289	-0.000000000000000471844785465692	0.000000000000000360822483003176
59	163	Ecuador	Regional	28.125	37.5	18.75	40	10	0	40	10	0	0	0	33.87096774	20	0	50	30	0	0	-1.35968780394038	-0.289229942521785	0.930424027200135	-1.3709067907505	0.523235917590847	-0.752872702334893	0.431355545208938	-1.47304744404529	1.10262599284738	0.494197560965165	-0.260622204876061	-0.559337238982201	0.630379904672615	-0.66091729101317	-0.263335078478966	0.0000000000324630682088454	-0.000000000000000149186218934005	0.000000000000000360822483003176
60	164	Ecuador	Regional	21.875	37.5	6.25	20	0	0	60	20	0	0	0	41.93548387	15	35	10	40	0	0	-1.93778447657071	-1.41564673505177	-0.150205259724223	-2.29140386888346	-0.896552403457909	0.4283878245135	1.10993634602796	-0.96129049667875	0.374532536887424	0.16356921362049	-0.515716751371222	-1.93491632360686	0.301734555616777	-0.372042304294097	0.127542074514043	0.0000000000269456893099893	-0.000000000000000697358837342676	0.000000000000000860422844084496
61	165	Ecuador	Regional	25	37.5	12.5	60	0	0	30	0	0	10	0	29.03225806	10	50	10	30	0	0	-1.79547277616981	-0.750551453727299	0.897586660963753	-0.30065031524958	-0.849258321561712	0.670849130351445	-0.162183299207131	-0.563369100912979	0.243077086257152	-0.853547790074869	-0.551688908940955	-0.917311384997371	-0.317662480894816	-0.699292418392014	0.796020067459611	-0.00000000000227970623917895	-0.00000000000000032612801348364	0.000000000000000194289029309402
62	166	Ecuador	Regional	6.25	12.5	0	20	70	0	0	10	0	0	0	22.58064516	20	0	50	20	10	0	0.764848700643148	-1.08083386178272	0.561105210810677	-2.02058944535417	2.80006826147004	0.871429197721052	-0.649158703548455	0.913128067050581	0.0873557401425202	0.704778151997944	0.880195654841659	1.5252040082921	0.445705629694248	0.101385695817665	-0.35790007034035	0.00000000000038597583103713	0.00000000000000115706055847653	-0.000000000000000166533453693773
63	201	Philippines	International	64.28571429	64.28571429	64.28571429	0	25	25	0	50	0	0	0	52.38095238	0	50	0	0	50	0	-3.70040898911669	5.0736609325173	-2.32844397632186	-1.81639539121872	-1.4141040319417	-1.83545922056918	-1.52621654426879	1.29047378705497	-0.595333678071084	0.871815975049204	-0.885186767431634	0.584707123775162	0.506003754201377	0.676310316371571	0.198818391666485	0.0000000000155530067380128	-0.000000000000000322658566531686	-0.00000000000000127675647831893
64	202	Philippines	International	35.71428571	64.28571429	7.142857143	60	20	20	0	0	0	0	0	19.04761905	60	0	40	0	0	0	-0.619041193846191	0.582403212823692	0.701611305698808	1.14447003024352	1.29664156713297	-0.653345858463664	0.949577881829919	-0.626914364552946	0.888765054981134	1.10951702503349	-0.0869853281694858	1.09916338264548	-1.21375833476042	0.271551353315767	0.876022261467009	-0.000000000346821996857586	0.000000000000000811850586757146	0.000000000000000527355936696949
65	203	Philippines	National	39.28571429	35.71428571	42.85714286	80	0	0	0	0	20	0	0	57.14285714	40	40	20	0	0	0	-2.61056936538758	1.4411649646699	0.263586204262045	2.54679083449963	-0.688149343124974	-0.259536510781736	-0.726251067726905	-1.54153479376153	-1.17669343394319	-0.465508171292482	-0.635833700736448	0.556050167137802	1.37865110589169	0.714304828785466	-1.2446252313455	0.000000000237536543036293	-0.000000000000000860422844084496	-0.00000000000000024980018054066
66	204	Philippines	National	32.14285714	35.71428571	28.57142857	70	0	20	0	10	0	0	0	40.47619048	0	60	0	0	40	0	-1.53776999608886	1.30511805259959	0.578081081733829	0.179426029666623	-2.13694967228401	-0.644169519593729	-1.32545011321845	1.18385081787143	-0.386780807110254	-0.754472230584363	-1.14990367840011	0.391546974709986	-0.196939347448221	1.09205901217822	0.495463897272827	-0.0000000000342311714779983	-0.000000000000000454497550705923	-0.000000000000000388578058618805
67	205	Philippines	National	21.42857143	35.71428571	7.142857143	60	0	0	20	20	0	0	0	40.47619048	20	70	10	0	0	0	-1.78877788895965	-0.937144155675378	0.319779345830787	-0.128415646531257	-0.980546791347237	-0.263247654101761	0.830801660669275	0.433579545544971	-1.30533196267893	-1.20929530793071	-0.741392983245997	-0.141042919647042	-0.55371734109894	0.195367968905207	0.416712036672256	0.000000000177032517364322	-0.00000000000000049960036108132	0.000000000000000305311331771918
68	206	Philippines	National	25	28.57142857	21.42857143	0	30	0	0	30	0	40	0	59.52380952	40	30	0	30	0	0	-1.74766139432733	0.237193538384156	-2.85405350041727	-0.516216516704035	1.51332144686835	0.153382883508872	-1.46308020933229	0.612782185237719	-0.041289692885999	-1.0973092735815	1.52399778158083	-1.65329004716343	0.148674382839997	-0.383340823605288	0.213640108729048	0.0000000000419960915912012	0.000000000000000759808882477842	-0.000000000000000416333634234434
69	208	Philippines	National	25	42.85714286	7.142857143	40	30	0	0	30	0	0	0	47.61904762	50	0	50	0	0	0	-0.987700065882726	-0.135113809582787	-0.173753356147738	-0.245336430794249	1.94186207693464	-1.4513975924375	0.953566639167153	0.260946624888981	0.017805147784887	0.371330902059644	0.801253109546989	0.744684032624665	-0.19894138471361	0.691674860834493	-0.671214531404868	-0.0000000000650480673459978	0.000000000000000464905891561784	0.000000000000000194289029309402
70	209	Philippines	National	0	0	0	60	10	0	30	0	0	0	0	16.66666667	0	30	10	0	60	0	1.2614835240734	-2.34741216378144	0.920191342473019	-1.4810090592292	-2.42261037393172	-0.0322567489751792	-1.66154767244194	1.137181861655	0.52323220059176	0.00684727135825471	-0.988893969753554	1.01980215715242	-0.208728198199251	0.518251324196683	-0.359204718238438	-0.000000000042300455129157	-0.00000000000000113450915328883	0.000000000000000277555756156289
71	210	Philippines	National	32.14285714	28.57142857	35.71428571	35	0	20	0	10	0	35	0	57.14285714	25	35	0	0	40	0	-1.13226540484465	1.22319158011573	-2.01671009782081	0.537051253279211	-0.988134068069659	-1.38210410934756	-2.83058337307464	0.426253303275827	0.469417710968786	-1.22322933558116	-0.346869586848105	-0.785070706761118	-0.104635876249739	0.659062067479745	0.419481899250813	0.0000000000292775653517093	-0.000000000000000239391839684799	-0.000000000000000888178419700125
72	212	Philippines	National	21.42857143	21.42857143	21.42857143	0	45	0	0	0	15	40	0	54.76190476	45	0	45	0	0	10	-0.274802610182962	-0.134053482442619	-2.4902809831474	0.240287440642427	2.83218737001047	-0.0236053539258319	-2.51907629203933	-1.91969363430462	-0.450414542116809	-0.418192619091459	1.00063586502169	0.342651314703121	0.248817110563365	0.193316835061034	-0.974841892371656	0.0000000000501204063038201	0.000000000000000295770352654046	-0.000000000000000319189119579733
73	213	Philippines	National	10.71428571	21.42857143	0	50	25	25	0	0	0	0	0	21.42857143	34	0	0	33	0	33	1.43743559896287	0.112099478988237	1.09598962212706	-0.0870601087363962	0.720632176235128	1.76065496344981	0.399346520184827	0.429312194673751	0.440957729691546	0.173170016146926	0.641248095407858	-0.99261509811411	-0.790193442649104	0.17704771651657	-0.399450498819465	-0.000000000309239288059944	0.000000000000000256739074444567	0.000000000000000666133814775094
74	214	Philippines	National	32.14285714	57.14285714	7.142857143	50	20	0	0	0	0	30	0	7.142857143	20	0	0	0	80	0	-0.174562110185447	0.0969409552003854	-0.896378102592837	-0.113051067017235	-1.73620445862418	-0.5130960720259	-3.24165381297916	0.933416624574555	2.52551962608584	1.27169853281637	0.460036631563341	1.74999007713094	-2.60827299545578	0.387680640242268	0.578971451772716	-0.0000000000125073902443443	0.000000000000000260208521396521	-0.000000000000000388578058618805
75	215	Philippines	National	21.42857143	35.71428571	7.142857143	50	0	0	30	0	0	20	0	4.761904762	0	0	80	0	20	0	0.12739752571371	-1.28515877879182	1.41037210282518	-1.16060655909145	0.070699933371314	-2.04509745464024	-1.31324602509775	-2.02727758528003	0.949300572879429	0.106275256885241	0.144710416916225	1.04630183618728	-1.09608722821632	-1.05233629599936	0.719114056834993	0.000000000272095877668254	-0.0000000000000000711236625150491	0.000000000000000333066907387547
76	216	Philippines	National	21.42857143	35.71428571	7.142857143	50	30	0	0	20	0	0	0	16.66666667	60	0	0	20	20	0	-0.122692721769173	-0.117847904500658	-0.142053307623629	0.25372346404138	0.129108892678107	0.477327901909338	0.392070117560912	1.39803867530751	0.984539760128873	1.30178146854998	0.89518369649838	0.617703336657756	-0.335242118804576	-0.266864103304153	-0.218882366041708	0.000000000201368157673186	0.000000000000000817054757185076	-0.000000000000000138777878078145
77	218	Philippines	National	35.71428571	64.28571429	7.142857143	60	20	0	20	0	0	0	0	38.0952381	0	20	60	20	0	0	-2.36390246285651	-0.0790076251900885	1.8159229752786	-0.889039719920161	1.14798051791854	-0.499858829672233	0.171963329338257	-1.29789547063416	0.781823449865515	-0.00376803594228727	-0.295176911010241	0.526494969781281	-0.903861512862765	0.477902257541565	0.35961265676887	-0.000000000332241874154115	0.0000000000000000693889390390723	0.000000000000000693889390390723
78	219	Philippines	National	14.28571429	7.142857143	21.42857143	40	30	0	0	0	0	30	0	45.23809524	30	40	0	0	0	30	0.250249645261975	0.101549501579404	-1.23023838496378	0.417763589613771	0.998109651122477	0.752605441669388	-1.62233803738109	0.422980914836906	-0.684350853034821	-2.21799634097055	-0.371560763963811	-0.55370851504909	-0.612237702387567	-0.629890077767954	-0.781361069954559	0.000000000185470097122474	-0.0000000000000000381639164714898	-0.000000000000000832667268468867
79	221	Philippines	National	32.14285714	57.14285714	7.142857143	30	0	0	0	40	0	30	0	61.9047619	75	0	25	0	0	0	-1.70756408842985	-0.184151618185458	-2.34300727836164	0.991633008915099	1.16554073838225	-2.27129530260552	0.523140237850296	-0.176512859495936	0.530328070930192	-0.277000700710012	1.6917065424601	-0.977132468767949	-1.1989865709276	0.520539660263166	-0.201033892993433	-0.00000000000956717454640096	0.000000000000000242861286636753	0.000000000000000194289029309402
80	222	Philippines	National	28.57142857	50	7.142857143	0	15	0	60	25	0	0	0	45.23809524	40	30	30	0	0	0	-1.79456167521537	-1.13564265268118	-1.6076947508331	-2.20363028168464	0.236058089921192	-0.867153040568279	1.59135819868509	-1.30652808928724	-0.139172277403578	0.621569418949617	-1.27931099753842	-0.407321330404051	-0.317456398565467	-0.106034822347542	-0.0473972992051643	-0.0000000000387373102444021	-0.000000000000000735522753814166	0.000000000000000638378239159465
81	223	Philippines	National	17.85714286	28.57142857	7.142857143	50	30	0	0	20	0	0	0	16.66666667	60	0	0	0	40	0	0.541127530007453	-0.35445659767576	-0.564920865849991	0.175767140905938	-0.482579985633654	-0.164491579245687	-0.189688962963492	1.79918204488313	0.911381194901483	1.34647230954317	0.401193771716449	1.38983784741291	-0.510493913368595	0.162363420029078	-0.527000829782986	0.000000000193023194145561	0.000000000000000343475248243408	-0.000000000000000444089209850063
82	225	Philippines	National	7.142857143	14.28571429	0	0	30	0	30	40	0	0	0	38.0952381	25	0	75	0	0	0	0.322109755149712	-1.79025234634917	-0.352192554820063	-2.85678425120236	1.8873134775113	-1.85654650676207	0.856881432689144	-0.524779775041598	-0.81503305537974	0.432401910407311	0.791838518983386	0.439498456840092	0.574224462946152	0.0106740218601516	-0.697240717402978	-0.0000000000982162353624325	0.0000000000000000208166817117217	0.000000000000000860422844084496
83	226	Philippines	National	28.57142857	21.42857143	35.71428571	50	25	25	0	0	0	0	0	47.61904762	50	30	0	20	0	0	-0.86997035398032	1.51462598235713	-0.201318701470687	0.948868631914723	0.651066375758392	0.585428463149657	-0.204392791512063	0.672267048481125	0.0807232314158864	-0.375045889139883	-0.963405265536777	-0.591193450754132	1.45664981443348	0.208749280529911	0.14131944784543	-0.0000000000407024631432006	0.000000000000000402455846426619	-0.000000000000000749400541621981
84	227	Philippines	International	17.85714286	21.42857143	14.28571429	60	20	0	20	0	0	0	0	21.42857143	0	50	50	0	0	0	-0.700867477765316	-0.821652275560514	1.6104519693433	-0.802482107974848	0.32201677526659	-0.288084248062781	-0.322931346115409	-0.432991617101841	-0.897498669067111	-0.972793746901963	-1.03840564652011	1.0870930233337	0.0658693754708821	-0.602082905523574	0.455498018998975	-0.0000000000363597958014364	-0.00000000000000024980018054066	0.0000000000000000832667268468867
85	228	Philippines	National	17.85714286	28.57142857	7.142857143	0	0	20	60	0	20	0	0	26.19047619	60	30	10	0	0	0	-0.0653239813683189	-1.71914730370437	-1.70275166703578	-0.421861297106419	-1.14842140320538	0.835190763712789	0.828170025365559	-3.01133470333468	-1.21309450577566	1.58813307752395	-1.15501602489968	-0.38628036078084	0.645033320691001	0.118639123022704	0.0617919185847502	0.000000000212175783726858	-0.000000000000000721644966006352	0.00000000000000130451205393456
86	229	Philippines	International	25	28.57142857	21.42857143	0	25	0	35	40	0	0	0	61.9047619	30	40	30	0	0	0	-1.88085803232574	-0.164691916111635	-1.77080910823589	-2.1414601595699	0.728693133502931	-1.18178475915808	0.849336651093861	-0.0137120895350002	-1.17286841569641	-0.307467544129451	-0.682636947858441	-0.409558630388895	0.870793227759969	0.216636856594785	-0.678886175516804	0.00000000000178569699946036	-0.000000000000000673072708679001	-0.0000000000000000277555756156289
87	232	Philippines	National	17.85714286	14.28571429	21.42857143	50	20	0	0	30	0	0	0	21.42857143	0	0	100	0	0	0	-0.0120698949403226	0.0677866515045216	2.01429427373765	-1.35662444478812	1.67976953922461	-2.68385865255013	-0.341552617335039	-0.587844554566057	-0.771945053796523	-0.24482907267668	1.07928086884975	1.48016375331948	0.819340920629614	-0.73703792760165	-0.412134907045363	-0.0000000000171895147152704	0.000000000000000180411241501588	0.000000000000000194289029309402
88	233	Philippines	National	35.71428571	64.28571429	7.142857143	0	0	0	75	25	0	0	0	33.33333333	40	35	25	0	0	0	-2.25756764704807	-1.08370108569912	-1.61352868163215	-2.26595133459175	-0.736669658224891	-1.00453215558562	2.04487439895215	-1.99726845812883	0.078894669226868	1.02138262275218	-1.62497543744405	-0.596295583613209	-0.890912549420379	-0.681376552154786	0.466995633063737	-0.00000000032678683864767	-0.00000000000000135308431126191	0.00000000000000119348975147204
89	236	Philippines	National	39.28571429	50	28.57142857	30	35	0	0	0	0	35	0	42.85714286	35	35	30	0	0	0	-2.04248558175415	0.974534794417948	-1.58409209436669	0.520363784935659	1.89314118768363	-0.413065459602395	-1.74024785149394	-0.595204215233488	0.229722267368275	-1.04292683904358	-0.267943081336045	0.481729689891255	-0.785432040881089	-0.631013050880288	0.755355794721641	0.000000000355606756236197	0.0000000000000010547118733939	-0.00000000000000113797860024079
90	237	Philippines	National	32.14285714	57.14285714	7.142857143	0	40	0	0	60	0	0	0	26.19047619	60	0	0	0	40	0	-0.960680931089464	0.798386354264812	-2.48893510030744	-1.49729469481474	-0.00227797849864253	-0.954107677143468	0.686514221612656	2.05017409346614	0.260423263372329	2.39055085208808	1.52396556085832	1.22370029031658	-1.10479029480274	0.457462860026667	-0.471981651193987	-0.000000000054739733676489	0.000000000000000558580959264532	0.0000000000000000555111512312578
91	238	Philippines	Regional	14.28571429	21.42857143	7.142857143	25	0	0	0	75	0	0	0	26.19047619	75	25	0	0	0	0	-0.244247455841662	-0.463243833770342	-1.67021785642451	-0.126744331898767	-0.684478829755495	-1.59507652445621	2.2404826248886	1.9642058706821	-1.66097790123752	0.536211815840071	2.10274945181667	-0.406616081379903	0.0766095255463115	-0.726744840499859	-0.356980893146959	0.000000000155621313927913	0.000000000000000194289029309402	0.000000000000000638378239159465
92	239	Philippines	Regional	17.85714286	21.42857143	14.28571429	30	0	0	0	0	30	40	0	23.80952381	30	50	20	0	0	0	-0.712531679669608	-1.16595173662337	-1.45084910909337	1.77186461316428	-0.651674017158033	0.835251025045785	-2.63974274883853	-2.7630887929402	-2.43944387231724	-0.488204969827939	1.65265369127397	0.443765705988991	-0.132435769154028	-0.27902037544617	0.251331228491407	-0.0000000000215573991803629	-0.000000000000000568989300120393	0.00000000000000119348975147204
93	240	Philippines	Local	14.28571429	7.142857143	21.42857143	30	20	0	0	50	0	0	0	23.80952381	50	20	30	0	0	0	0.0985630883749101	0.0387427804188385	-0.589104069049457	-0.548142054886733	0.473550949047085	-1.39807996218612	0.802945047814968	1.25889381462883	-1.39105524904954	0.108202156366742	1.1404816728711	0.48697557338315	1.00807510762415	-1.06713496366892	-0.506804719436958	0.000000000145454127902503	0.000000000000000117961196366423	-0.000000000000000138777878078145
94	241	Philippines	Local	10.71428571	7.142857143	14.28571429	30	0	0	0	20	0	50	0	28.57142857	15	0	25	0	60	0	0.986152503661564	-1.05394073347275	-1.65360198539938	-0.514903530167611	-1.0647249322371	-2.10747319801834	-3.91965427886514	0.545978702183348	1.11351122189562	-0.739455006608316	1.64176585994069	-0.010076096250377	-0.832537276535803	-0.237497856704237	0.0361167755811837	-0.000000000349530759694138	-0.000000000000000648786580015326	0.0000000000000000555111512312578
95	242	Philippines	Local	0	0	0	50	20	0	20	0	0	10	0	14.28571429	60	20	20	0	0	0	1.48335397580718	-2.42978598061578	-0.00661934777161257	0.367894931819854	0.49822824431896	0.32859454771055	0.199720384203175	0.246808756422642	-0.132641899980208	-0.347477597908485	-0.243313310003688	0.397636536680361	0.163187862116499	-1.00370515105247	0.102282812091516	-0.0000000000454524483254961	0.0000000000000000416333634234434	0.000000000000000194289029309402
96	243	Philippines	Regional	25	50	0	40	30	0	0	30	0	0	0	38.0952381	0	50	30	20	0	0	-2.13647931500773	-0.253724800870722	0.71298292048848	-1.39267523342117	0.82068260792441	0.201543088790633	0.436151317843804	0.788682334025154	-1.01244856846279	-0.370328196769538	0.919961578212373	0.367093087318251	-0.889351939423788	0.631177919763497	0.511784918129726	0.0000000000126907128353886	0.000000000000000624500451351651	0.000000000000000360822483003176
97	244	Philippines	Regional	25	28.57142857	21.42857143	10	0	10	0	0	10	70	0	21.42857143	100	0	0	0	0	0	0.496443036116812	-0.449901317724857	-4.07940683955489	2.81168697838768	0.807908314396219	-0.461091816561191	-2.44250233945766	-1.80865617322226	0.643739255697148	-0.328274221886663	1.67535980863396	-1.03886296022003	-0.917677092518333	-1.84607897949129	1.14897172645677	0.0000000000650436261237947	0.000000000000000832667268468867	-0.0000000000000000277555756156289
98	245	Philippines	Local	17.85714286	35.71428571	0	90	0	0	0	5	5	0	0	4.761904762	70	30	0	0	0	0	0.0114827753257611	-1.12779294730767	0.924260838560319	2.38166562319943	-0.92092885909408	0.457980738118802	1.13928977759111	0.417325696085682	-0.224147131391663	0.296190813724127	0.288621796937451	0.87116061299421	-0.979455325776916	-0.608293931439919	0.426865528157645	0.000000000247124576184132	0.000000000000000235922392732846	0.000000000000000416333634234434
99	246	Philippines	Local	25	42.85714286	7.142857143	20	20	0	0	60	0	0	0	40.47619048	40	25	0	35	0	0	-1.88793089562946	0.298791232771855	-0.905131108323378	-1.159161390618	0.238186292067025	-0.0729563254528397	1.43200921084126	1.6199912684405	-0.629276587504562	0.629700502661495	2.19205512488413	-0.974033940486716	-0.0200043337815163	0.0364676082731192	-0.157155469682644	-0.0000000000927203269076044	0.000000000000000582867087928207	0.000000000000000582867087928207
100	247	Philippines	Local	10.71428571	21.42857143	0	10	0	60	0	0	0	30	0	33.33333333	50	0	50	0	0	0	1.99405893202981	-0.719534165954406	-0.858703986076927	0.283172777769576	1.6474101714866	-1.43929533176232	-0.784080922052731	-1.33792647487547	-0.106527805544162	-0.220089093344445	0.78940918002852	-1.14182784530475	-0.44918713794765	0.961640729551056	2.04266248412949	-0.000000000219664871807096	0.00000000000000130451205393456	0.000000000000000971445146547012
101	248	Philippines	Local	3.571428571	0	7.142857143	50	20	0	0	0	0	30	0	21.42857143	70	15	0	15	0	0	1.18686396866838	-1.70754610782326	-0.900110968416396	1.42237603025676	0.802508123680338	0.736023965908875	-0.933678935335983	0.730614943098628	0.413217283805448	-0.85785545890174	0.836361670000726	-0.479511045065427	0.124958084707253	-1.22548288631439	0.290101212685235	-0.0000000000618134936975084	0.000000000000000638378239159465	-0.000000000000000138777878078145
102	249	Philippines	Local	7.142857143	14.28571429	0	20	0	0	50	0	0	30	0	40.47619048	20	0	0	20	60	0	0.587556918506184	-2.60632258865992	-1.56302734403204	-1.7806279251112	-1.85419905107166	-0.315184187261033	-2.38746843398683	-0.275873757623329	2.26879569635518	0.171119485875937	-0.272938375698267	-1.20212815647137	-0.500680810179064	0.485450018117277	-0.362237976299083	-0.0000000000546135540337905	-0.00000000000000101654795692241	0.000000000000000388578058618805
103	250	Philippines	Local	14.28571429	28.57142857	0	80	0	20	0	0	0	0	0	19.04761905	80	10	0	0	10	0	0.97096611081988	-0.952597181404304	0.506975838596178	2.19914727100336	-0.506848437534467	-0.0511137458231746	0.98655171596241	0.73863044284069	0.631329224731506	0.415621293679907	-0.0953475267542448	0.185899496517353	-0.59798810303367	0.336943416108191	0.454805270002698	0.000000000276609366321918	0.000000000000000421537804662364	-0.0000000000000000277555756156289
104	251	Philippines	Regional	39.28571429	64.28571429	14.28571429	60	0	0	20	0	0	20	0	16.66666667	30	30	20	10	0	10	-1.77295639888443	0.333390458411312	0.243646323172027	0.649203037387637	-0.292997743591332	-0.241320301096078	-0.109399777772985	-1.27340291403079	0.746406283968687	-0.262528790649973	-0.286258899221573	-0.0545464502577474	-1.90501354433856	-1.14156780347886	0.926246354319564	0.0000000000467999737707342	0.0000000000000000104083408558608	0.000000000000000208166817117217
105	253	Philippines	National	3.571428571	0	7.142857143	33	33	0	0	0	0	34	0	42.85714286	30	35	35	0	0	0	0.504837887843676	-1.80293570934835	-0.891416258653043	-0.00372252743739182	1.90552695882381	-0.0560038815249772	-1.8782735754331	0.224590423172826	-0.636590697277169	-1.95525086890784	0.362343565950747	0.0846818883202233	0.050223734169914	-0.250804546553089	0.262454392214729	-0.0000000000343687567446187	0.00000000000000049960036108132	-0.000000000000000360822483003176
106	255	Philippines	Regional	21.42857143	14.28571429	28.57142857	50	30	20	0	0	0	0	0	54.76190476	30	70	0	0	0	0	-1.06892535308715	0.647076358235805	-0.311872812257587	0.510108885723645	0.451494162472495	0.720973554429211	-0.438935152300818	1.14812293685766	-1.40668952315579	-1.56381054513941	-1.69077114087362	0.0274144840274644	1.03706544980269	0.700111242876361	0.309648769558258	-0.000000000067635797303071	0.000000000000000111022302462516	-0.000000000000000471844785465692
107	256	Philippines	Regional	32.14285714	28.57142857	35.71428571	20	80	0	0	0	0	0	0	61.9047619	75	0	25	0	0	0	-1.07228468898135	1.42927587558329	-1.83323240960684	0.149201434100924	3.66743200553493	0.47938171830635	-0.257001293527194	0.766401162449442	0.662706485711022	0.447395697674721	-1.28325657673517	1.34378554798478	1.49155546054417	0.374390507828339	-1.35705181252107	-0.00000000000455388898779822	0.000000000000000992261828258734	-0.00000000000000169309011255336
108	257	Philippines	Regional	14.28571429	21.42857143	7.142857143	0	34	33	33	0	0	0	0	35.71428571	70	20	0	0	10	0	0.898761532543382	-0.811699354134026	-1.92599727068636	-0.789434856191428	0.74018762602811	0.753474700365488	0.665958065150941	0.0464540666890072	0.0612335610872387	0.966558334048765	-1.53705658498328	-0.268220166284851	0.440113031030024	0.583702296180085	0.548563365212631	0.000000000226136207573201	0.000000000000000608887940067859	-0.000000000000000138777878078145
109	258	Philippines	Regional	39.28571429	71.42857143	7.142857143	50	0	0	0	50	0	0	0	45.23809524	30	50	20	0	0	0	-3.0919934342165	0.614903626365975	-0.277554940434876	-0.0556894009868595	-0.371427951148667	-1.54189211557663	1.62064950171523	0.653079164305207	-1.11979725146657	-0.179368562766835	0.891479207976603	0.100597106373115	-1.5069460711174	0.659562573811366	0.386057671879765	0.000000000232780311678778	0.0000000000000000416333634234434	0.000000000000000305311331771918
110	259	Philippines	Local	21.42857143	21.42857143	21.42857143	35	50	0	0	0	0	15	0	21.42857143	50	30	20	0	0	0	-0.177853402098504	0.0732964712775407	-0.824050190625769	0.308326651181983	1.77459537533331	0.661161193860522	-0.830590418070277	0.561148315742375	-0.236269807422017	-0.286635896887741	-0.420250115362059	1.24779275203338	0.131260574565317	-1.05590531214142	0.326955124806871	-0.0000000000253461319826353	0.00000000000000077715611723761	-0.000000000000000693889390390723
111	260	Philippines	Local	7.142857143	14.28571429	0	40	20	0	0	0	0	40	0	59.52380952	50	25	0	0	25	0	0.19739080206444	-1.99450036634035	-2.04715374499752	0.83442702108094	0.644410933133268	-0.0710648816113523	-2.10637015221909	0.867454224047074	0.615821385165597	-1.61170712763402	0.406808819247979	-0.584623774543686	-0.791455826321263	0.965681899358881	-0.123239617184203	-0.0000000000899042159948362	-0.0000000000000000398986399474666	-0.000000000000000388578058618805
112	261	Philippines	Local	17.85714286	0	35.71428571	80	20	0	0	0	0	0	0	35.71428571	20	60	0	0	20	0	-0.612285533846883	0.422226270907656	0.692832822464862	0.807507520107411	-0.974767579503144	0.289683149661771	-1.31863729813235	1.60318937709648	-0.751445337331636	-1.52923176997991	-1.49449878472075	0.776490636781983	1.22231233097361	-0.323571356140736	-0.390977840721229	0.000000000190677370232262	-0.00000000000000049439619065339	-0.00000000000000116573417585641
113	262	Philippines	Local	17.85714286	14.28571429	21.42857143	70	15	15	0	0	0	0	0	50	30	30	40	0	0	0	-0.356281136208909	-0.0217472400669239	1.06320451725684	0.745838215664116	0.876753106399348	-0.800824089306904	-0.259805427112809	0.162184478940771	-0.452107372362712	-1.22243046205242	-0.798618431142993	0.239270950820905	0.908720856287579	0.688338302163053	-0.19955431778115	-0.0000000000389092103131377	0.0000000000000000138777878078145	-0.00000000000000024980018054066
114	264	Philippines	Regional	35.71428571	64.28571429	7.142857143	30	0	0	50	20	0	0	0	45.23809524	50	30	0	0	20	0	-2.19275107658987	-0.644461708402916	-1.48478293641361	-0.78475511839324	-1.31181866082685	-0.728682778775158	1.33824019237392	-0.555196715124681	0.769714957889414	0.824450036193067	-1.35868142060692	-0.418066551234463	-1.0975741968022	0.47016384985418	-0.0616222904331302	-0.000000000343566825986263	-0.00000000000000119869392189997	0.000000000000000721644966006352
115	265	Philippines	National	25	42.85714286	7.142857143	50	25	0	0	0	0	25	0	38.0952381	65	0	35	0	0	0	-0.476487658040848	-0.623325209992586	-0.756925126826508	1.26897736769581	1.93930203138251	-0.68235664212264	-0.425226790921151	-0.438703848221217	1.0177739512487	-0.259532274144537	0.442287764900913	0.433624667241542	-0.945430350133097	-0.0724513335006865	0.145040595992601	-0.0000000000403686089919569	0.000000000000000714706072102445	-0.00000000000000024980018054066
116	266	Philippines	Local	3.571428571	7.142857143	0	20	70	10	0	0	0	0	0	35.71428571	25	50	25	0	0	0	0.504268678695527	-1.31431090061886	-0.259962616869566	-1.30439057420785	2.46585473447282	1.64968124497337	-0.432600390831697	1.36467387790773	-1.45017805237465	-0.613669349482779	-0.648987708578551	1.39365633048724	0.337857408596959	0.668579498418274	0.27655020025909	-0.0000000000674632860633239	0.000000000000000881239525796218	-0.000000000000000360822483003176
117	267	Philippines	Local	21.42857143	21.42857143	21.42857143	50	0	0	15	0	0	35	0	57.14285714	50	35	15	0	0	0	-1.01710266329876	-0.8205560216545	-1.45453818919968	1.30153517613689	0.400649977512969	-0.884095427727813	-1.20862364325748	-0.555635356899689	0.231561453342086	-1.9786809941923	-0.488348323173106	-1.06611674748051	-0.0367681925582779	-0.316469177405909	0.105237867217802	0.0000000000122806142862236	-0.000000000000000256739074444567	-0.000000000000000471844785465692
118	268	Philippines	Local	7.142857143	7.142857143	7.142857143	75	0	0	0	25	0	0	0	21.42857143	45	35	0	0	20	0	0.488012758179511	-1.17990656176964	0.50753480996528	0.801101040550451	-1.47500331991695	-0.473863351106971	0.261079011072538	1.78864692753979	-0.618462556862526	-0.473077486828872	0.408708404581161	0.362088300533788	0.0405292234784996	-0.190111740623663	-0.255489515149068	-0.0000000000828505223508058	-0.000000000000000577662917500277	0.000000000000000222044604925031
119	269	Philippines	Local	28.57142857	50	7.142857143	90	0	0	0	0	10	0	0	40.47619048	90	0	10	0	0	0	-0.937064627169436	-0.457596203614715	0.225485352640322	3.19698498145219	0.00477614031829821	-0.237574886511688	1.15810649676061	-0.592245738893037	0.731681414944193	0.639476120758633	0.186684346211581	0.443288739698785	-0.459397896128466	0.791295164840442	-0.799429213254684	-0.000000000101172118511196	-0.00000000000000012490009027033	0.000000000000000305311331771918
120	270	Philippines	Local	21.42857143	35.71428571	7.142857143	40	0	0	0	60	0	0	0	50	60	0	0	0	40	0	-0.680311808583834	-0.124758465549005	-1.4932454601727	-0.199875358516196	-1.29747424553792	-2.12616177447806	0.786341713462271	2.04494989354992	0.280190613618594	0.929652429169614	1.54561033866587	-0.143120401902397	-0.356583317859865	1.22387393546546	-1.25301351563336	0.000000000212376146883457	-0.000000000000000253269627492614	0.0000000000000000555111512312578
121	271	Philippines	Local	21.42857143	35.71428571	7.142857143	40	30	0	0	30	0	0	0	19.04761905	20	45	35	0	0	0	-0.951460484281914	-0.230099725971649	0.39009304614568	-0.859388788618956	0.703257351351254	-0.361169664532934	0.499396804618317	0.792415903992085	-1.37890669942132	-0.11729863496082	0.543751506102044	1.24495337101817	-0.597800671498102	-0.392791159150599	0.514713925316219	0.000000000188384424285452	0.000000000000000624500451351651	-0.0000000000000000277555756156289
122	272	Philippines	National	64.28571429	64.28571429	64.28571429	75	0	0	0	25	0	0	0	35.71428571	0	70	0	0	30	0	-4.32833139865106	4.17727277775198	0.123951013081282	0.627223914631271	-2.37621064908193	-1.41136773671224	-1.16236884499811	0.760342071246377	-0.357671750929496	-0.559760742434373	-1.52241661253468	0.926674616884288	0.0301165354986598	-0.704776597939885	0.268289535193594	-0.0000000000464890141714564	-0.000000000000000959302082215174	-0.000000000000000999200722162641
123	274	Philippines	Local	3.571428571	7.142857143	0	0	0	0	50	0	20	30	0	28.57142857	70	0	30	0	0	0	1.08494732492763	-3.25928179253733	-2.34477754053044	0.0956625179502023	0.0169280387486846	0.0293355001493182	-0.675568767560131	-3.26521841124505	-0.489154823446086	0.699999375537698	0.510100420435484	-0.597773242420165	0.488319942709697	-0.605647459407363	-0.550922320525946	-0.00000000000674531128963351	-0.000000000000000881239525796218	0.00000000000000130451205393456
124	277	Philippines	Regional	21.42857143	42.85714286	0	80	10	0	10	0	0	0	0	19.04761905	80	10	0	0	10	0	-0.0666036843826811	-1.06207800403946	0.256219554665629	1.88543564503815	-0.314398375487984	0.17363519368414	1.15274105361527	0.540302141865101	1.08746884179754	0.651927270714671	-0.36091258493464	0.689218954425827	-1.04063778549319	-0.0918819090072652	0.0270469182345224	-0.0000000000128202504001284	-0.0000000000000000225514051876985	0.0000000000000000832667268468867
125	278	Philippines	Regional	17.85714286	7.142857143	28.57142857	30	20	0	50	0	0	0	0	30.95238095	61	28	0	0	11	0	-0.0346238910304173	-0.776394536403937	-1.29740268747155	-0.447061363164167	-0.571880630315713	0.239264583358221	0.257957278039699	-0.185750429055827	0.320911001476028	0.163980770909728	-2.31050811217076	-0.0741958359533539	1.3484059564244	-1.1897094284014	-0.55822378848534	0.000000000161348382667293	-0.000000000000000870831184940357	-0.000000000000000693889390390723
126	279	Philippines	Regional	25	35.71428571	14.28571429	30	30	0	0	0	0	40	0	23.80952381	70	0	0	0	0	30	0.565748324526978	0.356490134257176	-2.14572586346047	1.22301737901948	1.54726102430687	0.46669544906986	-1.05930151531945	-0.344922169586454	0.841596817828726	-0.526535466729758	0.523028437894161	-0.261557959623691	-1.91673882508646	-1.37947073161828	-0.30913375273919	0.0000000000429036476357679	0.000000000000000315719672627779	-0.00000000000000049960036108132
127	280	Philippines	Regional	32.14285714	64.28571429	0	70	20	0	10	0	0	0	0	54.76190476	33	34	33	0	0	0	-2.25952550666131	-0.555657427695855	0.691532234096143	0.556710331223429	1.03090901807144	-0.322864798316686	0.776229711027919	-0.287490328143792	0.343852470705164	-0.51399063249883	-0.762525462261882	0.594914627361336	-1.32412056157592	1.41807191136179	0.0645628333597534	-0.000000000261527586383066	0.0000000000000000693889390390723	0.000000000000000194289029309402
128	281	Philippines	Regional	14.28571429	14.28571429	14.28571429	50	0	0	0	50	0	0	0	33.33333333	40	35	0	0	25	0	-0.348845170616525	-0.310700752419046	-0.558576103140144	-0.153312373243467	-1.57507578795252	-1.30251119990661	0.400367926561352	2.05874761880534	-1.02198851322802	-0.183736863968207	0.937161300059733	0.0401688403097311	0.231968777525156	0.0452272601350573	-0.55926046363098	-0.0000000000663953209585306	-0.000000000000000733788030338189	0.000000000000000166533453693773
129	282	Philippines	National	39.28571429	71.42857143	7.142857143	50	0	0	0	50	0	0	0	45.23809524	30	50	20	0	0	0	-3.0919934342165	0.614903626365975	-0.277554940434876	-0.0556894009868595	-0.371427951148667	-1.54189211557663	1.62064950171523	0.653079164305207	-1.11979725146657	-0.179368562766835	0.891479207976603	0.100597106373115	-1.5069460711174	0.659562573811366	0.386057671879765	0.000000000232780311678778	0.0000000000000000416333634234434	0.000000000000000305311331771918
130	283	Philippines	National	17.85714286	35.71428571	0	50	0	0	20	30	0	0	0	26.19047619	0	100	0	0	0	0	-1.9025671756714	-1.27758274463462	0.339104420776415	-0.954833678791481	-1.71140517559175	0.303747628681098	0.875398644054244	0.932580054206131	-2.44445497427505	-1.40313007774729	-0.469183357772684	0.0171516253449644	-1.11932698583097	-0.156978291282193	1.18886874056064	0.00000000025058032473948	-0.000000000000000416333634234434	0.000000000000000638378239159465
131	285	Philippines	Regional	14.28571429	28.57142857	0	10	20	0	70	0	0	0	0	57.14285714	60	20	0	0	0	20	-0.222505963973171	-2.08525720100539	-1.90260926553198	-1.49331538381585	0.252610692488275	0.655958539828385	1.59594772413118	-1.18169645820845	0.501541326240794	0.0270330799024764	-2.36267435658304	-1.25322291529586	-0.344172886042554	0.298794621392765	-1.27750832352043	0.000000000334094910610716	-0.000000000000000827463098040937	0.0000000000000000277555756156289
132	301	Zambia	National	8.823529412	5.882352941	11.76470588	60	0	20	0	20	0	0	0	54.21686747	70	0	30	0	0	0	0.790337376024122	-0.74925341765164	0.0554000465046313	1.21171202386395	0.677251300375299	-1.58653680568279	0.901864846750069	0.535166141413872	-0.133679194544079	-0.484430271145737	0.334547571664888	-0.68687732504513	1.11996423834023	0.926453967913844	-0.730211774634372	0.0000000000577401030802927	0.0000000000000000138777878078145	0.0000000000000000832667268468867
133	302	Zambia	National	11.76470588	11.76470588	11.76470588	65	0	5	20	10	0	0	0	12.04819277	70	0	30	0	0	0	1.05485582546014	-1.19267843690626	0.609453228000736	0.967328393285941	-0.128296365883493	-0.978504450640764	1.03867348739267	-0.207667597698022	0.353215385565313	0.373156993713977	-0.134197063149298	0.2795294162854	0.480372495014379	-1.15740901994002	-0.169174885320579	-0.000000000044845665810756	-0.000000000000000333066907387547	0.000000000000000305311331771918
134	303	Zambia	National	11.76470588	17.64705882	5.882352941	40	6	0	20	6	0	8	20	42.1686747	80	0	0	0	20	0	1.08711500607525	-0.905187109694919	-2.04077711737813	0.243096500858205	-1.04029834231696	0.179479330483862	1.54435864008076	-0.400279517682078	2.29448627582093	-1.7222095907561	0.686100196081949	1.1898308387099	0.861576868917449	0.87373014932692	-0.244516788220555	-0.0000000000405304860807583	-0.000000000000000234187669256869	-0.000000000000000666133814775094
135	304	Zambia	National	23.52941176	29.41176471	17.64705882	5	0	0	20	75	0	0	0	27.71084337	60	40	0	0	0	0	-1.20036651096043	0.099195181888364	-2.2311515412675	-1.16725069832889	-1.07009401541905	-1.60500779700966	2.11268942435316	1.22827106163429	-1.8507165063939	0.586907299666628	1.15723697913849	-0.598956338480132	0.237717103305476	-1.15753168100734	-0.104600967229645	-0.000000000346615481892677	-0.000000000000000340005801291454	0.000000000000000860422844084496
136	305	Zambia	National	17.64705882	17.64705882	17.64705882	60	30	0	0	0	0	10	0	15.6626506	90	0	0	0	10	0	0.825975972577541	-0.327035112438908	-0.769961262882694	1.85530947627088	0.66392517535977	0.324362068042082	-0.0360661545578231	0.962733214087402	0.958854924704905	0.526027298921704	-0.166659598182553	0.900179659741384	0.175898385661101	-1.03544973679581	-0.274834166764061	-0.0000000000415522915091126	0.000000000000000449293380277993	-0.000000000000000693889390390723
137	306	Zambia	National	23.52941176	35.29411765	11.76470588	50	0	25	0	25	0	0	0	46.98795181	40	60	0	0	0	0	-1.17626279188631	0.214632702701223	-0.342266596844893	0.621182904535346	-0.578659054260224	-0.429016262295818	0.925467227450892	0.960198413162145	-1.43809220498251	-0.840591623569308	-0.265599921709004	-0.606640992526301	-0.220756517839325	0.95042067865239	0.791260583782291	-0.00000000033267000892475	-0.000000000000000263677968348475	0.000000000000000638378239159465
138	307	Zambia	National	2.941176471	0	5.882352941	60	0	20	20	0	0	0	0	8.43373494	0	0	25	0	75	0	2.25869391410829	-1.38210114113539	1.344714514407	-1.31377798414154	-2.63145837313049	-1.09514080200862	-2.23116709424598	0.841854003903637	1.23158614007532	0.84199695310169	-0.485890932363581	1.09902638534702	-0.0448909535485545	0.858113302947336	-0.11931311750881	0.0000000000123517989541956	-0.000000000000000718175519054398	0.0000000000000000555111512312578
139	308	Zambia	National	29.41176471	35.29411765	23.52941176	40	0	25	0	35	0	0	0	24.09638554	30	0	35	35	0	0	-0.725024696410699	1.36460102009872	0.8598112250649	-0.40249060018994	0.165339778982342	-1.15572138310112	0.58845076147192	-0.0431368769993089	0.162564951393869	0.790389646296625	1.57014197051305	-0.929001582999035	0.711667087614789	-0.424579202111447	0.537547511984869	0.000000000309917027983332	0.000000000000000922872889219661	0.00000000000000024980018054066
140	309	Zambia	International	17.64705882	17.64705882	17.64705882	60	0	40	0	0	0	0	0	14.45783133	70	0	0	30	0	0	1.14281848146262	0.478127621683318	0.74577771958724	1.58574707480182	-0.18197715716337	0.470545902403816	0.606779762080708	0.29705925411893	0.781403596384821	0.760046057326219	0.306270748024171	-1.08946518684028	0.869421591069229	-0.349880992915149	0.976609799990484	-0.0000000000299138206535054	0.000000000000000846545056276682	0.00000000000000024980018054066
141	310	Zambia	International	23.52941176	23.52941176	23.52941176	60	0	40	0	0	0	0	0	3.614457831	40	0	0	0	0	60	2.32209099495013	2.3799390061667	0.978408097794565	0.952693728015984	-0.547164519726075	0.361346199535884	0.52086914419762	-0.506452088598649	-0.244571189527038	-0.0544833302764663	-0.529128359507541	-0.699750160637864	-1.52451087358457	-0.926282254977971	-0.650146694468997	-0.0000000000323203837311567	-0.000000000000000520417042793042	0.000000000000000444089209850063
142	311	Zambia	International	41.17647059	47.05882353	35.29411765	40	0	30	10	20	0	0	0	31.3253012	20	40	0	20	20	0	-1.79581521812415	2.22822313102003	-0.115548368720378	-0.23928301754916	-1.41687194527477	-0.457787056757392	-0.254246295096424	0.291458559455484	-0.0183989955035949	0.397161609089322	-0.533908754743707	-0.627922407473875	0.264820321218929	0.0711944524786539	0.985026053000462	-0.00000000000246785448158518	0.0000000000000000641847686111419	-0.000000000000000194289029309402
143	312	Zambia	International	8.823529412	0	17.64705882	40	20	40	0	0	0	0	0	12.04819277	30	0	0	0	40	30	2.93245185642232	0.877347266813602	0.231837338485154	-0.354608518960534	-0.84841561154338	0.316149180144863	-1.20880650245067	0.974252314644024	0.191185202864117	0.536672284013589	-0.530263616196633	0.227453469561254	-0.1968262987384	0.369558794723406	-0.436189660107663	0.000000000084756051084483	0.0000000000000000381639164714898	-0.000000000000000166533453693773
144	313	Zambia	National	8.823529412	17.64705882	0	80	0	3	15	0	0	0	2	4.819277108	100	0	0	0	0	0	1.50880941553007	-1.76937586128302	0.275421201298337	2.24741446134456	-0.547151381050952	0.17596462170744	1.73040652475554	0.32451856048559	0.985699404002593	0.473948103190198	-0.0654960949098735	0.451738016897218	-0.176695998613377	-1.01714676179273	0.0675238485221347	0.0000000000681861600793512	-0.0000000000000000416333634234434	0.000000000000000194289029309402
145	314	Zambia	National	23.52941176	29.41176471	17.64705882	0	30	55	0	15	0	0	0	42.1686747	80	0	20	0	0	0	0.928732528175131	1.14895841988117	-1.73298723794508	0.123676635719781	1.8682378383987	-0.548919343611128	0.872118129404185	0.145707138869297	-0.253792401759185	1.19829994287472	-0.234631663306786	-0.411745757629504	0.777323572747868	1.12426774243472	0.847661417413242	-0.00000000027389033372315	0.00000000000000130451205393456	0.000000000000000194289029309402
146	315	Zambia	International	8.823529412	11.76470588	5.882352941	35	0	60	0	5	0	0	0	38.55421687	30	30	40	0	0	0	1.41925813288568	-0.285872382478823	0.702650638596213	-0.0170124675906311	0.564829302315906	-0.924588793368412	0.227069027529785	-0.228442178838753	-1.2466236455184	-0.498634997195318	-0.276132986176512	-0.73766530330994	0.54349449528441	1.5618156190712	1.49863267664172	0.0000000000904557144146586	0.000000000000000971445146547012	0.000000000000000638378239159465
147	316	Zambia	National	17.64705882	17.64705882	17.64705882	40	0	60	0	0	0	0	0	55.42168675	10	30	60	0	0	0	0.447878779748731	0.566016189321645	1.14939127160337	-0.225412169008161	1.00027396776453	-1.6047348064336	-0.367243934116247	-0.848376919123827	-1.08507896998581	-1.00661757697479	-0.751213794982071	-0.733844206636759	0.928312247029409	2.00760112351278	1.20526647121847	0.0000000000166022605184742	0.000000000000000645317133063372	0.000000000000000305311331771918
148	317	Zambia	National	38.23529412	41.17647059	35.29411765	40	0	30	0	0	30	0	0	10.84337349	60	0	20	0	20	0	-0.260028287580079	1.8065626558953	-0.455514306112725	2.19743092643886	-1.36700106122605	0.102876136594935	-1.05067507043259	-2.69864891290452	-0.922377188349658	2.62316388573471	0.567184180507266	1.34292897039117	0.961385499194709	0.441380198298162	-0.262634132119653	-0.0000000000277542939925625	-0.000000000000000131838984174237	0.000000000000000943689570931383
149	318	Zambia	National	17.64705882	17.64705882	17.64705882	20	0	55	0	0	0	0	25	22.89156627	80	0	0	0	0	20	2.87434255819813	1.92429243597486	-1.70398983903501	0.469799234173111	-0.756370337015231	0.717565594103859	2.42221681947062	-1.25794852266838	1.38387692188942	-1.79819274689496	0.817223373648172	0.868532687494452	1.06334946395643	0.986503080566073	1.28056578083421	-0.0000000000151273425190552	0.000000000000000914199271839777	-0.000000000000000527355936696949
150	319	Zambia	International	8.823529412	5.882352941	11.76470588	100	0	0	0	0	0	0	0	61.44578313	50	0	50	0	0	0	0.159166397348438	-1.32697657667072	1.70273831777876	1.78516840896134	0.921802632998876	-1.64949624210684	0.223055106781728	0.0934033638681336	0.513519076530663	-1.44103394140606	-0.190398350452633	-0.0646491233365949	1.01622820378611	1.02866618889867	-1.39025941997835	0.0000000000499206765057247	-0.000000000000000346944695195361	-0.000000000000000138777878078145
151	320	Zambia	National	17.64705882	11.76470588	23.52941176	50	0	30	5	10	0	5	0	28.91566265	70	30	0	0	0	0	0.603171758036283	0.249102064358932	-0.580445520256225	1.45821672685203	-0.387045716057352	-0.403885837259034	0.47853414533923	0.513695504341545	-0.544304230193716	-0.306266622546043	-0.574953292636171	-0.602201026032343	0.806931936137473	-0.326880402656303	0.641979820171424	-0.0000000000529658260701517	0.000000000000000131838984174237	-0.0000000000000000277555756156289
152	321	Zambia	Local	8.823529412	17.64705882	0	40	40	0	0	0	20	0	0	24.09638554	40	60	0	0	0	0	-0.247339898306194	-1.52679964985001	-0.37595106682822	0.740235568854333	0.140732269514553	2.46281582217469	-0.382075369119695	-0.115372224498024	-2.43077287379144	0.21788068574181	0.208443434686837	1.52470487959594	0.174857544251861	0.632965951243067	-0.217852916426939	0.0000000000440523469535761	0.000000000000000131838984174237	0.000000000000000638378239159465
153	322	Zambia	Local	17.64705882	17.64705882	17.64705882	40	0	30	0	0	30	0	0	16.86746988	100	0	0	0	0	0	1.13276672009489	-0.105661055628802	-1.07961718575364	3.11783884121624	-0.789426676894578	1.00211185195772	0.212879758776534	-2.06779711113875	-1.42889613033085	2.18043654283134	0.905638980499569	0.480226037529297	1.35234068914141	0.525490197395615	-0.526070427740577	-0.0000000000640608729892254	-0.0000000000000000555111512312578	0.00000000000000130451205393456
154	323	Zambia	Local	14.70588235	17.64705882	11.76470588	20	60	20	0	0	0	0	0	20.48192771	100	0	0	0	0	0	1.40181241383953	-0.0939130682123647	-1.62939684084647	0.775304202249098	2.2775520539813	1.29756163023849	0.705848936189269	1.15489822700723	0.313914179567005	1.32945303461703	-0.493873247575033	1.02474853425603	0.584385435451612	-0.277544935940811	0.0985997699213551	-0.0000000000251193236071344	0.0000000000000012490009027033	-0.000000000000000471844785465692
155	324	Zambia	Local	23.52941176	23.52941176	23.52941176	0	60	40	0	0	0	0	0	7.228915663	40	0	0	0	0	60	2.40702477900018	2.78327871554549	-0.880759757918441	-1.07573069663469	1.87925828363789	1.87263125581862	0.0023583989398423	0.0454672125621083	-0.612808542807058	0.815338943393876	-0.808356997918218	0.314351264992225	-1.2109529611618	-0.763825991407079	-0.729118933140992	-0.00000000000495143043118736	0.000000000000000562050406216485	-0.000000000000000222044604925031
156	325	Zambia	Local	14.70588235	11.76470588	17.64705882	30	10	60	0	0	0	0	0	18.07228916	10	0	90	0	0	0	1.88326704617168	0.585034387985716	1.8629209804948	-0.866493742729039	1.68089485424275	-1.96407264497443	-0.546906269435025	-1.46939507385449	-0.727650497483792	0.21550742311057	-0.0187490159266256	0.401057664124975	0.931976941299838	0.570260184470186	1.55274586330109	0.0000000000220350067158659	0.0000000000000012490009027033	0.000000000000000416333634234434
157	326	Zambia	Local	17.64705882	17.64705882	17.64705882	30	10	60	0	0	0	0	0	18.07228916	60	0	0	0	20	20	2.41275060953684	1.31645294866813	-0.418243434659495	0.576084836969367	-0.238752696877283	0.00374237728716099	-0.00588534534933083	0.266879450427585	0.122005012199788	0.946513465200388	-0.607286328583298	-0.487266995288156	-0.0876287418120806	0.660452967323149	0.66763467808895	-0.00000000000394346010219196	0.000000000000000641847686111419	0.000000000000000111022302462516
158	327	Zambia	Local	5.882352941	5.882352941	5.882352941	0	10	90	0	0	0	0	0	8.43373494	10	0	40	0	0	50	4.30096470465154	1.49971505756581	0.872320699011209	-1.51814191347838	0.954791231541401	-0.0394468379137852	-0.00297590745553153	-1.19606101905682	-1.52039655735864	0.283173446671699	-0.100922139519799	-1.16203788532675	-0.858750685572502	0.864393728573854	1.10049524057844	0.0000000000270165760614521	0.000000000000000978384040450919	0.00000000000000111022302462516
159	328	Zambia	Local	11.76470588	11.76470588	11.76470588	0	55	45	0	0	0	0	0	1.204819277	20	0	10	0	0	70	3.50967821799085	2.01445620040028	-0.0907065515760007	-1.74507367022076	1.76703308107024	1.92329261179881	-0.112092850051616	-0.098130876878111	-1.10628636520042	0.433072409673524	-0.406970535566489	0.125024681154402	-1.63476406752827	-0.57598063515495	-0.769516461182133	-0.00000000000709975402176458	0.000000000000000388578058618805	0
160	329	Zambia	National	26.47058824	35.29411765	17.64705882	20	20	60	0	0	0	0	0	20.48192771	50	0	10	0	0	40	1.89024377806284	2.27424229896685	-0.321110375497188	0.138602331273909	0.926165279201332	0.350815382452473	0.583146480478097	-0.589150335048946	-0.274797710697191	0.730760239649249	-0.636863204895296	-0.636485798112386	-1.03207148169797	0.445434527841427	0.399931331884745	0.000000000329927443665009	0.00000000000000111022302462516	0
161	330	Zambia	National	17.64705882	17.64705882	17.64705882	60	0	20	0	20	0	0	0	22.89156627	70	0	30	0	0	0	0.778360701057282	0.0537753652276289	0.348016367093152	1.2777926566888	0.229700589183357	-1.43990646583916	0.941753351035244	0.247017570307781	-0.0380273624298181	0.337599713852539	0.426323796202803	0.0547922842155865	0.601600502255964	-0.39080146146205	0.050626896558701	-0.0000000000358280197369125	0.000000000000000208166817117217	0.000000000000000194289029309402
162	331	Zambia	Regional	14.70588235	17.64705882	11.76470588	60	0	20	20	0	0	0	0	14.45783133	80	0	20	0	0	0	1.23724454427182	-0.840444621525473	0.268789182174454	1.35714532495526	-0.0678685172243131	-0.584758935980249	1.09683447834962	-0.387876414374645	0.586297567151078	0.611164027714843	-0.608150945790539	-0.0196454016876564	0.379205403048806	-0.706909401771779	0.311088831175461	-0.0000000000279143222655145	0.0000000000000000624500451351651	0.000000000000000194289029309402
163	332	Zambia	Regional	20.58823529	23.52941176	17.64705882	30	0	50	10	10	0	0	0	36.14457831	40	0	40	0	20	0	1.00907014456676	0.570111555231424	0.0606968333670535	-0.2529719354498	0.0634235146365907	-1.71329780545851	-0.0898944278308803	-0.484456325416872	0.165327344873874	0.669181007119104	-0.37679522370009	-0.378172809472402	0.58829736834181	1.18784399276513	0.72888541933956	0.0000000000264311817541773	0.0000000000000004562322741819	0.000000000000000222044604925031
164	333	Zambia	Regional	8.823529412	11.76470588	5.882352941	25	0	50	25	0	0	0	0	15.6626506	55	0	15	0	30	0	2.37991307563369	-0.782800631510718	-0.32466857520088	-0.348308643830861	-0.904606410400801	-0.603005798868587	0.00915546429654764	-0.202327098642387	0.527827584849831	1.26735294334385	-0.792476836936512	-0.349517192018747	0.303262858381582	0.67362789686207	1.0102792062707	0.000000000101229108554266	0.000000000000000340005801291454	0.000000000000000388578058618805
165	334	Zambia	Regional	17.64705882	17.64705882	17.64705882	60	10	30	0	0	0	0	0	8.43373494	70	0	0	0	15	15	1.80667858350198	0.621056712148266	0.194487106387005	1.44467940954716	-0.414357528612658	0.0694185169971389	0.261464079631263	0.553364936597117	0.493415168226295	0.736505911674099	-0.403485316995555	0.243157350056107	-0.157677904673975	-0.415837775942737	0.117555060210843	-0.0000000000390563436595003	0.000000000000000192554305833426	-0.0000000000000000555111512312578
166	335	Zambia	Regional	17.64705882	17.64705882	17.64705882	0	20	60	0	0	0	0	20	1.204819277	0	0	5	0	5	90	4.2640178419069	3.83077399807472	-0.314482296866207	-2.25784714964429	-0.526422058824881	1.88084420473569	1.02569059780139	-1.7495374531489	-0.0135411368178986	-1.92967566601132	0.568500722938121	0.531453350126906	-1.6094906027286	0.199850408743715	-0.274837544980422	0.00000000000121041058688155	-0.0000000000000000971445146547012	-0.000000000000000222044604925031
167	336	Zambia	Regional	8.823529412	5.882352941	11.76470588	60	20	0	15	5	0	0	0	16.86746988	80	0	0	0	20	0	1.33123710073313	-1.20038542464341	-0.351163230701607	0.997603237840358	-0.334814089976561	0.0910867128545747	0.322907855632111	1.06651435164144	0.849132913484178	0.68843609266892	-0.464933984076526	0.673088171619418	0.542335003814669	-0.676729276958824	-0.69217147066631	0.0000000000325294360065135	-0.000000000000000171737624121704	-0.000000000000000444089209850063
168	337	Zambia	Regional	8.823529412	5.882352941	11.76470588	60	0	20	20	0	0	0	0	6.024096386	0	0	50	25	0	25	1.60358547765095	-0.340705720731254	2.64602947003228	-0.964850693417733	-0.0540260534130804	-0.210038509914378	-0.177696220509514	-1.13720823512124	0.114247325235726	-0.271567271101329	0.229668930305191	-0.561611974629955	0.0825409590010533	-1.02271068773483	-0.140001879682881	0.000000000068872518352358	-0.000000000000000208166817117217	0.000000000000000666133814775094
169	338	Zambia	Regional	17.64705882	17.64705882	17.64705882	0	0	0	30	20	0	0	50	4.819277108	60	0	0	0	10	30	2.63657837246651	1.72351158374891	-3.09155375568348	-2.28152835975256	-2.92305445513761	1.36960599008082	4.0693524345319	-2.52028388825164	3.05580225580537	-3.97398202854552	2.37038417319939	3.47510289990245	1.37704865402218	-0.40305682355252	0.374237407204295	-0.0000000000389492963756022	-0.000000000000000721644966006352	-0.000000000000000943689570931383
170	339	Zambia	Regional	8.823529412	0	17.64705882	55	20	25	0	0	0	0	0	14.45783133	60	0	20	0	20	0	1.99134353988048	-0.252396284229165	0.385700827324973	0.799851668593077	0.155602716300657	-0.305402574057885	-0.421801156880996	0.808168558118043	0.347973033559896	0.526258600267828	-0.31306194353665	0.729729143758029	0.917162227455751	-0.18148146079671	0.077536430498154	0.0000000000696769645586389	0.000000000000000398986399474666	-0.000000000000000333066907387547
171	340	Zambia	Regional	8.823529412	5.882352941	11.76470588	40	0	40	0	20	0	0	0	14.45783133	60	0	0	0	0	40	2.76229735385066	0.757983410975282	-0.0413702400355764	0.553898903545032	-0.300714861768494	-0.142885326849104	1.07024224044659	0.379153903867669	-0.789957033909682	0.125151848082875	0.373108248502609	-1.03858467988978	-0.526334662388862	-0.374488168014796	-0.501500569929162	0.0000000000474841779992978	-0.0000000000000000693889390390723	0.000000000000000555111512312578
172	341	Zambia	Regional	8.823529412	0	17.64705882	50	0	25	0	25	0	0	0	15.6626506	50	0	30	0	20	0	1.73788527492028	-0.176939328006197	0.426240138170421	0.269352142483529	-0.554236968522417	-1.58790625807412	0.00198265456715647	0.777148275119016	-0.25264410073544	0.460074006360603	0.636353032639222	0.224822145746607	0.923769127800364	-0.263494377970886	0.0198527077160763	0.0000000000704544843168352	0.0000000000000000294902990916057	0.0000000000000000832667268468867
173	342	Zambia	Regional	11.76470588	0	23.52941176	40	0	0	20	40	0	0	0	9.638554217	0	0	50	0	20	30	1.29903430915133	0.285257937976699	1.0337786559617	-1.97327803542718	-0.951711682661525	-2.02144030742185	-0.256974685328941	-0.140923104938297	-0.758837295979066	-0.0798656036339843	0.688143530215104	0.260697735136568	0.108309025189794	-1.46676302180646	-1.48163890109835	-0.0000000000492104110666213	-0.00000000000000139471767468535	0.000000000000000388578058618805
174	343	Zambia	Regional	5.882352941	0	11.76470588	50	20	30	0	0	0	0	0	12.04819277	30	0	20	0	0	50	2.98612318627108	0.633630350124532	1.12849208583299	-0.0550455294428045	0.620424797838833	0.526335541001909	0.0742552346930756	-0.0356249292901526	-0.648887169695796	-0.4673147670555	-0.189297721853237	-0.200313296113162	-0.737374589875398	-0.48527115147614	-1.00783664467432	0.0000000000153897545782675	-0.000000000000000159594559789866	0.000000000000000222044604925031
175	344	Zambia	Regional	23.52941176	23.52941176	23.52941176	65	2.5	30	2.5	0	0	0	0	13.25301205	15	0	70	0	0	15	0.911270690276115	1.00855964507165	2.25622683149409	0.157279404881032	0.712505070560743	-1.6546852291708	-0.242457065919272	-1.30135162042987	-0.100948061201158	-0.135487321810161	-0.198716599173702	0.586786259256223	0.02995642199672	-0.447565572613223	0.347200884846857	-0.00000000000472643015364287	0.0000000000000000954097911787244	0.000000000000000305311331771918
176	345	Zambia	Regional	5.882352941	5.882352941	5.882352941	30	0	40	15	15	0	0	0	53.01204819	40	30	0	0	0	30	1.43938624602746	-0.301923597205267	-0.530947407413142	-0.294269042001262	-0.201026867293246	-0.040485463023392	0.871077625756605	0.241216438689946	-1.25657186941903	-1.01392909644885	-0.636797351233722	-1.81167724010358	-0.074453047713511	1.23179449484367	-0.501102074404152	-0.0000000000234975601429435	-0.000000000000000530825383648903	0.00000000000000049960036108132
177	346	Zambia	Regional	20.58823529	17.64705882	23.52941176	60	25	15	0	0	0	0	0	3.614457831	0	0	30	0	0	70	1.99671060465299	2.16763659829139	1.90662722598636	-0.55088406929532	0.563956966143788	0.486045721101434	-0.350955489254244	-0.632394284942465	-0.525457996355144	-0.654323147576385	-0.364307478846237	0.382643045830559	-1.70519385432796	-1.32673496383487	-1.69132327783733	-0.0000000000366093383537959	-0.000000000000000846545056276682	0.000000000000000222044604925031
178	347	Zambia	Regional	5.882352941	5.882352941	5.882352941	50	10	30	10	0	0	0	0	9.638554217	90	0	0	0	0	10	2.48348758326414	-0.84732413126823	-0.204274771242307	1.43967717752248	0.121190586735485	0.371915846778993	1.14311152588356	0.386607563572383	0.172710943135794	0.670620488813268	-0.343384141769614	-0.215240624697579	0.197828520407091	-0.549806563870314	0.255494924214766	-0.0000000000458099732429222	0.0000000000000003963843142607	0.0000000000000000693889390390723
179	348	Zambia	Regional	11.76470588	5.882352941	17.64705882	50	20	30	0	0	0	0	0	13.25301205	50	0	20	0	0	30	2.29339780089659	0.677986975545885	0.651341833147242	0.565525626654531	0.713934109811595	0.180706464411265	0.20939599384203	0.0539960242141789	-0.279523237336736	0.0077330302964061	-0.329990458884861	0.0684623679834589	-0.0493924791536401	-0.568216801107553	-0.425028170270765	-0.0000000000737885427097355	0.00000000000000012490009027033	-0.0000000000000000555111512312578
180	349	Zambia	Regional	8.823529412	0	17.64705882	30	50	20	0	0	0	0	0	13.25301205	25	0	45	0	30	0	1.84923739159944	-0.0942176542227383	0.479619040781227	-1.15317692558387	1.26610187909632	-0.14093201352338	-1.52177215867368	0.776764342410721	0.145713100104935	0.751983629666652	-0.283453890046835	1.81021962743917	0.915152089191761	0.0204503582547952	-0.0262664457901892	0.0000000000941214510277625	0.000000000000000733788030338189	-0.000000000000000721644966006352
181	350	Zambia	Regional	5.882352941	0	11.76470588	60	10	30	0	0	0	0	0	4.819277108	0	0	100	0	0	0	1.99915290815597	-0.660790855378996	3.08468863519785	-0.697017280930381	1.403104113605	-1.93249187532637	-0.714506791609498	-1.15159982736855	-0.648347004758668	-0.292239779163321	0.423163350740942	1.22446854035341	0.774605805961003	-0.386590210019325	0.833151538112414	0.0000000000411924886418609	0.000000000000000680011602582908	0.000000000000000638378239159465
182	351	Zambia	Regional	14.70588235	11.76470588	17.64705882	20	10	10	60	0	0	0	0	6.024096386	20	0	0	0	80	0	1.39114171150596	-1.08549644910773	-0.856498041083004	-2.46117809668364	-3.17131773026156	-0.479458465280191	-1.79166320948406	0.1331581441674	1.95640959439687	1.98537221584964	-1.98300348059186	0.834710496135494	0.177760295788019	-0.231571729107055	-0.373573241459688	0.0000000000047092921929311	-0.00000000000000130798150088651	-0.000000000000000166533453693773
183	352	Zambia	Regional	14.70588235	11.76470588	17.64705882	50	10	30	0	0	0	10	0	4.819277108	0	10	0	0	40	50	2.45577435929377	1.37003297140747	0.74179744440521	-0.591136770183606	-1.4709497147309	0.34852702460874	-1.79609559849442	0.416347706612386	0.0320226775055339	-0.25352060364205	-0.289898983230067	0.0535018964998568	-1.67622541335251	-0.230455063264575	-0.625010200290615	-0.0000000000207254166564653	-0.000000000000000659194920871187	0.000000000000000222044604925031
184	353	Zambia	Regional	2.941176471	0	5.882352941	50	0	50	0	0	0	0	0	19.27710843	80	0	0	0	0	20	3.1317076488585	-0.28995446898757	0.0782029744678199	1.54232483530132	0.024877962909068	0.143921911008383	0.963054545866011	0.371203371350109	-0.254063626132313	0.185208227093282	-0.186693564227545	-0.967916302575272	0.160101776597184	0.299333022566013	0.29526756469075	-0.0000000000114976294834028	0.000000000000000511743425413158	0.000000000000000360822483003176
185	354	Zambia	Regional	8.823529412	0	17.64705882	30	0	35	0	0	0	0	35	7.228915663	30	0	0	0	30	40	3.99138414936526	2.08514269561027	-0.921063299958606	-1.19260832418677	-2.61789622771405	1.22893619530035	1.39739793219619	-1.12514803050171	2.04288967515616	-3.22750710505994	1.53394755974466	2.36110448838453	0.770582842448337	0.818931193086059	0.350610075062373	0.0000000000717223983455393	-0.0000000000000000416333634234434	-0.000000000000000555111512312578
186	355	Zambia	Regional	8.823529412	5.882352941	11.76470588	50	5	35	0	0	0	10	0	12.04819277	50	0	0	0	30	20	2.59751238040906	0.0617490381487837	-0.0299566321147845	0.726144216664837	-0.865086314430845	-0.088060154796167	-0.863310528497539	0.629246648700376	0.443981902869605	0.278965833689758	-0.0535319194307727	-0.166620768126072	-0.456811136924652	0.0543116945315517	0.0969019659066973	0.0000000000679932503434186	0.000000000000000121430643318376	-0.0000000000000000555111512312578
187	356	Zambia	Regional	8.823529412	5.882352941	11.76470588	30	0	70	0	0	0	0	0	9.638554217	50	0	0	0	0	50	3.81783578480761	1.42945907129005	0.267741834881795	0.427462755966555	-0.130864267288866	0.450786425002892	0.64428135668134	-0.338390031045859	-0.820143148402384	0.19416562924493	-0.363085647927863	-1.4233922400745	-0.804665830721549	0.156534708505515	0.292175138847846	0.0000000000713168743675832	0.000000000000000520417042793042	0.000000000000000666133814775094
188	357	Zambia	Regional	2.941176471	0	5.882352941	20	10	50	0	20	0	0	0	3.614457831	50	0	0	0	20	30	3.52060177442323	0.33204981706643	-0.334806500689152	-0.458883140843848	-0.575809602987587	0.0546468530205016	0.28836522185802	0.867842276938115	-0.748887986867754	0.874931814060378	0.508781506587842	-0.47592525840439	-0.419568414875479	0.0143920751126604	0.188541981314435	-0.0000000000020734694697604	0.000000000000000416333634234434	0.000000000000000610622663543836
189	358	Zambia	Regional	8.823529412	0	17.64705882	50	0	25	0	25	0	0	0	9.638554217	0	0	55	0	15	30	2.12999420909463	0.577901239240307	1.8106103890026	-1.09161998294502	-0.304125141241856	-1.69828017896825	-0.478777478357146	-0.134644591853121	-0.924067693968184	-0.299959930524547	0.808301419770488	0.202944393356754	-0.0870488094939807	-0.523764065922907	-0.608756758418648	0.0000000000822965696625345	-0.000000000000000482253126321552	0.000000000000000444089209850063
190	359	Zambia	Regional	8.823529412	5.882352941	11.76470588	45	0	45	0	0	0	10	0	9.638554217	0	0	0	90	10	0	0.955021635600735	0.212154281152529	2.26292554846367	-0.788366664645629	-0.598400117428172	2.01017406046489	-1.3136299033882	0.319523920655347	1.36955941473673	0.491220064398704	2.14317704819291	-2.85471399473668	1.33478333317301	-0.374270686479962	1.64618236394375	0.0000000000916925872820945	0.0000000000000015404344466674	0.000000000000000749400541621981
191	360	Zambia	Regional	11.76470588	5.882352941	17.64705882	30	10	50	10	0	0	0	0	8.43373494	45	0	0	0	0	55	3.28080403827651	1.45860836329725	0.13062412135003	-0.021917887677551	-0.0440664106981215	0.692983675304161	0.506739887544118	-0.443959214923808	-0.611407334883472	0.116799366679813	-0.727563636710437	-1.04033578185551	-0.786316293061672	-0.59758794382816	-0.474244201407812	-0.000000000060752593712435	-0.000000000000000131838984174237	0.000000000000000333066907387547
192	361	Zambia	Regional	8.823529412	5.882352941	11.76470588	30	0	60	10	0	0	0	0	18.07228916	30	0	0	0	20	50	3.4158101412525	1.11644976301379	0.250718927207547	-0.429475901723248	-0.844530173949101	0.228864295170886	-0.106739551364222	-0.235296034169371	-0.352091431637083	0.145360199186959	-0.695425579636372	-1.27057692176574	-0.886327476339377	0.610652206049274	-0.292701583810077	0.0000000000822778462703919	-0.000000000000000242861286636753	0.000000000000000555111512312578
193	362	Zambia	Regional	14.70588235	11.76470588	17.64705882	60	0	30	0	10	0	0	0	30.12048193	80	0	20	0	0	0	1.21426676082854	-0.0207203112567957	0.100938796670971	1.72105795121757	0.295460161408471	-1.05188573700736	0.873560016448775	0.299237896204468	0.107019779863428	0.203709195505526	-0.0410174839095251	-0.337543687344184	0.889354630742983	0.0707044577416373	0.124265074067061	-0.0000000000381118184273831	0.000000000000000291433543964104	-0.0000000000000000277555756156289
194	363	Zambia	Regional	11.76470588	11.76470588	11.76470588	70	0	20	0	10	0	0	0	54.21686747	20	0	0	0	0	80	1.85476488367521	1.32953803782652	0.953637848250495	0.351460382839554	-0.0841841975988038	0.136935190564857	0.557712964329165	0.000451045725552213	-0.54321945315195	-1.8239346868708	-0.260645602363958	-1.80765926417168	-1.72674870538662	0.843260297401616	-3.02233487277492	-0.0000000000304208116015814	-0.00000000000000152655665885959	0.000000000000000444089209850063
195	365	Zambia	Regional	14.70588235	11.76470588	17.64705882	30	0	50	0	20	0	0	0	21.68674699	80	0	0	0	0	20	2.19191954134982	0.976969957799287	-0.806052804352408	0.986304598896432	-0.0446520235158133	-0.540375818329113	1.1997878539117	0.374963836253184	-0.536158144694005	0.637303746132392	0.146127303700279	-1.07533605517424	0.287139766111985	-0.0267170752859468	0.260928753600868	-0.0000000000295657759458837	0.000000000000000497865637605344	0.00000000000000024980018054066
196	366	Zambia	Local	14.70588235	0	29.41176471	60	10	30	0	0	0	0	0	9.638554217	0	0	50	0	25	25	2.04523043407495	1.2275094318708	1.9943266242165	-0.52059589489529	-0.259036825787037	-1.11652870193149	-1.49926953211056	-0.257051554560153	-0.113949043320591	-0.221591938345994	-0.386489102010137	0.70588094916976	0.369148476587967	-0.411299712583376	-0.395945418294237	-0.000000000345279273763537	-0.000000000000000568989300120393	0.000000000000000111022302462516
197	368	Zambia	Local	11.76470588	0	23.52941176	40	20	30	0	10	0	0	0	30.12048193	60	0	20	0	20	0	1.59119525897526	0.275977779412324	-0.32124870768138	0.419503084185197	0.349138676137915	-0.756626108612082	-0.377488078599037	0.871528464126346	0.101348842739283	0.444638880753079	-0.269768942825911	0.24734812565058	1.35402051962253	0.275293092271278	-0.16987085035015	-0.0000000000425024407901778	0.000000000000000357353036051222	-0.000000000000000333066907387547
198	369	Zambia	Local	5.882352941	0	11.76470588	0	40	60	0	0	0	0	0	16.86746988	20	0	30	30	20	0	2.40642011848188	0.351314073626593	0.347722040457692	-1.79784274857419	1.30254115905319	0.829081271431652	-1.1636019917995	0.445224558977282	-0.00667003343305512	1.17493784189675	0.361953481331421	-0.307498625004823	1.35107636762643	0.806761267424719	1.34778535042903	0.0000000000700353322259968	0.0000000000000018249290967276	0.000000000000000111022302462516
199	370	Zambia	Local	11.76470588	0	23.52941176	0	10	90	0	0	0	0	0	18.07228916	25	0	0	0	25	50	4.09286052754027	2.58838765545362	-0.415668157318173	-0.985855572249519	-0.394660753015978	0.262496865884212	-0.78961193716651	-0.121619621052096	-0.825248031160688	0.555853749190658	-0.853274976312925	-1.42273369000576	-0.206075035475831	1.04902289796976	0.442990544900836	0.00000000000028053248340755	0.000000000000000423272528138341	0.000000000000000444089209850063
200	371	Zambia	Local	20.58823529	11.76470588	29.41176471	40	20	40	0	0	0	0	0	20.48192771	70	0	0	0	0	30	1.93977773353111	1.79008956028663	-0.418285560549753	1.10500108178194	0.574214295793348	0.337446705619744	0.379646525203618	0.16387128071693	-0.0820450730107787	0.32563429199108	-0.82976649597986	-0.401257762857378	0.305218138207431	-0.503503784138525	-0.339769547803549	-0.000000000344690429613133	0.0000000000000000867361737988404	-0.0000000000000000555111512312578
201	372	Zambia	Local	5.882352941	0	11.76470588	30	10	60	0	0	0	0	0	24.09638554	70	0	0	0	30	0	2.89498811007682	-0.0301299919549602	-0.648844039198502	0.655171172395037	-0.386679974820572	-0.199445979769528	-0.32270387453688	0.95052103307063	0.239606187998035	0.987410430537685	-0.475572268931966	-0.381864412713549	0.892346984406725	1.20302264270733	0.877831682589279	0.0000000000400512439387444	0.000000000000000903790930983916	0.0000000000000000555111512312578
202	373	Zambia	Local	11.76470588	11.76470588	11.76470588	50	0	45	0	5	0	0	0	28.91566265	60	0	0	0	40	0	1.92571699310281	-0.00305696422020663	-0.219289254279892	0.850331184567209	-1.16680749425078	-0.730997262270475	-0.457779699776677	1.06663260049275	0.697289555600271	0.833344961081438	-0.29998536104118	-0.199650316250066	0.374269722775559	1.36063803932422	0.394903085989664	-0.0000000000146536663580823	0.00000000000000021163626406917	0.0000000000000000555111512312578
