# Supplementary material for: Reconciling policy instruments with drivers of deforestation and forest degradation: cross-scale analysis of stakeholder perceptions in tropical countries
Source: Sci Rep. 2023 Feb 7;13:2180. doi: 10.1038/s41598-023-29417-y (PMC9905477; doi:10.1038/s41598-023-29417-y)
Supplement: Supplementary file 2 — Supplementary Information 2. [file 41598_2023_29417_MOESM2_ESM.zip › ScriptR/Output/pca_drivers.csv]

	sdev	eigenv	variance	cumvariance
1	1.2093451762411	1.46251575529761	18.2814469412201	18.2814469412201
2	1.17462745155871	1.37974964995531	17.2468706244413	35.5283175656614
3	1.11454278830637	1.24220562696574	15.5275703370717	51.0558879027332
4	1.05596231665888	1.11505641420359	13.9382051775448	64.994093080278
5	1.00359645599643	1.00720584648859	12.5900730811074	77.5841661613854
6	0.960002661186375	0.921605109484921	11.5200638685615	89.1042300299468
7	0.933628190236484	0.871661597604252	10.8957699700531	100
8	0.000000000000000852791793565442	0.000000000000000000000000000000727253843172564	0.00000000000000000000000000000909067303965704	100
