# Supplementary material for: Reconciling policy instruments with drivers of deforestation and forest degradation: cross-scale analysis of stakeholder perceptions in tropical countries
Source: Sci Rep. 2023 Feb 7;13:2180. doi: 10.1038/s41598-023-29417-y (PMC9905477; doi:10.1038/s41598-023-29417-y)
Supplement: Supplementary file 2 — Supplementary Information 2. [file 41598_2023_29417_MOESM2_ESM.zip › ScriptR/Output/pca_drivers_cor_pc.csv]

	PC1	PC2	PC3	PC4	PC5	PC6	PC7	PC8
Agriculture	-0.855626492694246	0.450137384646159	-0.0618910928702968	0.125786568075453	-0.139525169884287	0.104024528085331	-0.123848683417162	-0.853437226812858
Logging	0.268274817031308	-0.303428482833494	0.642071407159521	0.521491235899879	-0.176989973102648	-0.26529692334255	-0.223703082737121	0.556098685123376
Woodfuel	-0.214960630161017	-0.817143338303605	-0.280530765651069	-0.205973055211015	0.182239465974728	-0.162462413422978	0.324562818978255	0.317962719495
OilMining	0.546984132371107	0.398453903495641	-0.241280473991796	-0.13148787049735	-0.536089541486299	-0.154841998083792	0.393915571720778	0.328396414815405
Infrastructure	0.49443989336828	0.230415393676272	-0.409068663432632	0.336238542900024	0.59897231043197	0.199559994222974	-0.153141728834424	0.0772911706671309
Plantations	0.0647361177497849	0.290061270527097	0.148383115377374	-0.598221449607207	0.295107432865544	-0.585372606534661	-0.319433494308243	-0.194761062635045
Natural	0.170800883451155	0.0313143225262454	0.614044233381925	-0.46841782990976	0.134796263739979	0.579752766967219	0.138194008428939	-0.0255625726746956
OtherDrivers	0.187652483000175	-0.346930844782719	-0.350429178593225	-0.277896673127016	-0.414467906011752	0.267269374936822	-0.633389138306577	-0.0540158668506108
