# Supplementary material for: Reconciling policy instruments with drivers of deforestation and forest degradation: cross-scale analysis of stakeholder perceptions in tropical countries
Source: Sci Rep. 2023 Feb 7;13:2180. doi: 10.1038/s41598-023-29417-y (PMC9905477; doi:10.1038/s41598-023-29417-y)
Supplement: Supplementary file 2 — Supplementary Information 2. [file 41598_2023_29417_MOESM2_ESM.zip › ScriptR/Output/pca_drivers_loadings.csv]

	Variable	pc	loading
1	Agriculture	Comp.1	0.707512221906499
2	Logging	Comp.1	-0.221834776622801
3	Woodfuel	Comp.1	0.177749607295049
4	OilMining	Comp.1	-0.452297774958885
5	Infrastructure	Comp.1	-0.408849270731047
6	Plantations	Comp.1	-0.0535298928888088
7	Natural	Comp.1	-0.141234187564247
8	OtherDrivers	Comp.1	-0.15516867035716
9	Agriculture	Comp.2	0.383217150296323
10	Logging	Comp.2	-0.258318909907007
11	Woodfuel	Comp.2	-0.695661707224084
12	OilMining	Comp.2	0.339217258175687
13	Infrastructure	Comp.2	0.196160402492309
14	Plantations	Comp.2	0.24693895084964
15	Natural	Comp.2	0.0266589398065671
16	OtherDrivers	Comp.2	-0.295353939091368
17	Agriculture	Comp.3	0.0555304771783138
18	Logging	Comp.3	-0.576085022393081
19	Woodfuel	Comp.3	0.251700310292576
20	OilMining	Comp.3	0.216483814280863
21	Infrastructure	Comp.3	0.367028226932627
22	Plantations	Comp.3	-0.133133619394597
23	Natural	Comp.3	-0.550938232093368
24	OtherDrivers	Comp.3	0.314415186451231
25	Agriculture	Comp.4	0.119120319059723
26	Logging	Comp.4	0.493854020804368
27	Woodfuel	Comp.4	-0.19505720228987
28	OilMining	Comp.4	-0.124519472355215
29	Infrastructure	Comp.4	0.318419073858527
30	Plantations	Comp.4	-0.566517801032909
31	Natural	Comp.4	-0.443593320064546
32	OtherDrivers	Comp.4	-0.263169119525306
33	Agriculture	Comp.5	0.139025171970899
34	Logging	Comp.5	0.17635571752485
35	Woodfuel	Comp.5	-0.181586398483036
36	OilMining	Comp.5	0.534168428239454
37	Infrastructure	Comp.5	-0.596825852515862
38	Plantations	Comp.5	-0.294049895356152
39	Natural	Comp.5	-0.134313212182625
40	OtherDrivers	Comp.5	0.412982632147946
41	Agriculture	Comp.6	0.108358583044735
42	Logging	Comp.6	-0.276350195753307
43	Woodfuel	Comp.6	-0.169231211528315
44	OilMining	Comp.6	-0.161293300887776
45	Infrastructure	Comp.6	0.207874417740013
46	Plantations	Comp.6	-0.609761441506063
47	Natural	Comp.6	0.603907458184291
48	OtherDrivers	Comp.6	0.278404827135087
49	Agriculture	Comp.7	0.132653110426959
50	Logging	Comp.7	0.239606178430045
51	Woodfuel	Comp.7	-0.347636052951707
52	OilMining	Comp.7	-0.421919106385383
53	Infrastructure	Comp.7	0.164028604144478
54	Plantations	Comp.7	0.342142083592537
55	Natural	Comp.7	-0.148018247385967
56	OtherDrivers	Comp.7	0.678416895430442
57	Agriculture	Comp.8	0.535379639691504
58	Logging	Comp.8	0.378699135510558
59	Woodfuel	Comp.8	0.447879291172047
60	OilMining	Comp.8	0.358637508788018
61	Infrastructure	Comp.8	0.363241916076458
62	Plantations	Comp.8	0.148839389103699
63	Natural	Comp.8	0.272728028311657
64	OtherDrivers	Comp.8	0.110726930899744
