# Supplementary material for: Reconciling policy instruments with drivers of deforestation and forest degradation: cross-scale analysis of stakeholder perceptions in tropical countries
Source: Sci Rep. 2023 Feb 7;13:2180. doi: 10.1038/s41598-023-29417-y (PMC9905477; doi:10.1038/s41598-023-29417-y)
Supplement: Supplementary file 2 — Supplementary Information 2. [file 41598_2023_29417_MOESM2_ESM.zip › ScriptR/Output/pca_drivers_pc.csv]

	Respondent.ID	Country	Level	Agriculture	Logging	Woodfuel	OilMining	Infrastructure	Plantations	Natural	OtherDrivers	PC1	PC2	PC3	PC4	PC5	PC6	PC7	PC8
1	101	Ecuador	National	50	30	0	20	0	0	0	0	0.0176092881431251	0.350147724237653	0.527506084593048	0.716565314125072	-1.06769314494072	-0.419012465842309	0.0393449541662383	0.000000000000000117961196366423
2	102	Ecuador	National	70	5	0	15	0	10	0	0	-0.95478414435165	1.31024545882482	-0.0974950556946656	-0.715423955679482	-0.320320575680157	-0.783853318620237	-0.360576960621925	-0.000000000000000742461647718073
3	103	Ecuador	National	90	10	0	0	0	0	0	0	-1.97672767956048	0.868876130015831	0.027791844869651	0.489198192448984	-0.429956004270028	0.284681039049505	-0.422282754266477	-0.00000000000000126981758441502
4	104	Ecuador	National	50	10	0	30	10	0	0	0	0.287479746243509	0.983125697168983	-0.50664607678669	0.254897677074821	-0.826729377784764	-0.0676673716038616	0.48136671706378	-0.0000000000000000763278329429795
5	105	Ecuador	Regional	60	20	0	20	0	0	0	0	-0.405978584894007	0.660606441478395	0.166625582894061	0.476358484294135	-1.02194024518168	-0.21199714584312	0.124834377906165	-0.000000000000000215105711021124
6	106	Ecuador	Local	60	30	0	0	5	0	5	0	-0.653567735728126	0.159812397126347	0.884706926660743	0.836925853090975	-0.2266524816925	0.135135752535094	-0.528110772072968	-0.000000000000000395516952522712
7	107	Ecuador	National	70	20	0	0	0	10	0	0	-1.17977325101796	0.767915611436232	0.610360769609748	-0.165328807443738	0.0207235805457342	-0.877129149948946	-0.963266013166243	-0.000000000000000797972798949331
8	108	Ecuador	National	40	0	0	0	40	10	10	0	0.555416178503888	1.0954385213963	-0.445195405435414	-0.47530659033183	1.96956893889757	0.312309857077728	-0.797766593955454	-0.0000000000000005759281940243
9	109	Ecuador	International	40	40	0	10	10	0	0	0	0.411082143725561	-0.0504394832565475	0.798042191984849	1.22856470455342	-0.417756735909283	-0.399050466707995	-0.40770811006857	0.000000000000000367761376907083
10	110	Ecuador	Regional	90	0	0	0	10	0	0	0	-1.85684995923764	1.14030087135477	-0.534456432973811	0.394260654222563	0.0383705337031891	0.573842245735481	-0.382053693065147	-0.00000000000000146410661372443
11	111	Ecuador	National	40	20	0	20	20	0	0	0	0.680952601825945	0.582538489674783	-0.236109969394888	0.766897067503167	-0.176792968753327	-0.0477053724695476	0.0343136528289711	0.000000000000000090205620750794
12	112	Ecuador	National	70	0	0	0	0	30	0	0	-1.28021588608144	1.80782944324	0.331976612293995	-2.43521012655293	1.10509434921343	-2.37268824794909	-1.70327483600607	-0.00000000000000140859546249317
13	113	Ecuador	International	40	10	0	20	30	0	0	0	0.800830322148789	0.853963231013718	-0.79835824723835	0.671959529276746	0.29153356921989	0.241455834216428	0.074542714030301	-0.0000000000000000485722573273506
14	114	Ecuador	Regional	50	30	0	10	10	0	0	0	-0.0125057293115707	0.260019233984194	0.437161690285862	0.988357874722481	-0.372003836150241	-0.192035146708806	-0.322218686328643	-0.0000000000000000208166817117217
15	115	Ecuador	Regional	80	15	0	5	0	0	0	0	-1.47814343763458	0.739194028571286	0.1527204048005	0.546039972868006	-0.589390289437701	0.108757662826551	-0.306875827158298	-0.000000000000000881239525796218
16	116	Ecuador	International	30	30	0	0	20	20	0	0	0.704112364244512	0.58888714105302	0.790194142060897	-0.529317224127428	1.31655044178985	-1.87464756557382	-1.5947699971432	-0.000000000000000187350135405495
17	117	Ecuador	International	42	16	0	16	26	0	0	0	0.608164564301209	0.662863785289335	-0.456873483026252	0.808585218130659	0.204298642309316	0.142320860520887	-0.0851681063807302	-0.0000000000000000485722573273506
18	118	Ecuador	National	60	20	0	0	20	0	0	0	-0.466208619803398	0.480349460971477	-0.0140632057203105	1.01994360548895	0.36943837239928	0.241957492423887	-0.598292903083598	-0.000000000000000520417042793042
19	119	Ecuador	Regional	20	30	0	20	30	0	0	0	1.64800606822305	0.233045796532235	-0.0765972438403754	1.15237318893862	0.200027769701806	-0.172574805781951	-0.0964361334495529	0.000000000000000617561557447743
20	121	Ecuador	International	100	0	0	0	0	0	0	0	-2.40031555259761	1.17933484725657	-0.333088656829336	0.248991362618047	-0.384203104510986	0.491696359048695	-0.33679333052655	-0.00000000000000171390679426509
21	122	Ecuador	Local	100	0	0	0	0	0	0	0	-2.40031555259761	1.17933484725657	-0.333088656829336	0.248991362618047	-0.384203104510986	0.491696359048695	-0.33679333052655	-0.00000000000000171390679426509
22	123	Ecuador	National	60	0	0	40	0	0	0	0	-0.105993109338927	1.38371290466318	-0.777182184178492	-0.257101713353524	-1.4766657868162	-0.0876293707381756	0.928419781298588	-0.00000000000000032612801348364
23	124	Ecuador	International	60	40	0	0	0	0	0	0	-0.705964060449086	-0.0625000217063941	1.11043334996661	1.20981868194179	-0.567214703547155	-0.336364920948064	-0.678751025486258	-0.000000000000000159594559789866
24	125	Ecuador	Local	70	0	0	30	0	0	0	0	-0.679573720153599	1.33261839031153	-0.666158802341203	-0.130578444360631	-1.2035501162399	0.0572020617085421	0.612116503342304	-0.000000000000000548172618408671
25	126	Ecuador	Local	30	20	0	20	30	0	0	0	1.22441819518592	0.543504513772977	-0.437477745539363	0.912166359107683	0.245780669460848	0.0344405142172384	-0.010946709709626	0.000000000000000284494650060196
26	127	Ecuador	Local	80	20	0	0	0	0	0	0	-1.55313980652335	0.558417412775089	0.388672346568638	0.729405022279921	-0.475708904029071	0.0776657190503154	-0.507772178006404	-0.00000000000000082572837456496
27	128	Ecuador	Local	50	30	0	0	0	20	0	0	-0.382818822475439	0.666955092856632	1.19292969434985	-0.81985580733646	0.471403165361497	-2.0389393389474	-1.50424927206601	-0.000000000000000464905891561784
28	129	Ecuador	Local	40	20	0	20	0	20	0	0	0.340754526116772	1.07960283880068	0.610002428976281	-1.31310917515318	-0.0290752760320677	-2.12158688384164	-0.786153292413513	-0.000000000000000187350135405495
29	130	Ecuador	International	60	20	0	20	0	0	0	0	-0.405978584894007	0.660606441478395	0.166625582894061	0.476358484294135	-1.02194024518168	-0.21199714584312	0.124834377906165	-0.000000000000000215105711021124
30	131	Ecuador	Regional	30	30	0	40	0	0	0	0	1.16477050977247	0.452336752940958	0.30545932091847	0.463518776139286	-1.61392448609333	-0.708675330735745	0.671951510078808	0.000000000000000673072708679001
31	132	Ecuador	Regional	75	25	0	0	0	0	0	0	-1.34134587000478	0.403188054154718	0.569112597418132	0.849508437195389	-0.498585353908592	-0.0258419409492794	-0.550516889876368	-0.000000000000000603683769639929
32	133	Ecuador	Regional	70	10	0	20	0	0	0	0	-0.829566457931138	0.971065158719136	-0.194254918804927	0.236151654463198	-0.976187345422635	-0.00498182584393006	0.210323801646092	-0.000000000000000548172618408671
33	134	Ecuador	National	80	0	0	0	10	0	10	0	-1.44834715708143	1.00304225044057	-0.0627805000431015	-0.0163806354217188	0.205415539680239	1.02066706601663	-0.206491671179824	-0.00000000000000118655085756814
34	135	Ecuador	Local	80	20	0	0	0	0	0	0	-1.55313980652335	0.558417412775089	0.388672346568638	0.729405022279921	-0.475708904029071	0.0776657190503154	-0.507772178006404	-0.00000000000000082572837456496
35	136	Ecuador	Local	50	30	0	0	20	0	0	0	-0.0426207467662665	0.169890743730736	0.346817295978677	1.26015043531989	0.323685472640237	0.0349421724246978	-0.683782326823525	-0.000000000000000187350135405495
36	137	Ecuador	Local	55	0	0	0	25	0	20	0	-0.224645964885256	0.807232665673668	0.106843768670896	-0.209117987659227	1.00632100297855	1.59071071632796	-0.0988201931023971	-0.000000000000000728583859910259
37	138	Ecuador	Regional	40	20	0	0	40	0	0	0	0.620722566916553	0.402281509167865	-0.416798758009259	1.31048218869798	1.21458564882763	0.40624926579746	-0.688813628160792	-0.000000000000000215105711021124
38	139	Ecuador	National	30	40	0	30	0	0	0	0	1.01477777199493	0.090783521348564	0.777363204454746	0.830248874963116	-1.38656171527607	-0.770859218288216	0.270158808382596	0.000000000000000784095011141517
39	140	Ecuador	Regional	80	0	0	0	0	20	0	0	-1.65358244158683	1.59833124457886	0.110288189252884	-1.54047629682927	0.608661864638624	-1.41789337894983	-1.24778100084623	-0.00000000000000146410661372443
40	141	Ecuador	National	80	20	0	0	0	0	0	0	-1.55313980652335	0.558417412775089	0.388672346568638	0.729405022279921	-0.475708904029071	0.0776657190503154	-0.507772178006404	-0.00000000000000082572837456496
41	142	Ecuador	Local	70	15	0	15	0	0	0	0	-0.904562826819908	0.790288542922939	0.0416970229632114	0.419516703875113	-0.862505960014005	-0.0360737696201661	0.00942745079798636	-0.000000000000000492661467177413
42	143	Ecuador	National	80	0	0	20	0	0	0	0	-1.25315433096827	1.28152387595988	-0.555135420503914	-0.00405517536773863	-0.930434445663593	0.20203349415526	0.295813225386019	-0.000000000000000881239525796218
43	144	Ecuador	National	20	70	0	10	0	0	0	0	1.13838016947698	-0.942781659076966	2.08205147322629	1.80391590244171	-0.977589073400586	-1.10224231339235	-0.618916018749754	0.00000000000000122818422099158
44	145	Ecuador	National	40	0	0	30	30	0	0	0	0.950823059926329	1.21551646260611	-1.27026213077463	0.305229430452916	0.064170798402629	0.3036397217689	0.476335415726513	-0.0000000000000000485722573273506
45	146	Ecuador	Local	90	0	0	10	0	0	0	0	-1.82673494178294	1.23042936160823	-0.444112038666625	0.122468093625154	-0.657318775087289	0.346864926601977	-0.0204900525702655	-0.00000000000000132532873564628
46	147	Ecuador	Local	30	40	0	10	0	0	0	20	1.07705467562564	-1.51414025116317	-0.215782323240623	-0.0712240619006318	-2.38165058139539	0.545713228756741	-2.97383265813736	0.0000000000000000555111512312578
47	148	Ecuador	National	50	0	0	0	30	20	0	0	-0.0231856615069071	1.48122931687344	-0.493815139180539	-1.10466842201572	1.87638277928115	-1.17145571888947	-1.38356208846202	-0.000000000000000908995101411847
48	149	Ecuador	National	50	0	0	20	30	0	0	0	0.377242449111657	1.16442194825446	-1.15923874893734	0.431752699445809	0.337286468978932	0.448471154215618	0.160032137770228	-0.000000000000000381639164714898
49	150	Ecuador	National	30	20	0	30	0	20	0	0	0.914335136931444	1.13069735315233	0.498979047138992	-1.43963244414608	-0.302190946608371	-2.26641831628836	-0.469850014457228	0.000000000000000145716771982052
50	151	Ecuador	National	60	15	0	25	0	0	0	0	-0.330982216005237	0.841383057274592	-0.0693263588740775	0.29299343488222	-1.13562163059031	-0.180905202066884	0.325730728754271	-0.000000000000000270616862252382
51	152	Ecuador	National	30	35	0	35	0	0	0	0	1.0897741408837	0.271560137144761	0.541411262686608	0.646883825551201	-1.5002431006847	-0.739767274511981	0.471055159230702	0.000000000000000617561557447743
52	153	Ecuador	National	50	50	0	0	0	0	0	0	-0.282376187411954	-0.372958738947136	1.4713138516656	1.45002551177273	-0.612967603306197	-0.543380240947253	-0.764240449226185	0.000000000000000284494650060196
53	154	Ecuador	Regional	60	20	0	20	0	0	0	0	-0.405978584894007	0.660606441478395	0.166625582894061	0.476358484294135	-1.02194024518168	-0.21199714584312	0.124834377906165	-0.000000000000000215105711021124
54	155	Ecuador	National	25	5	0	60	10	0	0	0	1.79642764216896	1.29163859884431	-1.02015647314805	-0.244775544819326	-1.62319993963415	-0.398654008944419	1.4730212628026	0.000000000000000645317133063372
55	156	Ecuador	National	20	0	0	40	0	0	40	0	1.52801809928591	0.834678421006404	1.10952154754435	-1.89966687193065	-0.808485762907999	1.69966991038643	1.63066786883988	0.000000000000000159594559789866
56	157	Ecuador	National	70	30	0	0	0	0	0	0	-1.12955193348622	0.247958695534348	0.749552848267625	0.969611852110858	-0.521461803788113	-0.129349600948874	-0.593261601746331	-0.000000000000000381639164714898
57	158	Ecuador	National	30	40	0	10	0	0	20	0	0.684622154678003	-0.285922749183131	1.94276183399074	0.262012833660338	-0.506240362169358	0.412453287167519	-0.0113237037593277	0.000000000000000437150315946155
58	159	Ecuador	Regional	30	0	0	20	10	40	0	0	0.783777484413263	2.08048269470264	0.130250495516053	-3.43772120265786	1.4778691308498	-3.535000095155	-1.57142247779193	-0.000000000000000797972798949331
59	160	Ecuador	National	20	70	0	10	0	0	0	0	1.13838016947698	-0.942781659076966	2.08205147322629	1.80391590244171	-0.977589073400586	-1.10224231339235	-0.618916018749754	0.00000000000000122818422099158
60	161	Ecuador	Regional	70	0	0	30	0	0	0	0	-0.679573720153599	1.33261839031153	-0.666158802341203	-0.130578444360631	-1.2035501162399	0.0572020617085421	0.612116503342304	-0.000000000000000548172618408671
61	162	Ecuador	Regional	60	0	0	40	0	0	0	0	-0.105993109338927	1.38371290466318	-0.777182184178492	-0.257101713353524	-1.4766657868162	-0.0876293707381756	0.928419781298588	-0.00000000000000032612801348364
62	163	Ecuador	Regional	40	10	0	40	10	0	0	0	0.86106035705818	1.03422021152064	-0.617669458623979	0.128374408081928	-1.09984504836107	-0.212498804050579	0.797669995020065	0.00000000000000020122792321331
63	164	Ecuador	Regional	20	0	0	60	20	0	0	0	2.12809929901037	1.40783398156288	-1.40196450014202	-0.219609668130278	-1.17774985154046	-0.213000462258039	1.47050561213396	0.000000000000000589805981832114
64	165	Ecuador	Regional	60	0	0	30	0	0	10	0	-0.27107091799739	1.19535976939734	-0.194482869410494	-0.541219734004913	-1.03650511026285	0.504026881989692	0.787678525227626	-0.000000000000000437150315946155
65	166	Ecuador	Regional	20	70	0	0	10	0	0	0	1.10826515202228	-1.03291014933043	1.9917070789191	2.07570846303912	-0.281899764610107	-0.875264994258847	-0.980479659244636	0.00000000000000108940634291343
66	201	Philippines	International	0	25	25	0	50	0	0	0	1.88936417205767	-1.05178837714816	-0.692162023342441	1.2105144262797	1.9835665301225	0.0627231653700774	-0.208297224078807	0.000000000000000839606162372775
67	202	Philippines	International	60	20	20	0	0	0	0	0	-1.14243414631329	-0.449427828659993	0.185123754538078	0.437132647129309	-0.180281949660894	-0.180065742641343	-0.0529549952139678	-0.000000000000000381639164714898
68	203	Philippines	National	80	0	0	0	0	20	0	0	-1.65358244158683	1.59833124457886	0.110288189252884	-1.54047629682927	0.608661864638624	-1.41789337894983	-1.24778100084623	-0.00000000000000146410661372443
69	204	Philippines	National	70	0	20	0	10	0	0	0	-1.44614429902758	0.132455629919684	-0.738005025004371	0.101988279071951	0.333797488071365	0.316110784043822	0.0727634897272891	-0.000000000000000797972798949331
70	205	Philippines	National	60	0	0	20	20	0	0	0	-0.166223144248319	1.20345592415627	-0.957870972792863	0.286483407841293	-0.0852871692352426	0.366325267528832	0.205292500308825	-0.0000000000000005759281940243
71	206	Philippines	National	0	30	0	0	30	0	40	0	2.13485605521854	-0.418177715827849	2.03215325155704	-0.237145431652722	1.41443913476261	1.90438734023608	-0.026794601820831	0.000000000000000603683769639929
72	207	Philippines	National	0	25	0	20	30	25	0	0	2.36962852046796	0.912020651805462	0.297183562912907	-1.204564800286	1.46398543101834	-2.45605431828051	-1.19242600947919	0.000000000000000478783679369599
73	208	Philippines	National	40	30	0	0	30	0	0	0	0.500844846593709	0.130856767828929	0.145449519834202	1.40541972692441	0.746259110854412	0.117088059111484	-0.729042689362122	0.00000000000000000693889390390723
74	209	Philippines	National	60	10	0	30	0	0	0	0	-0.255985847116467	1.02215967307079	-0.305278300642215	0.109628385470305	-1.24930301599894	-0.149813258290648	0.526627079602377	-0.000000000000000270616862252382
75	210	Philippines	National	35	0	20	0	10	0	35	0	-0.0163844914808496	-0.347949543279998	0.912860740253111	-1.33525623468303	0.918455008991041	1.87999765502785	0.687230566325919	-0.000000000000000173472347597681
76	211	Philippines	National	70	15	0	15	0	0	0	0	-0.904562826819908	0.790288542922939	0.0416970229632114	0.419516703875113	-0.862505960014005	-0.0360737696201661	0.00942745079798636	-0.000000000000000492661467177413
77	212	Philippines	National	0	45	0	0	0	15	40	0	1.6998909179524	-0.45251656599183	3.51010996710061	-1.65474380630535	0.822737597343732	-0.0847656033219497	-0.702488402554689	0.000000000000000381639164714898
78	213	Philippines	National	50	25	25	0	0	0	0	0	-0.827963794742213	-0.856618497639135	0.314676857379931	0.484167968257125	-0.129301660948372	-0.348006268063853	0.0180045886141778	0.0000000000000000624500451351651
79	214	Philippines	National	50	20	0	0	0	0	30	0	-0.327631400054723	0.146641550032505	1.80370014536077	-0.502518846652924	0.0254261139020804	1.41814017989377	0.0189138876495643	-0.000000000000000395516952522712
80	215	Philippines	National	50	0	0	30	0	0	20	0	0.137431884158819	1.05810114848314	0.277193063520215	-0.951861023649195	-0.869460104285796	0.950851702270842	0.963240547112949	-0.000000000000000284494650060196
81	216	Philippines	National	50	30	0	0	20	0	0	0	-0.0426207467662665	0.169890743730736	0.346817295978677	1.26015043531989	0.323685472640237	0.0349421724246978	-0.683782326823525	-0.000000000000000187350135405495
82	217	Philippines	National	0	0	0	40	60	0	0	0	3.15480045082093	1.14950904925235	-1.98538884104534	0.61451403627357	1.05877604246885	0.405245949382541	0.656857606067006	0.000000000000000617561557447743
83	218	Philippines	National	60	20	0	20	0	0	0	0	-0.405978584894007	0.660606441478395	0.166625582894061	0.476358484294135	-1.02194024518168	-0.21199714584312	0.124834377906165	-0.000000000000000215105711021124
84	219	Philippines	National	40	30	0	0	0	0	30	0	0.0959564729824089	-0.163817167208237	2.16458064705975	-0.262312016821987	-0.0203267858569619	1.21112485989458	-0.0665755360903626	-0.0000000000000000624500451351651
85	220	Philippines	National	60	20	0	0	0	0	20	0	-0.736134202210932	0.2839001709467	1.33202421243006	-0.0918775570086426	-0.14161889207497	0.971315359612616	-0.156648134235758	-0.000000000000000562050406216485
86	221	Philippines	National	30	0	0	0	40	0	30	0	0.999055227310916	0.611423080906764	0.276468037384894	-0.401855339896735	1.80722646627687	2.16075436663929	0.00885128497503003	-0.000000000000000506539254985228
87	222	Philippines	National	0	15	0	60	25	0	0	0	3.03521390524605	0.922628917750861	-0.961327635665775	0.213335222418385	-1.03509238207193	-0.48245049891343	1.31964129525477	0.00000000000000139471767468535
88	223	Philippines	National	50	30	0	0	20	0	0	0	-0.0426207467662665	0.169890743730736	0.346817295978677	1.26015043531989	0.323685472640237	0.0349421724246978	-0.683782326823525	-0.000000000000000187350135405495
89	224	Philippines	International	0	0	0	25	60	15	0	0	2.854479367857	1.38711457571658	-1.48632113372774	-0.537801804822578	2.21309827519551	-0.809699205446274	-0.500838063607179	0.000000000000000256739074444567
90	225	Philippines	National	0	30	0	30	40	0	0	0	2.7650522723977	0.245106334982082	-0.388988401822139	1.17111921155024	0.349485737339677	-0.235260351541883	0.174606781968135	0.00000000000000111716191852906
91	226	Philippines	National	50	25	25	0	0	0	0	0	-0.827963794742213	-0.856618497639135	0.314676857379931	0.484167968257125	-0.129301660948372	-0.348006268063853	0.0180045886141778	0.0000000000000000624500451351651
92	227	Philippines	International	60	20	0	20	0	0	0	0	-0.405978584894007	0.660606441478395	0.166625582894061	0.476358484294135	-1.02194024518168	-0.21199714584312	0.124834377906165	-0.000000000000000215105711021124
93	228	Philippines	National	0	0	20	60	0	20	0	0	2.19860688351125	0.897053089253691	-0.759400693801409	-2.59188828593724	-0.734605204451021	-2.54461343532179	1.10485584968392	0.000000000000000756339435525888
94	229	Philippines	International	0	25	0	35	40	0	0	0	2.84004864128647	0.425882950778279	-0.624940343590277	0.987754162138327	0.235804351931047	-0.204168407765647	0.375503132816241	0.00000000000000095062846483529
95	230	Philippines	National	50	25	0	25	0	0	0	0	0.092605657031895	0.53092434003385	0.29155414282491	0.533200264713157	-1.18137453034935	-0.387920522066073	0.240241305014344	0.000000000000000117961196366423
96	232	Philippines	National	50	20	0	0	30	0	0	0	0.0772569735565775	0.441315485069671	-0.215430981864785	1.16521289709347	0.792012010613455	0.324103379110673	-0.643553265622195	-0.00000000000000032612801348364
97	233	Philippines	National	0	0	0	75	25	0	0	0	3.26020301191236	1.46495876513945	-1.66918346097019	-0.33675992581736	-1.37613653829782	-0.389174667584722	1.92233034779909	0.00000000000000117267306976032
98	235	Philippines	National	0	50	0	20	30	0	0	0	2.49518181429732	-0.387871637949248	0.645163759557599	1.63278684860049	0.108521970183721	-0.58660544578033	-0.267414980929407	0.0000000000000013392065234541
99	236	Philippines	National	30	35	0	0	0	0	35	0	0.512001810579079	-0.387675836285705	2.5808588643746	-0.34752924672866	0.0403192672520421	1.33102961003556	-0.0215392370176648	0.000000000000000159594559789866
100	237	Philippines	National	0	40	0	0	60	0	0	0	2.55482949971077	-0.29670387711723	-0.0977733069002336	2.08143443156889	1.9682271257379	0.156510399172652	-0.95031320071784	0.000000000000000839606162372775
101	238	Philippines	Regional	25	0	0	0	75	0	0	0	1.6756763976022	0.886580027993027	-1.84334697791289	1.33851104965192	2.78509918209533	1.10779050919959	-0.676246049566028	0.000000000000000173472347597681
102	239	Philippines	Regional	30	0	0	0	0	30	40	0	0.353795322543391	1.25879495958322	2.21868034401683	-4.07777528513006	1.77327437312163	-0.585388966824488	-1.00102674846478	-0.00000000000000106165076729781
103	240	Philippines	Local	30	20	0	0	50	0	0	0	1.16418816027653	0.363247533266059	-0.618166534153734	1.4557514803025	1.63715928704181	0.488395152484246	-0.734073990699389	-0.0000000000000000485722573273506
104	241	Philippines	Local	30	0	0	0	20	0	50	0	0.729129644903383	0.414973790881987	1.62255545553526	-1.51367650239433	1.29616920180262	2.89011223382802	0.45049605382287	-0.000000000000000506539254985228
105	242	Philippines	Local	50	20	0	20	0	0	10	0	0.00252421726220229	0.5233478205642	0.63830151582477	0.0657171946498534	-0.854895239204627	0.23482767443803	0.300396399791488	-0.0000000000000000485722573273506
106	243	Philippines	Regional	40	30	0	0	30	0	0	0	0.500844846593709	0.130856767828929	0.145449519834202	1.40541972692441	0.746259110854412	0.117088059111484	-0.729042689362122	0.00000000000000000693889390390723
107	244	Philippines	Regional	10	0	10	0	0	10	70	0	1.03792344810627	-0.0758999211991896	3.08855700071146	-3.66636768219089	1.42925789908726	2.53580950117165	0.664055578907089	-0.000000000000000506539254985228
108	245	Philippines	Local	90	0	0	0	5	5	0	0	-1.94189947816493	1.26456695863624	-0.322928333381018	-0.125740906441524	0.075299956883504	0.0553718678924572	-0.587170429375768	-0.00000000000000154737334057131
109	246	Philippines	Local	20	20	0	0	60	0	0	0	1.7076537536365	0.324213557364253	-0.819534310298208	1.60102077190702	2.05973292525598	0.570541039171031	-0.779334353237986	-0.0000000000000000485722573273506
110	247	Philippines	Local	10	0	60	0	0	0	30	0	0.0573098345011837	-2.25597673979126	0.47129336587111	-1.85974963176663	1.00321277652469	1.05897643481717	1.55434428350673	0.000000000000000603683769639929
111	248	Philippines	Local	50	20	0	0	0	0	30	0	-0.327631400054723	0.146641550032505	1.80370014536077	-0.502518846652924	0.0254261139020804	1.41814017989377	0.0189138876495643	-0.000000000000000395516952522712
112	249	Philippines	Local	20	0	0	50	0	0	30	0	1.69309590794437	1.02303155627225	0.526822232776347	-1.61554885127926	-1.24864643946135	1.10801365765856	1.77140912491084	0.000000000000000381639164714898
113	250	Philippines	Local	80	0	20	0	0	0	0	0	-1.98960989238756	0.17148960582149	-0.536637248859897	-0.0432810125325645	-0.0887761501428099	0.233964897357036	0.118023852265886	-0.00000000000000104777297948999
114	251	Philippines	Regional	60	0	0	20	0	0	20	0	-0.436148726655852	1.00700663413149	0.388216445357504	-0.825337754656302	-0.596344433709492	1.09568313471756	0.646937269156665	-0.000000000000000617561557447743
115	252	Philippines	Regional	20	30	0	50	0	0	0	0	1.73835112058714	0.503431267292611	0.194435939081181	0.336995507146393	-1.88704015666963	-0.853506763182462	0.988254788035092	0.00000000000000100613961606655
116	253	Philippines	National	33	33	0	0	0	0	34	0	0.386433955756032	-0.311858230746137	2.46151517074173	-0.354506483730419	0.0327653466061456	1.32775019200728	-0.0219975544582117	0.000000000000000159594559789866
117	254	Philippines	National	50	0	0	25	0	0	25	0	0.0548929798295879	0.963924580850217	0.568542720904215	-1.09392003397489	-0.649379766009119	1.24667982863478	0.892869919077468	-0.000000000000000340005801291454
118	255	Philippines	Regional	50	30	20	0	0	0	0	0	-0.718846273276161	-0.759886545900735	0.546004256237065	0.677339476960246	-0.226034849419937	-0.387081062640533	-0.138444418953895	0.0000000000000000624500451351651
119	256	Philippines	Regional	20	80	0	0	0	0	0	0	0.988387431699441	-1.30433489066936	2.55395535676256	2.17064600126554	-0.750226302583324	-1.16442620094482	-1.02070872044597	0.00000000000000117267306976032
120	257	Philippines	Regional	0	34	33	33	0	0	0	0	1.61036357076364	-1.37055754236938	0.191672712033742	0.165918377368177	-0.953590201886041	-1.11535636781396	1.16679179762096	0.00000000000000145022882591661
121	258	Philippines	Regional	50	0	0	0	50	0	0	0	0.317012414202265	0.984164967747543	-1.33992753755171	0.975337820640626	1.72866508655989	0.902425792482625	-0.563095143219535	-0.000000000000000714706072102445
122	259	Philippines	Local	35	50	0	0	0	0	15	0	0.330378015822359	-0.578846670318428	2.17882775106166	0.834063577306309	-0.362400094340622	0.126856989474472	-0.500897416398201	0.000000000000000492661467177413
123	260	Philippines	Local	40	20	0	0	0	0	40	0	0.080871402101486	0.0093829291183101	2.27537607829148	-0.913160136297206	0.192471119879131	1.86496500017492	0.194475909534887	-0.000000000000000284494650060196
124	261	Philippines	Local	80	20	0	0	0	0	0	0	-1.55313980652335	0.558417412775089	0.388672346568638	0.729405022279921	-0.475708904029071	0.0776657190503154	-0.507772178006404	-0.00000000000000082572837456496
125	262	Philippines	Local	70	15	15	0	0	0	0	0	-1.45690449788437	-0.0422371596808518	0.0555706516962243	0.390097326001494	-0.231262238373417	-0.0121252172188338	-0.123914579042113	-0.000000000000000603683769639929
126	263	Philippines	Local	60	30	0	0	0	0	10	0	-0.721049131330009	0.110700074620153	1.22122878119833	0.558970562466576	-0.354416797811063	0.317475219332276	-0.417699579861008	-0.000000000000000381639164714898
127	264	Philippines	Regional	30	0	0	50	20	0	0	0	1.5545186881957	1.35673946721122	-1.29094111830473	-0.0930863991373856	-0.904634180964153	-0.068169029811321	1.15420233417768	0.000000000000000256739074444567
128	265	Philippines	National	50	25	0	0	0	0	25	0	-0.320088864614262	0.0600415018692314	1.74830242974491	-0.177094786915315	-0.0809728389659658	1.0912201097536	-0.111611835163061	-0.000000000000000284494650060196
129	266	Philippines	Local	20	70	10	0	0	0	0	0	0.770152388767337	-1.49779879414616	2.09130055904829	1.7843029838593	-0.556759925640194	-1.08627661179146	-0.707810705309821	0.00000000000000117267306976032
130	267	Philippines	Local	50	0	0	15	0	0	35	0	-0.110184828828875	0.77557144558437	1.15124203567221	-1.37803805462628	-0.209219089455765	1.83833608136264	0.752128663006507	-0.000000000000000506539254985228
131	268	Philippines	Local	75	0	0	0	25	0	0	0	-1.04165156919767	1.08174990750206	-0.836508097190522	0.612164591629337	0.672230991024452	0.69706107576566	-0.449944236873043	-0.00000000000000104777297948999
132	269	Philippines	Local	90	0	0	0	0	10	0	0	-2.02694899709222	1.38883304591772	-0.111400233788226	-0.645742467105611	0.112229380063819	-0.463098509950566	-0.792287165686389	-0.00000000000000157512891618694
133	270	Philippines	Local	40	0	0	0	60	0	0	0	0.860478007562241	0.945130991845736	-1.54129531369618	1.12060711224514	2.15123872477406	0.984571679169411	-0.608355505758132	-0.000000000000000492661467177413
134	271	Philippines	Local	40	30	0	0	30	0	0	0	0.500844846593709	0.130856767828929	0.145449519834202	1.40541972692441	0.746259110854412	0.117088059111484	-0.729042689362122	0.00000000000000000693889390390723
135	272	Philippines	National	75	0	0	0	25	0	0	0	-1.04165156919767	1.08174990750206	-0.836508097190522	0.612164591629337	0.672230991024452	0.69706107576566	-0.449944236873043	-0.00000000000000104777297948999
136	273	Philippines	Regional	0	40	30	10	0	0	20	0	1.30068064499309	-1.79769061133576	1.6374389459449	-0.176395729065579	-0.0630999306170937	0.0258560946300307	0.670902070429327	0.00000000000000126981758441502
137	274	Philippines	Local	0	0	0	50	0	20	30	0	2.43982901895515	1.44202795359454	0.970199078858567	-3.40501651072658	-0.255781470311742	-0.801576080339965	0.860421454591163	0.000000000000000492661467177413
138	275	Philippines	Local	40	30	0	0	30	0	0	0	0.500844846593709	0.130856767828929	0.145449519834202	1.40541972692441	0.746259110854412	0.117088059111484	-0.729042689362122	0.00000000000000000693889390390723
139	276	Philippines	Regional	15	15	0	0	0	0	70	0	1.09458587205155	-0.247163575003903	3.50996362623411	-2.26518742014552	0.716482587689803	3.30894712101796	0.763906687060819	-0.0000000000000000624500451351651
140	277	Philippines	Regional	80	10	0	10	0	0	0	0	-1.40314706874581	0.919970644367484	-0.0832315369676378	0.362674923456091	-0.703071674846332	0.139849606602787	-0.105979476310192	-0.000000000000000881239525796218
141	278	Philippines	Regional	30	20	0	50	0	0	0	0	1.31476324755001	0.813889984533353	-0.166444562617806	0.0967886773154566	-1.84128725691059	-0.646491443183272	1.07374421177502	0.000000000000000673072708679001
142	279	Philippines	Regional	30	30	0	0	0	0	40	0	0.504459275138618	-0.301075788122432	2.63625657999046	-0.672953306466269	0.146718220120089	1.65794968017573	0.10898648579496	0.0000000000000000485722573273506
143	280	Philippines	Regional	70	20	0	10	0	0	0	0	-0.979559195708678	0.609511927126742	0.277648964731349	0.602881753287028	-0.748824574605374	-0.0671657133964021	-0.191468900050119	-0.000000000000000548172618408671
144	281	Philippines	Regional	50	0	0	0	50	0	0	0	0.317012414202265	0.984164967747543	-1.33992753755171	0.975337820640626	1.72866508655989	0.902425792482625	-0.563095143219535	-0.000000000000000714706072102445
145	282	Philippines	National	50	0	0	0	50	0	0	0	0.317012414202265	0.984164967747543	-1.33992753755171	0.975337820640626	1.72866508655989	0.902425792482625	-0.563095143219535	-0.000000000000000714706072102445
146	283	Philippines	National	50	0	0	20	30	0	0	0	0.377242449111657	1.16442194825446	-1.15923874893734	0.431752699445809	0.337286468978932	0.448471154215618	0.160032137770228	-0.000000000000000381639164714898
147	284	Philippines	Local	50	30	0	0	0	0	20	0	-0.3125463291738	-0.026558546294042	1.69290471412904	0.148329272822294	-0.187371791834012	0.764300039613426	-0.242137557975685	-0.000000000000000228983498828939
148	285	Philippines	Regional	10	20	0	70	0	0	0	0	2.46192446917935	0.916079013236658	-0.388491326292384	-0.156257860670329	-2.38751859806319	-0.936154308076708	1.70635076768759	0.00000000000000111716191852906
149	301	Zambia	National	60	0	20	0	20	0	0	0	-0.902678705667605	0.093421654017878	-0.939372801148846	0.247257570676467	0.75637112628554	0.398256670730608	0.0275031271886921	-0.000000000000000686950496486816
150	302	Zambia	National	65	0	5	20	10	0	0	0	-0.60701232255578	0.990528589699301	-0.807390344656029	0.0681460224491242	-0.434004068857374	0.219746515419131	0.364257158545531	-0.000000000000000603683769639929
151	303	Zambia	National	40	6	0	20	6	0	8	20	0.863318115855015	-0.540713380465431	-1.29727933019659	-1.25580200907143	-2.1120262050808	1.51148127254426	-2.25357193948022	-0.000000000000000610622663543836
152	304	Zambia	National	5	0	0	20	75	0	0	0	2.82283761923155	0.988769056696333	-2.06539374158747	1.08546451166613	2.23886784094272	0.818127644306155	-0.0436394936534585	0.000000000000000617561557447743
153	305	Zambia	National	60	30	0	0	0	0	10	0	-0.721049131330009	0.110700074620153	1.22122878119833	0.558970562466576	-0.354416797811063	0.317475219332276	-0.417699579861008	-0.000000000000000381639164714898
154	306	Zambia	National	50	0	25	0	25	0	0	0	-0.528269493935103	-0.178056644291796	-1.09094383722872	0.246824122691072	1.04151468398467	0.374896748651086	0.118577241617503	-0.000000000000000381639164714898
155	307	Zambia	National	60	0	20	20	0	0	0	0	-0.842448670758213	0.273678634524795	-0.758684012534475	-0.29632755051835	-0.635007491295417	-0.0556979675363992	0.750630408178455	-0.000000000000000381639164714898
156	308	Zambia	National	40	0	25	0	35	0	0	0	0.0151960994248727	-0.217090620193602	-1.2923116133732	0.392093414295588	1.46408832219885	0.457042635337872	0.0733168790789055	-0.000000000000000270616862252382
157	309	Zambia	International	60	0	40	0	0	0	0	0	-1.5789042321775	-0.836355635613593	-0.740185840890457	-0.335553387683176	0.206650804225366	-0.0237665643346227	0.572841035058322	-0.000000000000000381639164714898
158	310	Zambia	International	60	0	40	0	0	0	0	0	-1.5789042321775	-0.836355635613593	-0.740185840890457	-0.335553387683176	0.206650804225366	-0.0237665643346227	0.572841035058322	-0.000000000000000381639164714898
159	311	Zambia	International	40	0	30	10	20	0	0	0	-0.123745264747905	-0.359406452348011	-1.15217047900141	-0.0254018858917316	0.630968932893325	0.124559507438061	0.571214996541195	-0.0000000000000000763278329429795
160	312	Zambia	International	40	20	40	0	0	0	0	0	-0.731728486103236	-1.45727307009508	-0.0184248374924827	0.144860271978698	0.115145004707282	-0.437797204333002	0.401862187578468	0.000000000000000284494650060196
161	313	Zambia	National	80	0	3	15	0	0	0	2	-1.35739497481809	0.954526358187947	-0.651675247526848	-0.100086344628837	-0.903694587947408	0.338480449340022	-0.0552543272339964	-0.000000000000000954097911787244
162	314	Zambia	National	0	30	55	0	15	0	0	0	0.815087022131401	-2.58216668226484	-0.112257444033127	0.383766757853449	0.924822778045634	-0.714892290570757	0.589595107124973	0.00000000000000111716191852906
163	315	Zambia	International	35	0	60	0	5	0	0	0	-0.896465775287455	-1.86371786499958	-1.04441832099325	-0.55519111703153	0.71336457770063	-0.240425082682889	1.00502803658146	0.000000000000000367761376907083
164	316	Zambia	National	40	0	60	0	0	0	0	0	-1.16819857196744	-1.84420087704868	-0.943734432921018	-0.627825762833788	0.502077758593542	-0.281498026026281	1.02765821785076	0.000000000000000284494650060196
165	317	Zambia	National	40	0	30	0	0	30	0	0	-0.66415739576636	0.296061581087376	0.0266537242481541	-2.87361868927885	1.54823478076569	-2.75928544048658	-1.02104906181741	-0.000000000000000631439345255558
166	318	Zambia	National	20	0	55	0	0	0	0	25	0.24092266955511	-3.47065799645044	-2.41183764912581	-1.99790701260805	-1.49842923908841	1.06657181708604	-2.35027721610658	-0.000000000000000222044604925031
167	319	Zambia	International	100	0	0	0	0	0	0	0	-2.40031555259761	1.17933484725657	-0.333088656829336	0.248991362618047	-0.384203104510986	0.491696359048695	-0.33679333052655	-0.00000000000000171390679426509
168	320	Zambia	National	50	0	30	5	10	0	5	0	-0.749749762437112	-0.414549044079128	-0.659453045472941	-0.312730187821942	0.428475632955827	0.338241747115209	0.546104731044311	-0.000000000000000340005801291454
169	321	Zambia	Local	40	40	0	0	0	20	0	0	0.040769050561693	0.356496375615891	1.55381019604883	-0.579648977505523	0.425650265602455	-2.24595465894659	-1.58973869580594	-0.0000000000000000763278329429795
170	322	Zambia	Local	40	0	30	0	0	30	0	0	-0.66415739576636	0.296061581087376	0.0266537242481541	-2.87361868927885	1.54823478076569	-2.75928544048658	-1.02104906181741	-0.000000000000000631439345255558
171	323	Zambia	Local	20	60	20	0	0	0	0	0	0.551917345835234	-1.69126269762296	1.62864576133403	1.39795996645306	-0.363293548697063	-1.0081270226381	-0.394912690173676	0.00000000000000117267306976032
172	324	Zambia	Local	0	60	40	0	0	0	0	0	0.962623006045291	-2.69910793905804	1.42509716930347	1.10568759130245	-0.0678665943288875	-1.26585848432976	0.0599044926187606	0.0000000000000017277845820729
173	325	Zambia	Local	30	10	60	0	0	0	0	0	-0.744610698930311	-2.15465959428942	-0.582853931222031	-0.387618933002851	0.4563248588345	-0.488513346025471	0.942168794110832	0.000000000000000506539254985228
174	326	Zambia	Local	30	10	60	0	0	0	0	0	-0.744610698930311	-2.15465959428942	-0.582853931222031	-0.387618933002851	0.4563248588345	-0.488513346025471	0.942168794110832	0.000000000000000506539254985228
175	327	Zambia	Local	0	10	90	0	0	0	0	0	-0.128552208615226	-3.66642745644204	-0.888176819267871	-0.826027495728768	0.899465290386764	-0.875110538562959	1.62439456829949	0.00000000000000117267306976032
176	328	Zambia	Local	0	55	45	0	0	0	0	0	0.853505484579239	-2.79583989079644	1.19376977044633	0.912516082599324	0.0288665941426777	-1.22678368975308	0.216353500186833	0.00000000000000150573997714787
177	329	Zambia	National	20	20	60	0	0	0	0	0	-0.321022825893179	-2.46511831153016	-0.221973429523043	-0.147412103171914	0.410571959075458	-0.695528666024661	0.856679370370905	0.000000000000000839606162372775
178	330	Zambia	National	60	0	20	0	20	0	0	0	-0.902678705667605	0.093421654017878	-0.939372801148846	0.247257570676467	0.75637112628554	0.398256670730608	0.0275031271886921	-0.000000000000000686950496486816
179	331	Zambia	Regional	60	0	20	20	0	0	0	0	-0.842448670758213	0.273678634524795	-0.758684012534475	-0.29632755051835	-0.635007491295417	-0.0556979675363992	0.750630408178455	-0.000000000000000381639164714898
180	332	Zambia	Regional	30	0	50	10	10	0	0	0	-0.256505197897824	-1.32821771788129	-1.1543512948875	-0.462943552646859	0.503822249047326	-0.215317840940384	1.07129254187223	0.000000000000000256739074444567
181	333	Zambia	Regional	25	0	50	25	0	0	0	0	0.0604001249642074	-1.212541970452	-1.11951859149896	-0.797997747740714	-0.328424895031304	-0.514710876297246	1.59100782134525	0.000000000000000673072708679001
182	334	Zambia	Regional	60	10	30	0	0	0	0	0	-1.3606691892454	-0.642891732136793	-0.27753104317619	0.0507896297230666	0.0131844272822359	-0.101916153487983	0.259943019922177	-0.000000000000000381639164714898
183	335	Zambia	Regional	0	20	60	0	0	0	0	20	0.888415299366874	-3.96785305533858	-1.43716572089299	-1.30193157802145	-1.13074824819647	0.331380916126861	-1.75470554023648	0.00000000000000077715611723761
184	336	Zambia	Regional	60	20	0	15	5	0	0	0	-0.421036093621355	0.615542196351665	0.121453385740468	0.61225476459284	-0.674095590786438	-0.0985084862763679	-0.0559474423412756	-0.000000000000000298372437868011
185	337	Zambia	Regional	60	0	20	20	0	0	0	0	-0.842448670758213	0.273678634524795	-0.758684012534475	-0.29632755051835	-0.635007491295417	-0.0556979675363992	0.750630408178455	-0.000000000000000381639164714898
186	338	Zambia	Regional	0	0	0	30	20	0	0	50	3.43095277971649	-2.50228642101314	-4.10687508305502	-2.72633854827543	-4.21170335799137	2.78876779046092	-6.00686649825335	-0.000000000000000444089209850063
187	339	Zambia	Regional	55	20	25	0	0	0	0	0	-1.03975773126078	-0.701389139018764	0.134236606530438	0.364064553341656	-0.10642521106885	-0.244498608064258	0.0607493004841413	-0.000000000000000159594559789866
188	340	Zambia	Regional	40	0	40	0	20	0	0	0	-0.491973045457548	-0.914423587417205	-1.14292139317941	-0.0450148044741446	1.05179808065372	0.140525209038949	0.482320309981128	-0.0000000000000000763278329429795
189	341	Zambia	Regional	50	0	25	0	25	0	0	0	-0.528269493935103	-0.178056644291796	-1.09094383722872	0.246824122691072	1.04151468398467	0.374896748651086	0.118577241617503	-0.000000000000000381639164714898
190	342	Zambia	Regional	40	0	0	20	40	0	0	0	0.920708042471633	1.12538797235265	-1.36060652508181	0.577021991050325	0.759860107193108	0.530617040902404	0.114771775231631	-0.000000000000000215105711021124
191	343	Zambia	Regional	50	20	30	0	0	0	0	0	-0.937081316208264	-0.953350449377535	0.0833494585227975	0.290996459554003	-0.0325684724768064	-0.308931473487173	0.17445359618225	-0.0000000000000000485722573273506
192	344	Zambia	Regional	65	2.5	30	2.5	0	0	0	0	-1.53496494131958	-0.397274065618324	-0.575947264909753	-0.160996309898359	-0.0207798155425582	0.0171374783997298	0.403135907216194	-0.000000000000000548172618408671
193	345	Zambia	Regional	30	0	40	15	15	0	0	0	0.0966650740844711	-0.818264827938823	-1.2087725778631	-0.307434353765742	0.430837755682174	-0.11779488297452	0.979405408184854	0.000000000000000284494650060196
194	346	Zambia	Regional	60	25	15	0	0	0	0	0	-1.03331662484724	-0.352695876921594	0.416451153395211	0.630304155832431	-0.27701513813246	-0.219140537218023	-0.20940400278204	-0.000000000000000270616862252382
195	347	Zambia	Regional	50	10	30	10	0	0	0	0	-0.787088578430725	-0.59179721778514	-0.388554425013479	-0.0757336392698263	-0.259931243294068	-0.246747585934701	0.576246297878462	-0.000000000000000104083408558608
196	348	Zambia	Regional	50	20	30	0	0	0	0	0	-0.937081316208264	-0.953350449377535	0.0833494585227975	0.290996459554003	-0.0325684724768064	-0.308931473487173	0.17445359618225	-0.0000000000000000485722573273506
197	349	Zambia	Regional	30	50	20	0	0	0	0	0	0.128329472798102	-1.38080398038222	1.26776525963504	1.15775313662212	-0.317540648938021	-0.801111702638912	-0.309423266433749	0.000000000000000728583859910259
198	350	Zambia	Regional	60	10	30	0	0	0	0	0	-1.3606691892454	-0.642891732136793	-0.27753104317619	0.0507896297230666	0.0131844272822359	-0.101916153487983	0.259943019922177	-0.000000000000000381639164714898
199	351	Zambia	Regional	20	10	10	60	0	0	0	0	1.67010881543258	0.671520595408206	-0.740122742169363	-0.416077609083679	-1.92093655054376	-0.71317328647663	1.70294550486745	0.000000000000000895117313604032
200	352	Zambia	Regional	50	10	30	0	0	0	10	0	-0.952166387089187	-0.780150353050988	0.194144889754519	-0.359851659921215	0.180229433259286	0.344908666793167	0.4355050418075	-0.000000000000000270616862252382
201	353	Zambia	Regional	50	0	50	0	0	0	0	0	-1.37355140207247	-1.34027825633113	-0.841960136905738	-0.481689575258482	0.354364281409454	-0.152632295180452	0.800249626454541	-0.000000000000000159594559789866
202	354	Zambia	Regional	30	0	35	0	0	0	0	35	0.43493607197508	-3.21418012691957	-2.81588520278022	-2.28289437488221	-2.56451629709256	1.83775806985346	-4.11078685420271	-0.000000000000000888178419700125
203	355	Zambia	Regional	50	5	35	0	0	0	10	0	-1.06128390855524	-0.876882304789388	-0.0371825091026145	-0.553023168624336	0.276962621730851	0.383983461369847	0.591954049375573	-0.000000000000000215105711021124
204	356	Zambia	Regional	30	0	70	0	0	0	0	0	-0.962845741862415	-2.34812349776622	-1.0455087289363	-0.773961950409093	0.649791235777631	-0.410363756872111	1.25506680924698	0.000000000000000173472347597681
205	357	Zambia	Regional	20	10	50	0	20	0	0	0	0.136967657684612	-1.72880492537549	-0.883815187495699	0.0490558377814865	1.15375865807876	-0.19535584180607	0.624239477637419	0.000000000000000423272528138341
206	358	Zambia	Regional	50	0	25	0	25	0	0	0	-0.528269493935103	-0.178056644291796	-1.09094383722872	0.246824122691072	1.04151468398467	0.374896748651086	0.118577241617503	-0.000000000000000381639164714898
207	359	Zambia	Regional	45	0	45	0	0	0	10	0	-1.06772501496878	-1.22557556688656	-0.319397055967388	-0.819262771115111	0.447552548794461	0.358625390523613	0.862107352641754	-0.000000000000000159594559789866
208	360	Zambia	Regional	30	10	50	10	0	0	0	0	-0.376382918220668	-1.59964245922022	-0.592103017044039	-0.368006014420438	0.0354957110741086	-0.504479047626359	1.0310634806709	0.000000000000000395516952522712
209	361	Zambia	Regional	30	0	60	10	0	0	0	0	-0.594617961152771	-1.79310636269702	-1.05475781475831	-0.75434903182668	0.228962088017239	-0.426329458472999	1.34396149580704	0.000000000000000506539254985228
210	362	Zambia	Regional	60	0	30	0	10	0	0	0	-1.24079146892255	-0.371466990797857	-0.839779321019651	-0.0441479085033545	0.481510965255453	0.187245053197993	0.300172081123507	-0.0000000000000005759281940243
211	363	Zambia	Regional	70	0	20	0	10	0	0	0	-1.44614429902758	0.132455629919684	-0.738005025004371	0.101988279071951	0.333797488071365	0.316110784043822	0.0727634897272891	-0.000000000000000797972798949331
212	365	Zambia	Regional	30	0	50	0	20	0	0	0	-0.28662021535252	-1.41834620813475	-1.24469568919469	-0.19115099204945	1.1995115578378	0.0116594781931199	0.709728901377347	0.000000000000000090205620750794
213	366	Zambia	Local	60	10	30	0	0	0	0	0	-1.3606691892454	-0.642891732136793	-0.27753104317619	0.0507896297230666	0.0131844272822359	-0.101916153487983	0.259943019922177	-0.000000000000000381639164714898
214	368	Zambia	Local	40	20	30	0	10	0	0	0	-0.393615722848289	-0.992384425279341	-0.118018317621677	0.436265751158519	0.390005165737369	-0.226785586800387	0.129193233643653	0.000000000000000145716771982052
215	369	Zambia	Local	0	40	60	0	0	0	0	0	0.526152920181084	-3.08603574601164	0.499787573874931	0.33300155648996	0.319066159557373	-1.10955930602304	0.685700522891051	0.00000000000000161676227961038
216	370	Zambia	Local	0	10	90	0	0	0	0	0	-0.128552208615226	-3.66642745644204	-0.888176819267871	-0.826027495728768	0.899465290386764	-0.875110538562959	1.62439456829949	0.00000000000000117267306976032
217	371	Zambia	Local	40	20	40	0	0	0	0	0	-0.731728486103236	-1.45727307009508	-0.0184248374924827	0.144860271978698	0.115145004707282	-0.437797204333002	0.401862187578468	0.000000000000000284494650060196
218	372	Zambia	Local	30	10	60	0	0	0	0	0	-0.744610698930311	-2.15465959428942	-0.582853931222031	-0.387618933002851	0.4563248588345	-0.488513346025471	0.942168794110832	0.000000000000000506539254985228
219	373	Zambia	Local	50	0	45	0	5	0	0	0	-1.204495020445	-1.10783393392327	-0.891756876970335	-0.335986835668571	0.491794361924498	-0.0471264864141445	0.663915149487133	-0.000000000000000298372437868011
