# Supplementary material for: Reconciling policy instruments with drivers of deforestation and forest degradation: cross-scale analysis of stakeholder perceptions in tropical countries
Source: Sci Rep. 2023 Feb 7;13:2180. doi: 10.1038/s41598-023-29417-y (PMC9905477; doi:10.1038/s41598-023-29417-y)
Supplement: Supplementary file 2 — Supplementary Information 2. [file 41598_2023_29417_MOESM2_ESM.zip › ScriptR/Output/pca_policies.csv]

	sdev	eigenv	variance	cumvariance
1	1.26131723138584	1.59092115819085	26.5153526365142	26.5153526365142
2	1.14532305900072	1.31176490947876	21.8627484913127	48.3781011278269
3	1.07889437349667	1.16401306916277	19.4002178193794	67.7783189472064
4	1.00825481590875	1.01657777380318	16.9429628967197	84.7212818439261
5	0.957456573095842	0.916723089364434	15.2787181560739	100
6	0.000000000000000499241072512421	0.000000000000000000000000000000249241648483353	0.00000000000000000000000000000415402747472255	100
