# Supplementary material for: Reconciling policy instruments with drivers of deforestation and forest degradation: cross-scale analysis of stakeholder perceptions in tropical countries
Source: Sci Rep. 2023 Feb 7;13:2180. doi: 10.1038/s41598-023-29417-y (PMC9905477; doi:10.1038/s41598-023-29417-y)
Supplement: Supplementary file 2 — Supplementary Information 2. [file 41598_2023_29417_MOESM2_ESM.zip › ScriptR/Output/pca_policies_cor_pc.csv]

	PC1	PC2	PC3	PC4	PC5	PC6
Reforestation	-0.720013335151769	0.541071336026677	-0.351364543162102	-0.0415074702372779	0.252275036927798	0.137435259919214
ProtectedAreas	0.674776758146242	0.47639905725468	-0.0928156560662433	-0.0395736188462564	-0.554562392876496	-0.854350206802047
AntiLogging	0.0798273276350365	-0.819897575215238	-0.461636556788498	-0.327526584569571	-0.0318369244034829	-0.0791236667501002
Financial	0.637379602123816	-0.032632000304396	0.123230988953002	0.413928082011325	0.63730688183693	0.312493846947159
LandUseRights	-0.0810019094211832	-0.0143222356692773	0.81512503329543	-0.565363760022205	0.0957526145033909	0.25696001215742
OtherPolicies	-0.444962709998696	-0.344308944603043	0.373119650854115	0.644237945626667	-0.359442252577781	0.44609569881673
