# Supplementary material for: Reconciling policy instruments with drivers of deforestation and forest degradation: cross-scale analysis of stakeholder perceptions in tropical countries
Source: Sci Rep. 2023 Feb 7;13:2180. doi: 10.1038/s41598-023-29417-y (PMC9905477; doi:10.1038/s41598-023-29417-y)
Supplement: Supplementary file 2 — Supplementary Information 2. [file 41598_2023_29417_MOESM2_ESM.zip › ScriptR/Output/pca_policies_loadings.csv]

	Variable	pc	loading
1	Reforestation	Comp.1	0.570842383847138
2	ProtectedAreas	Comp.1	-0.534977832186473
3	AntiLogging	Comp.1	-0.0632888583844414
4	Financial	Comp.1	-0.50532854563757
5	LandUseRights	Comp.1	0.0642200926187168
6	OtherPolicies	Comp.1	0.35277620802009
7	Reforestation	Comp.2	0.472418093545377
8	ProtectedAreas	Comp.2	0.415951685867855
9	AntiLogging	Comp.2	-0.715865771471145
10	Financial	Comp.2	-0.0284915247693234
11	LandUseRights	Comp.2	-0.012504974519392
12	OtherPolicies	Comp.2	-0.300621682150926
13	Reforestation	Comp.3	0.325670938502848
14	ProtectedAreas	Comp.3	0.0860284920806775
15	AntiLogging	Comp.3	0.427879288398127
16	Financial	Comp.3	-0.11421969747939
17	LandUseRights	Comp.3	-0.755518847182073
18	OtherPolicies	Comp.3	-0.345835199459655
19	Reforestation	Comp.4	0.0411676389562965
20	ProtectedAreas	Comp.4	0.03924962045491
21	AntiLogging	Comp.4	0.32484504849537
22	Financial	Comp.4	-0.410539156848207
23	LandUseRights	Comp.4	0.56073499585781
24	OtherPolicies	Comp.4	-0.638963420220325
25	Reforestation	Comp.5	0.263484573626238
26	ProtectedAreas	Comp.5	-0.579203703290033
27	AntiLogging	Comp.5	-0.0332515597031643
28	Financial	Comp.5	0.665624843721384
29	LandUseRights	Comp.5	0.100007266328309
30	OtherPolicies	Comp.5	-0.375413635122434
31	Reforestation	Comp.6	0.523239584199347
32	ProtectedAreas	Comp.6	0.443130398452118
33	AntiLogging	Comp.6	0.440249997666868
34	Financial	Comp.6	0.34523372199584
35	LandUseRights	Comp.6	0.316994460473467
36	OtherPolicies	Comp.6	0.341121556450071
