# Supplementary material for: Reconciling policy instruments with drivers of deforestation and forest degradation: cross-scale analysis of stakeholder perceptions in tropical countries
Source: Sci Rep. 2023 Feb 7;13:2180. doi: 10.1038/s41598-023-29417-y (PMC9905477; doi:10.1038/s41598-023-29417-y)
Supplement: Supplementary file 2 — Supplementary Information 2. [file 41598_2023_29417_MOESM2_ESM.zip › ScriptR/Output/pca_policies_pc.csv]

	Respondent.ID	Country	Level	Reforestation	ProtectedAreas	AntiLogging	Financial	LandUseRights	OtherPolicies	PC1	PC2	PC3	PC4	PC5	PC6	PC1	PC2	PC3	PC4	PC5	PC6
1	101	Ecuador	National	40	0	0	60	0	0	1.10354796113147	0.262108534385869	0.112139276799181	1.49497746476478	2.57915439982584	0.00000000000000077715611723761	1.10354796113147	0.262108534385869	0.112139276799181	1.49497746476478	2.57915439982584	0.00000000000000077715611723761
2	102	Ecuador	National	30	30	0	20	20	0	0.795388274646869	0.693155475658852	0.805881578236393	-0.194186379388378	0.287644528028784	-0.0000000000000000277555756156289	0.795388274646869	0.693155475658852	0.805881578236393	-0.194186379388378	0.287644528028784	-0.0000000000000000277555756156289
3	103	Ecuador	National	30	10	20	40	0	0	1.03549603735976	-0.345570273092761	-0.321472387246068	0.725439771643671	1.42049619701967	0.000000000000000333066907387547	1.03549603735976	-0.345570273092761	-0.321472387246068	0.725439771643671	1.42049619701967	0.000000000000000333066907387547
4	104	Ecuador	National	10	40	0	30	20	0	1.76189376142792	0.504033890946652	1.08102559439107	0.0563439729726479	0.210737691120755	-0.000000000000000111022302462516	1.76189376142792	0.504033890946652	1.08102559439107	0.0563439729726479	0.210737691120755	-0.000000000000000111022302462516
5	105	Ecuador	Regional	20	20	40	20	0	0	0.967444113588054	-0.953249080571392	-0.755084051291316	-0.0440979214774417	0.261837994213498	0	0.967444113588054	-0.953249080571392	-0.755084051291316	-0.0440979214774417	0.261837994213498	0
6	108	Ecuador	National	0	50	0	50	0	0	2.88333100091129	0.494003437791178	0.348761710792556	1.23262290801999	0.492441843975946	-0.000000000000000166533453693773	2.88333100091129	0.494003437791178	0.348761710792556	1.23262290801999	0.492441843975946	-0.000000000000000166533453693773
7	109	Ecuador	International	20	30	0	50	0	0	1.96790149205767	0.479745664893475	0.178172894076539	1.23656430948125	1.21364830822859	0.000000000000000222044604925031	1.96790149205767	0.479745664893475	0.178172894076539	1.23656430948125	1.21364830822859	0.000000000000000222044604925031
8	110	Ecuador	Regional	10	30	60	0	0	0	0.899392189816348	-1.56092788805002	-1.18869571533656	-0.813635614598555	-0.896820208592672	-0.000000000000000555111512312578	0.899392189816348	-1.56092788805002	-1.18869571533656	-0.813635614598555	-0.896820208592672	-0.000000000000000555111512312578
9	111	Ecuador	National	0	70	0	20	10	0	2.44931780252817	0.909341822813147	0.548430457893499	0.134554582486445	-1.11731110320403	-0.000000000000000915933995315754	2.44931780252817	0.909341822813147	0.548430457893499	0.134554582486445	-1.11731110320403	-0.000000000000000915933995315754
10	112	Ecuador	National	0	40	0	40	0	20	1.93945442190088	-0.0275296758032391	0.725355367948858	1.75952813775587	-0.0695873523235271	-0.0000000000000000555111512312578	1.93945442190088	-0.0275296758032391	0.725355367948858	1.75952813775587	-0.0695873523235271	-0.0000000000000000555111512312578
11	113	Ecuador	International	10	10	20	20	0	40	0.0631723881925603	-1.37437872738389	0.602303743782553	1.77530882965418	-0.424768659831919	0.000000000000000333066907387547	0.0631723881925603	-1.37437872738389	0.602303743782553	1.77530882965418	-0.424768659831919	0.000000000000000333066907387547
12	114	Ecuador	Regional	75	20	5	0	0	0	-0.910813227512832	1.20204197518749	-0.891171267467291	-0.0896114767981858	0.0981040192026329	-0.000000000000000111022302462516	-0.910813227512832	1.20204197518749	-0.891171267467291	-0.0896114767981858	0.0981040192026329	-0.000000000000000111022302462516
13	115	Ecuador	Regional	50	25	0	25	0	0	0.467067283958674	0.966807399571679	-0.339098329594136	0.606297027117429	0.684708936246018	-0.0000000000000000555111512312578	0.467067283958674	0.966807399571679	-0.339098329594136	0.606297027117429	0.684708936246018	-0.0000000000000000555111512312578
14	116	Ecuador	International	0	40	0	50	10	0	2.60254573631043	0.299203749983437	0.862096056209477	0.897969843953288	0.815587778829802	0	2.60254573631043	0.299203749983437	0.862096056209477	0.897969843953288	0.815587778829802	0
15	117	Ecuador	International	0	10	60	15	15	0	1.01254301423301	-2.15106756972764	-0.176566989695186	-0.935878280695819	0.193744902578709	-0.000000000000000138777878078145	1.01254301423301	-2.15106756972764	-0.176566989695186	-0.935878280695819	0.193744902578709	-0.000000000000000138777878078145
16	118	Ecuador	National	50	40	10	0	0	0	0.127569977968281	0.964472589022794	-0.755384164953754	-0.159194099811236	-0.680767990110824	-0.000000000000000555111512312578	0.127569977968281	0.964472589022794	-0.755384164953754	-0.159194099811236	-0.680767990110824	-0.000000000000000555111512312578
17	119	Ecuador	Regional	30	60	0	10	0	0	1.30588282592116	1.28613420888424	-0.325342312036107	0.220647994922752	-1.00294696902354	-0.00000000000000077715611723761	1.30588282592116	1.28613420888424	-0.325342312036107	0.220647994922752	-1.00294696902354	-0.00000000000000077715611723761
18	121	Ecuador	International	20	40	0	40	0	0	1.91682551413025	0.683125022503379	0.0736176946378795	0.982092555658967	0.569348680883975	-0.0000000000000000555111512312578	1.91682551413025	0.683125022503379	0.0736176946378795	0.982092555658967	0.569348680883975	-0.0000000000000000555111512312578
19	122	Ecuador	Local	30	20	10	40	0	0	1.2473033985316	0.165212931480883	-0.166574550483098	0.854751514016633	1.17522405501498	0.000000000000000222044604925031	1.2473033985316	0.165212931480883	-0.166574550483098	0.854751514016633	1.17522405501498	0.000000000000000222044604925031
20	123	Ecuador	National	80	0	20	0	0	0	-1.45738164648399	0.432302725102595	-1.16616522679075	-0.282593739992315	0.646313848272822	0.000000000000000111022302462516	-1.45738164648399	0.432302725102595	-1.16616522679075	-0.282593739992315	0.646313848272822	0.000000000000000111022302462516
21	124	Ecuador	International	60	20	20	0	0	0	-0.541952137630368	0.446560498000298	-0.995576410074732	-0.28653514145357	-0.0748926159798175	-0.000000000000000222044604925031	-0.541952137630368	0.446560498000298	-0.995576410074732	-0.28653514145357	-0.0748926159798175	-0.000000000000000222044604925031
22	125	Ecuador	Local	40	40	0	20	0	0	0.899244049421775	1.07562596482548	-0.306081520955457	0.477090449475661	0.00195589044739233	-0.000000000000000222044604925031	0.899244049421775	1.07562596482548	-0.306081520955457	0.477090449475661	0.00195589044739233	-0.000000000000000222044604925031
23	126	Ecuador	Local	10	40	10	40	0	0	2.16273290738522	0.179470704378586	0.00401426623291912	0.850810112555378	0.454017590762341	-0.000000000000000111022302462516	2.16273290738522	0.179470704378586	0.00401426623291912	0.850810112555378	0.454017590762341	-0.000000000000000111022302462516
24	127	Ecuador	Local	25	10	45	20	0	0	0.632683055788729	-1.21220512608264	-0.875180173851805	-0.107768442298609	0.564775681279001	0	0.632683055788729	-1.21220512608264	-0.875180173851805	-0.107768442298609	0.564775681279001	0
25	128	Ecuador	Local	30	70	0	0	0	0	1.25480684799374	1.48951356649414	-0.429897511474767	-0.0338237588995293	-1.64724659636815	-0.00000000000000122124532708767	1.25480684799374	1.48951356649414	-0.429897511474767	-0.0338237588995293	-1.64724659636815	-0.00000000000000122124532708767
26	129	Ecuador	Local	20	25	35	20	0	0	1.07334779417397	-0.69785747828457	-0.677635132909832	0.0205579497090391	0.139201923211155	-0.000000000000000111022302462516	1.07334779417397	-0.69785747828457	-0.677635132909832	0.0205579497090391	0.139201923211155	-0.000000000000000111022302462516
27	130	Ecuador	International	40	20	0	20	20	0	0.337673520220056	0.686026589210001	0.720587169878384	-0.19221567865775	0.648247760155104	0.000000000000000138777878078145	0.337673520220056	0.686026589210001	0.720587169878384	-0.19221567865775	0.648247760155104	0.000000000000000138777878078145
28	131	Ecuador	Regional	25	75	0	0	0	0	1.48366422520715	1.49307800971857	-0.387250307295762	-0.0348091092648431	-1.82754821243131	-0.000000000000000999200722162641	1.48366422520715	1.49307800971857	-0.387250307295762	-0.0348091092648431	-1.82754821243131	-0.000000000000000999200722162641
29	132	Ecuador	Regional	0	0	0	60	40	0	1.81126592043528	-0.48857467104969	2.5066542918989	0.148482405575453	2.42932521073598	0.000000000000000804911692853238	1.81126592043528	-0.48857467104969	2.5066542918989	0.148482405575453	2.42932521073598	0.000000000000000804911692853238
30	133	Ecuador	Regional	40	40	20	0	0	0	0.373477371223257	0.460818270898001	-0.824987593358714	-0.290476542914825	-0.796099080232457	-0.000000000000000555111512312578	0.373477371223257	0.460818270898001	-0.824987593358714	-0.290476542914825	-0.796099080232457	-0.000000000000000555111512312578
31	134	Ecuador	National	70	20	0	10	0	0	-0.524976191786085	1.25761866308883	-0.666519945468143	0.228530797845262	0.439465959481741	-0.000000000000000111022302462516	-0.524976191786085	1.25761866308883	-0.666519945468143	0.228530797845262	0.439465959481741	-0.000000000000000111022302462516
32	135	Ecuador	Local	30	70	0	0	0	0	1.25480684799374	1.48951356649414	-0.429897511474767	-0.0338237588995293	-1.64724659636815	-0.00000000000000122124532708767	1.25480684799374	1.48951356649414	-0.429897511474767	-0.0338237588995293	-1.64724659636815	-0.00000000000000122124532708767
33	136	Ecuador	Local	30	70	0	0	0	0	1.25480684799374	1.48951356649414	-0.429897511474767	-0.0338237588995293	-1.64724659636815	-0.00000000000000122124532708767	1.25480684799374	1.48951356649414	-0.429897511474767	-0.0338237588995293	-1.64724659636815	-0.00000000000000122124532708767
34	137	Ecuador	Local	35	15	20	0	30	0	-0.240021045365915	-0.120016349300796	0.757662647071052	-1.29542108548026	-0.00696289173404938	-0.0000000000000000277555756156289	-0.240021045365915	-0.120016349300796	0.757662647071052	-1.29542108548026	-0.00696289173404938	-0.0000000000000000277555756156289
35	138	Ecuador	Regional	40	45	0	15	0	0	0.873706060458064	1.17731564363043	-0.358359120674786	0.34985457256452	-0.320193923224913	-0.000000000000000388578058618805	0.873706060458064	1.17731564363043	-0.358359120674786	0.34985457256452	-0.320193923224913	-0.000000000000000388578058618805
36	139	Ecuador	National	30	20	10	40	0	0	1.2473033985316	0.165212931480883	-0.166574550483098	0.854751514016633	1.17522405501498	0.000000000000000222044604925031	1.2473033985316	0.165212931480883	-0.166574550483098	0.854751514016633	1.17522405501498	0.000000000000000222044604925031
37	140	Ecuador	Regional	40	40	0	20	0	0	0.899244049421775	1.07562596482548	-0.306081520955457	0.477090449475661	0.00195589044739233	-0.000000000000000222044604925031	0.899244049421775	1.07562596482548	-0.306081520955457	0.477090449475661	0.00195589044739233	-0.000000000000000222044604925031
38	141	Ecuador	National	0	40	0	60	0	0	2.93440697883872	0.290624080181275	0.453316910231216	1.48709466184227	1.13674147132056	0	2.93440697883872	0.290624080181275	0.453316910231216	1.48709466184227	1.13674147132056	0
39	142	Ecuador	Local	10	70	5	15	0	0	2.14094664315258	0.943310700690167	-0.179924813982245	0.279286599186156	-1.27936754860153	-0.000000000000000999200722162641	2.14094664315258	0.943310700690167	-0.179924813982245	0.279286599186156	-1.27936754860153	-0.000000000000000999200722162641
40	143	Ecuador	National	30	0	10	40	10	10	0.520117833389242	-0.392042991929018	0.587334223231302	0.910786941729009	1.53950520539141	0.000000000000000693889390390723	0.520117833389242	-0.392042991929018	0.587334223231302	0.910786941729009	1.53950520539141	0.000000000000000693889390390723
41	144	Ecuador	National	35	20	0	45	0	0	1.25579137145374	0.57074201402515	-0.00204631817980394	1.11228448366605	1.43240334274576	0.000000000000000333066907387547	1.25579137145374	0.57074201402515	-0.00204631817980394	1.11228448366605	1.43240334274576	0.000000000000000333066907387547
42	145	Ecuador	National	0	0	40	60	0	0	2.08717753415137	-1.7525087381133	-0.166274436820661	0.969847692350427	2.1178300393393	0.000000000000000555111512312578	2.08717753415137	-1.7525087381133	-0.166274436820661	0.969847692350427	2.1178300393393	0.000000000000000555111512312578
43	146	Ecuador	Local	70	0	0	30	0	0	-0.42282423593124	0.850859947869025	-0.457409546590824	0.737474305489824	1.72806521417096	0.000000000000000388578058618805	-0.42282423593124	0.850859947869025	-0.457409546590824	0.737474305489824	1.72806521417096	0.000000000000000388578058618805
44	147	Ecuador	Local	25	20	0	45	10	0	1.43272086127969	0.38307121266626	0.596582435595125	0.775660718868716	1.3949460454733	0.000000000000000444089209850063	1.43272086127969	0.38307121266626	0.596582435595125	0.775660718868716	1.3949460454733	0.000000000000000444089209850063
45	148	Ecuador	National	0	15	0	70	15	0	2.56430505986485	-0.204954809140241	1.32787362779526	1.2395868195645	2.26576000094595	0.00000000000000077715611723761	2.56430505986485	-0.204954809140241	1.32787362779526	1.2395868195645	2.26576000094595	0.00000000000000077715611723761
46	149	Ecuador	National	20	0	50	30	0	0	0.80671273034364	-1.66741164275494	-0.805426688615626	0.0810620899718775	1.1514097635628	0.000000000000000277555756156289	0.80671273034364	-1.66741164275494	-0.805426688615626	0.0810620899718775	1.1514097635628	0.000000000000000277555756156289
47	150	Ecuador	National	20	30	20	0	30	0	0.446551086274303	-0.109323019627519	0.885604259608065	-1.2983771365762	-0.547867739923529	-0.00000000000000024980018054066	0.446551086274303	-0.109323019627519	0.885604259608065	-1.2983771365762	-0.547867739923529	-0.00000000000000024980018054066
48	151	Ecuador	National	20	50	10	20	0	0	1.60286619710356	0.579100533149541	-0.290390541002409	0.343837305641443	-0.473978431800561	-0.000000000000000444089209850063	1.60286619710356	0.579100533149541	-0.290390541002409	0.343837305641443	-0.473978431800561	-0.000000000000000444089209850063
49	152	Ecuador	National	40	30	0	0	30	0	-0.0452637002356486	0.897985616622067	1.02481111641799	-1.03581225036902	-0.317205559680262	-0.00000000000000024980018054066	-0.0452637002356486	0.897985616622067	1.02481111641799	-1.03581225036902	-0.317205559680262	-0.00000000000000024980018054066
50	153	Ecuador	National	30	20	0	50	0	0	1.51018673763086	0.472616778444624	0.0928784857185301	1.23853501021188	1.57425154035491	0.000000000000000333066907387547	1.51018673763086	0.472616778444624	0.0928784857185301	1.23853501021188	1.57425154035491	0.000000000000000333066907387547
51	155	Ecuador	National	20	30	10	20	20	0	1.04129566790184	0.189501157534059	0.736278149831433	-0.325468822491967	0.172313437907151	0.0000000000000000277555756156289	1.04129566790184	0.189501157534059	0.736278149831433	-0.325468822491967	0.172313437907151	0.0000000000000000277555756156289
52	156	Ecuador	National	60	40	0	0	0	0	-0.118337415286695	1.46812690714759	-0.685780736548793	-0.0279116567076464	-0.56543689998919	-0.000000000000000555111512312578	-0.118337415286695	1.46812690714759	-0.685780736548793	-0.0279116567076464	-0.56543689998919	-0.000000000000000555111512312578
53	157	Ecuador	National	10	0	80	10	0	0	0.526853445400098	-2.78587365480721	-1.39393618942384	-0.817787345522198	0.238023702761312	-0.0000000000000000555111512312578	0.526853445400098	-2.78587365480721	-1.39393618942384	-0.817787345522198	0.238023702761312	-0.0000000000000000555111512312578
54	158	Ecuador	National	20	20	0	50	10	0	1.68711622745681	0.284945977085734	0.691507239493459	0.901911245414543	1.53679424308244	0.000000000000000444089209850063	1.68711622745681	0.284945977085734	0.691507239493459	0.901911245414543	1.53679424308244	0.000000000000000444089209850063
55	159	Ecuador	Regional	20	70	0	0	10	0	1.4317363378197	1.30184276513525	0.168731242300163	-0.370447523696862	-1.68470389364061	-0.00000000000000102695629777827	1.4317363378197	1.30184276513525	0.168731242300163	-0.370447523696862	-1.68470389364061	-0.00000000000000102695629777827
56	160	Ecuador	National	20	30	0	50	0	0	1.96790149205767	0.479745664893475	0.178172894076539	1.23656430948125	1.21364830822859	0.000000000000000222044604925031	1.96790149205767	0.479745664893475	0.178172894076539	1.23656430948125	1.21364830822859	0.000000000000000222044604925031
57	161	Ecuador	Regional	15	0	70	15	0	0	0.535341418322239	-2.38034457226295	-1.22940795712055	-0.560254375872781	0.495202990492091	0.000000000000000222044604925031	0.535341418322239	-2.38034457226295	-1.22940795712055	-0.560254375872781	0.495202990492091	0.000000000000000222044604925031
58	162	Ecuador	Regional	20	0	60	20	0	0	0.543829391244381	-1.97481548971868	-1.06487972481725	-0.302721406223365	0.75238227822287	0.000000000000000111022302462516	0.543829391244381	-1.97481548971868	-1.06487972481725	-0.302721406223365	0.75238227822287	0.000000000000000111022302462516
59	163	Ecuador	Regional	20	0	50	30	0	0	0.80671273034364	-1.66741164275494	-0.805426688615626	0.0810620899718775	1.1514097635628	0.000000000000000277555756156289	0.80671273034364	-1.66741164275494	-0.805426688615626	0.0810620899718775	1.1514097635628	0.000000000000000277555756156289
60	164	Ecuador	Regional	15	35	10	40	0	0	1.93387553017182	0.17590626115416	-0.0386329379460852	0.851795462920692	0.634319206825501	0	1.93387553017182	0.17590626115416	-0.0386329379460852	0.851795462920692	0.634319206825501	0
61	165	Ecuador	Regional	10	50	10	30	0	0	2.1116569294578	0.382850061988489	-0.10054093320574	0.596338358733097	-0.19028203658227	-0.000000000000000388578058618805	2.1116569294578	0.382850061988489	-0.10054093320574	0.596338358733097	-0.19028203658227	-0.000000000000000388578058618805
62	166	Ecuador	Regional	20	0	50	20	10	0	0.474851487815358	-1.65883197295278	-0.396647542637365	-0.508062727917109	0.83025607107204	0.00000000000000024980018054066	0.474851487815358	-1.65883197295278	-0.396647542637365	-0.508062727917109	0.83025607107204	0.00000000000000024980018054066
63	201	Philippines	International	0	50	0	0	50	0	1.22402478826988	0.53690178680199	2.39265744068386	-1.71300118142494	-1.11332661847783	-0.000000000000000527355936696949	1.22402478826988	0.53690178680199	2.39265744068386	-1.71300118142494	-1.11332661847783	-0.000000000000000527355936696949
64	202	Philippines	International	60	0	40	0	0	0	-0.965566859974041	-0.575005911146991	-1.30537208360067	-0.545158626199493	0.415651668029555	0.000000000000000111022302462516	-0.965566859974041	-0.575005911146991	-1.30537208360067	-0.545158626199493	0.415651668029555	0.000000000000000111022302462516
65	203	Philippines	National	40	40	20	0	0	0	0.373477371223257	0.460818270898001	-0.824987593358714	-0.290476542914825	-0.796099080232457	-0.000000000000000555111512312578	0.373477371223257	0.460818270898001	-0.824987593358714	-0.290476542914825	-0.796099080232457	-0.000000000000000555111512312578
66	204	Philippines	National	0	60	0	0	40	0	1.50481005287074	0.731701474609731	1.87932309526694	-1.37834811735823	-1.43647255333169	-0.000000000000000749400541621981	1.50481005287074	0.731701474609731	1.87932309526694	-1.37834811735823	-1.43647255333169	-0.000000000000000749400541621981
67	205	Philippines	National	20	70	10	0	0	0	1.50071424124872	0.985859248369348	-0.499500939879727	-0.165106202003119	-1.76257768648978	-0.00000000000000111022302462516	1.50071424124872	0.985859248369348	-0.499500939879727	-0.165106202003119	-1.76257768648978	-0.00000000000000111022302462516
68	206	Philippines	National	40	30	0	30	0	0	0.950320027349198	0.872246607215579	-0.201526321516797	0.731562203297941	0.646255517792003	-0.0000000000000000555111512312578	0.950320027349198	0.872246607215579	-0.201526321516797	0.731562203297941	0.646255517792003	-0.0000000000000000555111512312578
69	208	Philippines	National	50	0	50	0	0	0	-0.719659466719065	-1.07866022927178	-1.37497551200563	-0.676441069303083	0.300320577907922	0	-0.719659466719065	-1.07866022927178	-1.37497551200563	-0.676441069303083	0.300320577907922	0
70	209	Philippines	National	0	30	10	0	60	0	0.731432162497186	-0.168681105579395	2.75109394933781	-2.17696598786461	-0.544908541619288	-0.0000000000000000832667268468867	0.731432162497186	-0.168681105579395	2.75109394933781	-2.17696598786461	-0.544908541619288	-0.0000000000000000832667268468867
71	210	Philippines	National	25	35	0	0	40	0	0.360523166803711	0.713879258487603	1.66608707437192	-1.37342136553166	-0.534964473015886	-0.000000000000000305311331771918	0.360523166803711	0.713879258487603	1.66608707437192	-1.37342136553166	-0.534964473015886	-0.000000000000000305311331771918
72	212	Philippines	National	45	0	45	0	0	10	-0.831298709461236	-1.1821604193627	-1.01430496114766	-0.222082056702834	0.0385181063649875	0.0000000000000000555111512312578	-0.831298709461236	-1.1821604193627	-1.01430496114766	-0.222082056702834	0.0385181063649875	0.0000000000000000555111512312578
73	213	Philippines	National	34	0	0	33	0	33	-0.232849318403421	-0.38059544568521	0.674912496711291	2.09599333187722	0.758929677944073	0.000000000000000666133814775094	-0.232849318403421	-0.38059544568521	0.674912496711291	2.09599333187722	0.758929677944073	0.000000000000000666133814775094
74	214	Philippines	National	20	0	0	0	80	0	-0.533760514386321	-0.0617550495189357	3.76207166021861	-2.7130189721638	0.577317650336378	0.000000000000000582867087928207	-0.533760514386321	-0.0617550495189357	3.76207166021861	-2.7130189721638	0.577317650336378	0.000000000000000582867087928207
75	215	Philippines	National	0	0	80	0	20	0	0.371921692697769	-2.96496478636394	-0.386528289670653	-1.74353592820852	-0.120587287001907	-0.0000000000000000832667268468867	0.371921692697769	-2.96496478636394	-0.386528289670653	-1.74353592820852	-0.120587287001907	-0.0000000000000000832667268468867
76	216	Philippines	National	60	0	0	20	20	0	-0.577755988633569	0.671768816312298	0.549998353162367	-0.188274277196495	1.36945422440774	0.000000000000000471844785465692	-0.577755988633569	0.671768816312298	0.549998353162367	-0.188274277196495	1.36945422440774	0.000000000000000471844785465692
77	218	Philippines	National	0	20	60	20	0	0	1.45925890009801	-1.96055771682098	-0.894290908101237	-0.30666280768462	0.0311758139702304	-0.000000000000000222044604925031	1.45925890009801	-1.96055771682098	-0.894290908101237	-0.30666280768462	0.0311758139702304	-0.000000000000000222044604925031
78	219	Philippines	National	30	40	0	0	0	30	-0.0843940536307423	0.40214485968766	0.291825773417675	1.13824171643771	-1.52384094980044	-0.000000000000000166533453693773	-0.0843940536307423	0.40214485968766	0.291825773417675	1.13824171643771	-1.52384094980044	-0.000000000000000166533453693773
79	221	Philippines	National	75	0	25	0	0	0	-1.3344279498565	0.180475566040199	-1.20096694099323	-0.348234961544109	0.588648303212005	0.000000000000000111022302462516	-1.3344279498565	0.180475566040199	-1.20096694099323	-0.348234961544109	0.588648303212005	0.000000000000000111022302462516
80	222	Philippines	National	40	30	30	0	0	0	0.16167001005142	-0.0499649336756434	-0.979885430121683	-0.419788285287787	-0.550826938227771	-0.000000000000000444089209850063	0.16167001005142	-0.0499649336756434	-0.979885430121683	-0.419788285287787	-0.550826938227771	-0.000000000000000444089209850063
81	223	Philippines	National	60	0	0	0	40	0	-1.24147847369013	0.688928155916622	1.36755664511889	-1.36652391297447	0.727146839426234	0.00000000000000024980018054066	-1.24147847369013	0.688928155916622	1.36755664511889	-1.36652391297447	0.727146839426234	0.00000000000000024980018054066
82	225	Philippines	National	25	0	75	0	0	0	-0.104890983581625	-2.33779602458377	-1.54898408301803	-1.00464717706206	0.0119928526038375	-0.000000000000000111022302462516	-0.104890983581625	-2.33779602458377	-1.54898408301803	-1.00464717706206	0.0119928526038375	-0.000000000000000111022302462516
83	226	Philippines	National	50	30	0	20	0	0	0.441529294994963	1.06849707837663	-0.391375929313466	0.479061150206288	0.362559122573712	-0.000000000000000111022302462516	0.441529294994963	1.06849707837663	-0.391375929313466	0.479061150206288	0.362559122573712	-0.000000000000000111022302462516
84	227	Philippines	International	0	50	50	0	0	0	1.568914305415	-1.04301579702753	-0.948503470215587	-0.686294572956221	-1.50269558272368	-0.000000000000000888178419700125	1.568914305415	-1.04301579702753	-0.948503470215587	-0.686294572956221	-1.50269558272368	-0.000000000000000888178419700125
85	228	Philippines	National	60	30	10	0	0	0	-0.330144776458532	0.957343702573942	-0.840678573311762	-0.157223399080608	-0.320164757984504	-0.000000000000000333066907387547	-0.330144776458532	0.957343702573942	-0.840678573311762	-0.157223399080608	-0.320164757984504	-0.000000000000000333066907387547
86	229	Philippines	International	30	40	30	0	0	0	0.619384764478233	-0.0428360472267919	-0.894591021763675	-0.421758986018415	-0.911430170354091	-0.000000000000000555111512312578	0.619384764478233	-0.0428360472267919	-0.894591021763675	-0.421758986018415	-0.911430170354091	-0.000000000000000555111512312578
87	232	Philippines	National	0	0	100	0	0	0	0.509877499555815	-3.59693181989575	-1.72299265403043	-1.33285328482103	-0.276334872700247	-0.000000000000000333066907387547	0.509877499555815	-3.59693181989575	-1.72299265403043	-1.33285328482103	-0.276334872700247	-0.000000000000000333066907387547
88	233	Philippines	National	40	35	25	0	0	0	0.267573690637338	0.205426668611179	-0.902436511740199	-0.355132414101306	-0.673463009230114	-0.000000000000000444089209850063	0.267573690637338	0.205426668611179	-0.902436511740199	-0.355132414101306	-0.673463009230114	-0.000000000000000444089209850063
89	235	Philippines	National	50	30	20	0	0	0	-0.0842373832035558	0.45368938444915	-0.910282001716723	-0.288505842184198	-0.435495848106137	-0.000000000000000444089209850063	-0.0842373832035558	0.45368938444915	-0.910282001716723	-0.288505842184198	-0.435495848106137	-0.000000000000000444089209850063
90	236	Philippines	National	35	35	30	0	0	0	0.390527387264826	-0.0464004904512176	-0.937238225942679	-0.420773635653101	-0.731128554290931	-0.000000000000000555111512312578	0.390527387264826	-0.0464004904512176	-0.937238225942679	-0.420773635653101	-0.731128554290931	-0.000000000000000555111512312578
91	237	Philippines	National	60	0	0	0	40	0	-1.24147847369013	0.688928155916622	1.36755664511889	-1.36652391297447	0.727146839426234	0.00000000000000024980018054066	-1.24147847369013	0.688928155916622	1.36755664511889	-1.36652391297447	0.727146839426234	0.00000000000000024980018054066
92	238	Philippines	Regional	75	25	0	0	0	0	-0.804909546926914	1.45743357747431	-0.813722349085806	-0.024955605611705	-0.0245320517997102	-0.000000000000000111022302462516	-0.804909546926914	1.45743357747431	-0.813722349085806	-0.024955605611705	-0.0245320517997102	-0.000000000000000111022302462516
93	239	Philippines	Regional	30	50	20	0	0	0	0.831192125650069	0.467947157346852	-0.739693185000705	-0.292447243645453	-1.15670231235878	-0.00000000000000077715611723761	0.831192125650069	0.467947157346852	-0.739693185000705	-0.292447243645453	-1.15670231235878	-0.00000000000000077715611723761
94	240	Philippines	Local	50	20	30	0	0	0	-0.296044744375392	-0.0570938201244948	-1.06517983847969	-0.417817584557159	-0.190223706101451	-0.000000000000000333066907387547	-0.296044744375392	-0.0570938201244948	-1.06517983847969	-0.417817584557159	-0.190223706101451	-0.000000000000000333066907387547
95	241	Philippines	Local	15	0	25	0	60	0	-0.272851010900787	-0.945549242113139	2.39080558165635	-2.36797755032811	0.363904519577222	0.000000000000000360822483003176	-0.272851010900787	-0.945549242113139	2.39080558165635	-2.36797755032811	0.363904519577222	0.000000000000000360822483003176
96	242	Philippines	Local	60	20	20	0	0	0	-0.541952137630368	0.446560498000298	-0.995576410074732	-0.28653514145357	-0.0748926159798175	-0.000000000000000222044604925031	-0.541952137630368	0.446560498000298	-0.995576410074732	-0.28653514145357	-0.0748926159798175	-0.000000000000000222044604925031
97	243	Philippines	Regional	0	50	30	20	0	0	2.09468098361351	-0.428208103100045	-0.429597397812329	0.0812724194342647	-0.704640612043828	-0.000000000000000555111512312578	2.09468098361351	-0.428208103100045	-0.429597397812329	0.0812724194342647	-0.704640612043828	-0.000000000000000555111512312578
98	244	Philippines	Regional	100	0	0	0	0	0	-1.94919643299395	1.43961136135218	-1.02695836998083	-0.0200288537851359	0.87697602851609	0.000000000000000111022302462516	-1.94919643299395	1.43961136135218	-1.02695836998083	-0.0200288537851359	0.87697602851609	0.000000000000000111022302462516
99	245	Philippines	Local	70	30	0	0	0	0	-0.576052169713508	1.46099802069874	-0.771075144906802	-0.0259409559770188	-0.20483366786287	-0.000000000000000333066907387547	-0.576052169713508	1.46099802069874	-0.771075144906802	-0.0259409559770188	-0.20483366786287	-0.000000000000000333066907387547
100	246	Philippines	Local	40	25	0	35	0	0	0.975858016312909	0.770556928410627	-0.149248721797468	0.858798080209082	0.968405331464309	0.000000000000000111022302462516	0.975858016312909	0.770556928410627	-0.149248721797468	0.858798080209082	0.968405331464309	0.000000000000000111022302462516
101	247	Philippines	Local	50	0	50	0	0	0	-0.719659466719065	-1.07866022927178	-1.37497551200563	-0.676441069303083	0.300320577907922	0	-0.719659466719065	-1.07866022927178	-1.37497551200563	-0.676441069303083	0.300320577907922	0
102	248	Philippines	Local	70	15	0	15	0	0	-0.499438202822374	1.15592898428388	-0.614242345748813	0.355766674756403	0.761615773154047	-0.0000000000000000555111512312578	-0.499438202822374	1.15592898428388	-0.614242345748813	0.355766674756403	0.761615773154047	-0.0000000000000000555111512312578
103	249	Philippines	Local	20	0	0	20	60	0	0.129961970670243	-0.0789143891232606	2.94451336826208	-1.53476933638583	1.21962503531789	0.000000000000000693889390390723	0.129961970670243	-0.0789143891232606	2.94451336826208	-1.53476933638583	1.21962503531789	0.000000000000000693889390390723
104	250	Philippines	Local	80	10	0	0	10	0	-1.31455218874118	1.25906944644214	-0.34303520784789	-0.358623319313097	0.478915499117306	0.0000000000000000832667268468867	-1.31455218874118	1.25906944644214	-0.34303520784789	-0.358623319313097	0.478915499117306	0.0000000000000000832667268468867
105	251	Philippines	Regional	30	30	20	10	0	10	0.435867803035997	-0.0978884358652113	-0.394563557264565	0.35271300195591	-0.471267469491597	-0.000000000000000222044604925031	0.435867803035997	-0.0978884358652113	-0.394563557264565	0.35271300195591	-0.471267469491597	-0.000000000000000222044604925031
106	253	Philippines	National	30	35	35	0	0	0	0.513481083892314	-0.298227649513614	-0.972039940145159	-0.486414857204895	-0.788794099351748	-0.000000000000000555111512312578	0.513481083892314	-0.298227649513614	-0.972039940145159	-0.486414857204895	-0.788794099351748	-0.000000000000000555111512312578
107	255	Philippines	Regional	30	70	0	0	0	0	1.25480684799374	1.48951356649414	-0.429897511474767	-0.0338237588995293	-1.64724659636815	-0.00000000000000122124532708767	1.25480684799374	1.48951356649414	-0.429897511474767	-0.0338237588995293	-1.64724659636815	-0.00000000000000122124532708767
108	256	Philippines	Regional	75	0	25	0	0	0	-1.3344279498565	0.180475566040199	-1.20096694099323	-0.348234961544109	0.588648303212005	0.000000000000000111022302462516	-1.3344279498565	0.180475566040199	-1.20096694099323	-0.348234961544109	0.588648303212005	0.000000000000000111022302462516
109	257	Philippines	Regional	70	20	0	0	10	0	-0.856837434314367	1.26619833289099	-0.257740799489881	-0.360594020043724	0.118312266990986	-0.000000000000000138777878078145	-0.856837434314367	1.26619833289099	-0.257740799489881	-0.360594020043724	0.118312266990986	-0.000000000000000138777878078145
110	258	Philippines	Regional	30	50	20	0	0	0	0.831192125650069	0.467947157346852	-0.739693185000705	-0.292447243645453	-1.15670231235878	-0.00000000000000077715611723761	0.831192125650069	0.467947157346852	-0.739693185000705	-0.292447243645453	-1.15670231235878	-0.00000000000000077715611723761
111	259	Philippines	Local	50	30	20	0	0	0	-0.0842373832035558	0.45368938444915	-0.910282001716723	-0.288505842184198	-0.435495848106137	-0.000000000000000444089209850063	-0.0842373832035558	0.45368938444915	-0.910282001716723	-0.288505842184198	-0.435495848106137	-0.000000000000000444089209850063
112	260	Philippines	Local	50	25	0	0	25	0	-0.362585822362031	0.988256574077086	0.682849535351517	-0.866515017605038	-0.11817529498087	-0.000000000000000166533453693773	-0.362585822362031	0.988256574077086	0.682849535351517	-0.866515017605038	-0.11817529498087	-0.000000000000000166533453693773
113	261	Philippines	Local	20	60	0	0	20	0	1.15095107321884	1.10704307732751	0.682065587717083	-0.705100587763568	-1.36155795878676	-0.000000000000000693889390390723	1.15095107321884	1.10704307732751	0.682065587717083	-0.705100587763568	-1.36155795878676	-0.000000000000000693889390390723
114	262	Philippines	Local	30	30	40	0	0	0	0.407577403306396	-0.553619251800436	-1.04948885852664	-0.551070728391376	-0.666158028349405	-0.000000000000000444089209850063	0.407577403306396	-0.553619251800436	-1.04948885852664	-0.551070728391376	-0.666158028349405	-0.000000000000000444089209850063
115	264	Philippines	Regional	50	30	0	0	20	0	-0.222193190061602	1.08565641798096	0.426182362643057	-0.699188485571685	-0.279748262407798	-0.00000000000000024980018054066	-0.222193190061602	1.08565641798096	0.426182362643057	-0.699188485571685	-0.279748262407798	-0.00000000000000024980018054066
116	265	Philippines	National	65	0	35	0	0	0	-1.08852055660153	-0.323178752084594	-1.27057036939819	-0.479517404647699	0.473317213090372	0.000000000000000111022302462516	-1.08852055660153	-0.323178752084594	-1.27057036939819	-0.479517404647699	0.473317213090372	0.000000000000000111022302462516
117	266	Philippines	Local	25	50	25	0	0	0	0.954145822277557	0.216119998284456	-0.774494899203185	-0.358088465197247	-1.21436785741959	-0.00000000000000077715611723761	0.954145822277557	0.216119998284456	-0.774494899203185	-0.358088465197247	-1.21436785741959	-0.00000000000000077715611723761
118	267	Philippines	Local	50	35	15	0	0	0	0.0216662973823625	0.709080986735972	-0.832833083335238	-0.223849970997717	-0.558131919108481	-0.000000000000000555111512312578	0.0216662973823625	0.709080986735972	-0.832833083335238	-0.223849970997717	-0.558131919108481	-0.000000000000000555111512312578
119	268	Philippines	Local	45	35	0	0	20	0	0.00666418715180458	1.08922086120538	0.468829566822061	-0.700173835936999	-0.460049878470958	-0.000000000000000305311331771918	0.00666418715180458	1.08922086120538	0.468829566822061	-0.700173835936999	-0.460049878470958	-0.000000000000000305311331771918
120	269	Philippines	Local	90	0	10	0	0	0	-1.70328903973897	0.935957043227388	-1.09656179838579	-0.151311296888725	0.761644938394456	0	-1.70328903973897	0.935957043227388	-1.09656179838579	-0.151311296888725	0.761644938394456	0
121	270	Philippines	Local	60	0	0	0	40	0	-1.24147847369013	0.688928155916622	1.36755664511889	-1.36652391297447	0.727146839426234	0.00000000000000024980018054066	-1.24147847369013	0.688928155916622	1.36755664511889	-1.36652391297447	0.727146839426234	0.00000000000000024980018054066
122	271	Philippines	Local	20	45	35	0	0	0	0.971195838319127	-0.291098763064763	-0.88674553178715	-0.488385557935523	-1.14939733147807	-0.000000000000000666133814775094	0.971195838319127	-0.291098763064763	-0.88674553178715	-0.488385557935523	-1.14939733147807	-0.000000000000000666133814775094
123	272	Philippines	National	0	70	0	0	30	0	1.7855953174716	0.926501162417472	1.36598874985002	-1.04369505329153	-1.75961848818554	-0.00000000000000102695629777827	1.7855953174716	0.926501162417472	1.36598874985002	-1.04369505329153	-1.75961848818554	-0.00000000000000102695629777827
124	274	Philippines	Local	70	0	30	0	0	0	-1.21147425322902	-0.0713515930221978	-1.23576865519571	-0.413876183095904	0.530982758151189	0	-1.21147425322902	-0.0713515930221978	-1.23576865519571	-0.413876183095904	0.530982758151189	0
125	277	Philippines	Regional	80	10	0	0	10	0	-1.31455218874118	1.25906944644214	-0.34303520784789	-0.358623319313097	0.478915499117306	0.0000000000000000832667268468867	-1.31455218874118	1.25906944644214	-0.34303520784789	-0.358623319313097	0.478915499117306	0.0000000000000000832667268468867
126	278	Philippines	Regional	61	28	0	0	11	0	-0.472972681790322	1.25313436191419	-0.129642397425981	-0.39583295710796	-0.173916048437317	-0.000000000000000277555756156289	-0.472972681790322	1.25313436191419	-0.129642397425981	-0.39583295710796	-0.173916048437317	-0.000000000000000277555756156289
127	279	Philippines	Regional	70	0	0	0	0	30	-1.91525307133799	0.373629313892254	-0.0493518600143606	1.14612451936023	-0.081428021295163	0.000000000000000388578058618805	-1.91525307133799	0.373629313892254	-0.0493518600143606	1.14612451936023	-0.081428021295163	0.000000000000000388578058618805
128	280	Philippines	Regional	33	34	33	0	0	0	0.418528129798638	-0.198209674533541	-0.966648695299968	-0.459961298511115	-0.729667558114789	-0.000000000000000555111512312578	0.418528129798638	-0.198209674533541	-0.966648695299968	-0.459961298511115	-0.729667558114789	-0.000000000000000555111512312578
129	281	Philippines	Regional	40	35	0	0	25	0	0.0951289320647811	0.995385460525937	0.768143943709526	-0.868485718335665	-0.47877852710719	-0.000000000000000277555756156289	0.0951289320647811	0.995385460525937	0.768143943709526	-0.868485718335665	-0.47877852710719	-0.000000000000000277555756156289
130	282	Philippines	National	30	50	20	0	0	0	0.831192125650069	0.467947157346852	-0.739693185000705	-0.292447243645453	-1.15670231235878	-0.00000000000000077715611723761	0.831192125650069	0.467947157346852	-0.739693185000705	-0.292447243645453	-1.15670231235878	-0.00000000000000077715611723761
131	283	Philippines	National	0	100	0	0	0	0	2.62795111127418	1.5109002258407	-0.17401428640074	-0.0397358610914122	-2.72905629274711	-0.00000000000000166533453693773	2.62795111127418	1.5109002258407	-0.17401428640074	-0.0397358610914122	-2.72905629274711	-0.00000000000000166533453693773
132	285	Philippines	Regional	60	20	0	0	0	20	-1.01113801636968	0.743214435943266	-0.204631879953832	0.753465326850516	-0.483166468944052	-0.0000000000000000277555756156289	-1.01113801636968	0.743214435943266	-0.204631879953832	0.753465326850516	-0.483166468944052	-0.0000000000000000277555756156289
133	301	Zambia	National	70	0	30	0	0	0	-1.21147425322902	-0.0713515930221978	-1.23576865519571	-0.413876183095904	0.530982758151189	0	-1.21147425322902	-0.0713515930221978	-1.23576865519571	-0.413876183095904	0.530982758151189	0
134	302	Zambia	National	70	0	30	0	0	0	-1.21147425322902	-0.0713515930221978	-1.23576865519571	-0.413876183095904	0.530982758151189	0	-1.21147425322902	-0.0713515930221978	-1.23576865519571	-0.413876183095904	0.530982758151189	0
135	303	Zambia	National	80	0	0	0	20	0	-1.59533745334204	1.0642697586344	0.17029913756903	-0.693276383379802	0.802061433971162	0.00000000000000024980018054066	-1.59533745334204	1.0642697586344	0.17029913756903	-0.693276383379802	0.802061433971162	0.00000000000000024980018054066
136	304	Zambia	National	60	40	0	0	0	0	-0.118337415286695	1.46812690714759	-0.685780736548793	-0.0279116567076464	-0.56543689998919	-0.000000000000000555111512312578	-0.118337415286695	1.46812690714759	-0.685780736548793	-0.0279116567076464	-0.56543689998919	-0.000000000000000555111512312578
137	305	Zambia	National	90	0	0	0	10	0	-1.77226694316799	1.25194055999329	-0.428329616205899	-0.356652618582469	0.839518731243626	0.0000000000000000832667268468867	-1.77226694316799	1.25194055999329	-0.428329616205899	-0.356652618582469	0.839518731243626	0.0000000000000000832667268468867
138	306	Zambia	National	40	60	0	0	0	0	0.797092093566929	1.48238468004529	-0.515191919832776	-0.0318530581689017	-1.28664336424183	-0.00000000000000077715611723761	0.797092093566929	1.48238468004529	-0.515191919832776	-0.0318530581689017	-1.28664336424183	-0.00000000000000077715611723761
139	307	Zambia	National	0	0	25	0	75	0	-0.00745677616185728	-1.22705544415147	3.28874871231874	-2.87291319752411	0.307718573668526	0.000000000000000360822483003176	-0.00745677616185728	-1.22705544415147	3.28874871231874	-2.87291319752411	0.307718573668526	0.000000000000000360822483003176
140	308	Zambia	National	30	0	35	35	0	0	0.692247006638294	-1.01005540114828	-0.606096742109851	0.404236281173088	1.46625459635439	0.000000000000000444089209850063	0.692247006638294	-1.01005540114828	-0.606096742109851	0.404236281173088	1.46625459635439	0.000000000000000444089209850063
141	309	Zambia	International	70	0	0	30	0	0	-0.42282423593124	0.850859947869025	-0.457409546590824	0.737474305489824	1.72806521417096	0.000000000000000388578058618805	-0.42282423593124	0.850859947869025	-0.457409546590824	0.737474305489824	1.72806521417096	0.000000000000000388578058618805
142	310	Zambia	International	40	0	0	0	0	60	-1.88130970968204	-0.692352733567672	0.928254649952107	2.31227789250559	-1.03983207110642	0.000000000000000444089209850063	-1.88130970968204	-0.692352733567672	0.928254649952107	2.31227789250559	-1.03983207110642	0.000000000000000444089209850063
143	311	Zambia	International	20	40	0	20	20	0	1.25310302907368	0.700284362107704	0.891175986594402	-0.196157080119006	-0.0729587040975357	-0.000000000000000138777878078145	1.25310302907368	0.700284362107704	0.891175986594402	-0.196157080119006	-0.0729587040975357	-0.000000000000000138777878078145
144	312	Zambia	International	30	0	0	0	40	30	-1.20753511203418	-0.377053891543304	2.34516315508536	-0.200370539829107	-0.231257210385019	0.000000000000000610622663543836	-1.20753511203418	-0.377053891543304	2.34516315508536	-0.200370539829107	-0.231257210385019	0.000000000000000610622663543836
145	313	Zambia	National	100	0	0	0	0	0	-1.94919643299395	1.43961136135218	-1.02695836998083	-0.0200288537851359	0.87697602851609	0.000000000000000111022302462516	-1.94919643299395	1.43961136135218	-1.02695836998083	-0.0200288537851359	0.87697602851609	0.000000000000000111022302462516
146	314	Zambia	National	80	0	20	0	0	0	-1.45738164648399	0.432302725102595	-1.16616522679075	-0.282593739992315	0.646313848272822	0.000000000000000111022302462516	-1.45738164648399	0.432302725102595	-1.16616522679075	-0.282593739992315	0.646313848272822	0.000000000000000111022302462516
147	315	Zambia	International	30	30	40	0	0	0	0.407577403306396	-0.553619251800436	-1.04948885852664	-0.551070728391376	-0.666158028349405	-0.000000000000000444089209850063	0.407577403306396	-0.553619251800436	-1.04948885852664	-0.551070728391376	-0.666158028349405	-0.000000000000000444089209850063
148	316	Zambia	National	10	30	60	0	0	0	0.899392189816348	-1.56092788805002	-1.18869571533656	-0.813635614598555	-0.896820208592672	-0.000000000000000555111512312578	0.899392189816348	-1.56092788805002	-1.18869571533656	-0.813635614598555	-0.896820208592672	-0.000000000000000555111512312578
149	317	Zambia	National	60	0	20	0	20	0	-1.10352266683209	0.056961122384816	0.0310922807591095	-0.955841269586981	0.571399253727894	0.000000000000000194289029309402	-1.10352266683209	0.056961122384816	0.0310922807591095	-0.955841269586981	0.571399253727894	0.000000000000000194289029309402
150	318	Zambia	National	80	0	0	0	0	20	-1.92656752522331	0.728956663045563	-0.37522069666985	0.757406728311772	0.238039995308588	0.000000000000000305311331771918	-1.92656752522331	0.728956663045563	-0.37522069666985	0.757406728311772	0.238039995308588	0.000000000000000305311331771918
151	319	Zambia	International	50	0	50	0	0	0	-0.719659466719065	-1.07866022927178	-1.37497551200563	-0.676441069303083	0.300320577907922	0	-0.719659466719065	-1.07866022927178	-1.37497551200563	-0.676441069303083	0.300320577907922	0
152	320	Zambia	National	70	30	0	0	0	0	-0.576052169713508	1.46099802069874	-0.771075144906802	-0.0259409559770188	-0.20483366786287	-0.000000000000000333066907387547	-0.576052169713508	1.46099802069874	-0.771075144906802	-0.0259409559770188	-0.20483366786287	-0.000000000000000333066907387547
153	321	Zambia	Local	40	60	0	0	0	0	0.797092093566929	1.48238468004529	-0.515191919832776	-0.0318530581689017	-1.28664336424183	-0.00000000000000077715611723761	0.797092093566929	1.48238468004529	-0.515191919832776	-0.0318530581689017	-1.28664336424183	-0.00000000000000077715611723761
154	322	Zambia	Local	100	0	0	0	0	0	-1.94919643299395	1.43961136135218	-1.02695836998083	-0.0200288537851359	0.87697602851609	0.000000000000000111022302462516	-1.94919643299395	1.43961136135218	-1.02695836998083	-0.0200288537851359	0.87697602851609	0.000000000000000111022302462516
155	323	Zambia	Local	100	0	0	0	0	0	-1.94919643299395	1.43961136135218	-1.02695836998083	-0.0200288537851359	0.87697602851609	0.000000000000000111022302462516	-1.94919643299395	1.43961136135218	-1.02695836998083	-0.0200288537851359	0.87697602851609	0.000000000000000111022302462516
156	324	Zambia	Local	40	0	0	0	0	60	-1.88130970968204	-0.692352733567672	0.928254649952107	2.31227789250559	-1.03983207110642	0.000000000000000444089209850063	-1.88130970968204	-0.692352733567672	0.928254649952107	2.31227789250559	-1.03983207110642	0.000000000000000444089209850063
157	325	Zambia	Local	10	0	90	0	0	0	0.263970106300839	-3.09327750177095	-1.65338922562547	-1.20157084171744	-0.161003782578613	-0.000000000000000555111512312578	0.263970106300839	-3.09327750177095	-1.65338922562547	-1.20157084171744	-0.161003782578613	-0.000000000000000555111512312578
158	326	Zambia	Local	60	0	0	0	20	20	-1.5727085455714	0.353615060327784	0.822036810880009	0.0841591987171056	0.16312540076366	0.000000000000000388578058618805	-1.5727085455714	0.353615060327784	0.822036810880009	0.0841591987171056	0.16312540076366	0.000000000000000388578058618805
159	327	Zambia	Local	10	0	40	0	0	50	-0.908994590547453	-2.35164265691353	0.323972099676776	1.39843032904278	-1.1816884149892	0.000000000000000444089209850063	-0.908994590547453	-2.35164265691353	0.323972099676776	1.39843032904278	-1.1816884149892	0.000000000000000444089209850063
160	328	Zambia	Local	20	0	10	0	0	70	-1.62408786254175	-1.55133440084577	1.18452005820264	2.56971324045045	-1.4746311778318	0.000000000000000666133814775094	-1.62408786254175	-1.55133440084577	1.18452005820264	2.56971324045045	-1.4746311778318	0.000000000000000666133814775094
161	329	Zambia	National	50	0	10	0	0	40	-1.6580312241977	-0.485352353385847	0.206913548236168	1.40355986730509	-0.516227128020547	0.000000000000000444089209850063	-1.6580312241977	-0.485352353385847	0.206913548236168	1.40355986730509	-0.516227128020547	0.000000000000000444089209850063
162	330	Zambia	National	70	0	30	0	0	0	-1.21147425322902	-0.0713515930221978	-1.23576865519571	-0.413876183095904	0.530982758151189	0	-1.21147425322902	-0.0713515930221978	-1.23576865519571	-0.413876183095904	0.530982758151189	0
163	331	Zambia	Regional	80	0	20	0	0	0	-1.45738164648399	0.432302725102595	-1.16616522679075	-0.282593739992315	0.646313848272822	0.000000000000000111022302462516	-1.45738164648399	0.432302725102595	-1.16616522679075	-0.282593739992315	0.646313848272822	0.000000000000000111022302462516
164	332	Zambia	Regional	40	0	40	0	20	0	-0.611707880322135	-0.95034751386477	-0.108114576050811	-1.21840615579416	0.340737073484627	0.000000000000000194289029309402	-0.611707880322135	-0.95034751386477	-0.108114576050811	-1.21840615579416	0.340737073484627	0.000000000000000194289029309402
165	333	Zambia	Regional	55	0	15	0	30	0	-1.04954687363362	0.121117480088323	0.664522748736519	-1.22682381283252	0.591607501516247	0.000000000000000194289029309402	-1.04954687363362	0.121117480088323	0.664522748736519	-1.22682381283252	0.591607501516247	0.000000000000000194289029309402
166	334	Zambia	Regional	70	0	0	0	15	15	-1.66683051742704	0.625114135583883	0.3597880156648	0.0581121855915452	0.341588057701767	0.00000000000000024980018054066	-1.66683051742704	0.625114135583883	0.3597880156648	0.0581121855915452	0.341588057701767	0.00000000000000024980018054066
167	335	Zambia	Regional	0	0	5	0	5	90	-1.63594790648562	-2.10399734076944	2.17037382260356	3.24447816170049	-2.07463031461472	0.000000000000000666133814775094	-1.63594790648562	-2.10399734076944	2.17037382260356	3.24447816170049	-2.07463031461472	0.000000000000000666133814775094
168	336	Zambia	Regional	80	0	0	0	20	0	-1.59533745334204	1.0642697586344	0.17029913756903	-0.693276383379802	0.802061433971162	0.00000000000000024980018054066	-1.59533745334204	1.0642697586344	0.17029913756903	-0.693276383379802	0.802061433971162	0.00000000000000024980018054066
169	337	Zambia	Regional	0	0	50	25	0	25	0.580603498879817	-2.45760478005769	-0.0856794008752371	0.926606041047185	0.210891524444272	0.000000000000000333066907387547	0.580603498879817	-2.45760478005769	-0.0856794008752371	0.926606041047185	0.210891524444272	0.000000000000000333066907387547
170	338	Zambia	Regional	60	0	0	0	10	30	-1.73832358151204	0.185958512533365	0.549276893760569	0.809500754562892	-0.118885318567627	0.00000000000000049960036108132	-1.73832358151204	0.185958512533365	0.549276893760569	0.809500754562892	-0.118885318567627	0.00000000000000049960036108132
171	339	Zambia	Regional	60	0	20	0	20	0	-1.10352266683209	0.056961122384816	0.0310922807591095	-0.955841269586981	0.571399253727894	0.000000000000000194289029309402	-1.10352266683209	0.056961122384816	0.0310922807591095	-0.955841269586981	0.571399253727894	0.000000000000000194289029309402
172	340	Zambia	Regional	60	0	0	0	0	40	-1.90393861745267	0.0183019647389455	0.276516976641129	1.53484231040868	-0.400896037898914	0.000000000000000444089209850063	-1.90393861745267	0.0183019647389455	0.276516976641129	1.53484231040868	-0.400896037898914	0.000000000000000444089209850063
173	341	Zambia	Regional	50	0	30	0	20	0	-0.857615273577111	-0.446693195739977	-0.038511147645851	-1.08712371269057	0.456068163606261	0.000000000000000166533453693773	-0.857615273577111	-0.446693195739977	-0.038511147645851	-1.08712371269057	0.456068163606261	0.000000000000000166533453693773
174	342	Zambia	Regional	0	0	50	0	20	30	-0.331857125411206	-2.51998387944949	0.799888505510696	-0.183535225752388	-0.732998066448259	0.000000000000000277555756156289	-0.331857125411206	-2.51998387944949	0.799888505510696	-0.183535225752388	-0.732998066448259	0.000000000000000277555756156289
175	343	Zambia	Regional	30	0	20	0	0	50	-1.4008093770574	-1.34433402066395	0.463178956486697	1.66099521524995	-0.951026234745932	0.000000000000000555111512312578	-1.4008093770574	-1.34433402066395	0.463178956486697	1.66099521524995	-0.951026234745932	0.000000000000000555111512312578
176	344	Zambia	Regional	15	0	70	0	0	15	-0.210872999381137	-2.61895988925133	-1.02537911383232	-0.355929268937581	-0.409543627240972	0.000000000000000166533453693773	-0.210872999381137	-2.61895988925133	-1.02537911383232	-0.355929268937581	-0.409543627240972	0.000000000000000166533453693773
177	345	Zambia	Regional	40	30	0	0	0	30	-0.542108808057555	0.395015973238809	0.206531365059666	1.14021241716834	-1.16323771767412	-0.0000000000000000555111512312578	-0.542108808057555	0.395015973238809	0.206531365059666	1.14021241716834	-1.16323771767412	-0.0000000000000000555111512312578
178	346	Zambia	Regional	0	0	30	0	0	70	-1.13227307603179	-2.55864303709536	1.04531320139271	2.30714835424327	-1.70529335807507	0.000000000000000444089209850063	-1.13227307603179	-2.55864303709536	1.04531320139271	2.30714835424327	-1.70529335807507	0.000000000000000444089209850063
179	347	Zambia	Regional	90	0	0	0	0	10	-1.93788197910863	1.08428401219887	-0.701089533325339	0.368688937263318	0.557508011912339	0.000000000000000111022302462516	-1.93788197910863	1.08428401219887	-0.701089533325339	0.368688937263318	0.557508011912339	0.000000000000000111022302462516
180	348	Zambia	Regional	50	0	20	0	0	30	-1.42343828482804	-0.633679322357331	-0.188558716824281	0.883559633153047	-0.31209020153843	0.000000000000000388578058618805	-1.42343828482804	-0.633679322357331	-0.188558716824281	0.883559633153047	-0.31209020153843	0.000000000000000388578058618805
181	349	Zambia	Regional	25	0	45	0	30	0	-0.311824693868694	-1.38984547428606	0.455712463521638	-1.62067114214329	0.245614231151346	0.0000000000000000832667268468867	-0.311824693868694	-1.38984547428606	0.455712463521638	-1.62067114214329	0.245614231151346	0.0000000000000000832667268468867
182	350	Zambia	Regional	0	0	100	0	0	0	0.509877499555815	-3.59693181989575	-1.72299265403043	-1.33285328482103	-0.276334872700247	-0.000000000000000333066907387547	0.509877499555815	-3.59693181989575	-1.72299265403043	-1.33285328482103	-0.276334872700247	-0.000000000000000333066907387547
183	351	Zambia	Regional	20	0	0	0	80	0	-0.533760514386321	-0.0617550495189357	3.76207166021861	-2.7130189721638	0.577317650336378	0.000000000000000582867087928207	-0.533760514386321	-0.0617550495189357	3.76207166021861	-2.7130189721638	0.577317650336378	0.000000000000000582867087928207
184	352	Zambia	Regional	0	10	0	0	40	50	-0.727191449836732	-1.08057970340107	3.08219523675434	0.575094341537173	-1.23079647571884	0.000000000000000444089209850063	-0.727191449836732	-1.08057970340107	3.08219523675434	0.575094341537173	-1.23079647571884	0.000000000000000444089209850063
185	353	Zambia	Regional	80	0	0	0	0	20	-1.92656752522331	0.728956663045563	-0.37522069666985	0.757406728311772	0.238039995308588	0.000000000000000305311331771918	-1.92656752522331	0.728956663045563	-0.37522069666985	0.757406728311772	0.238039995308588	0.000000000000000305311331771918
186	354	Zambia	Regional	30	0	0	0	30	40	-1.37315014797482	-0.544710439337723	2.07240323796592	0.52497101601668	-0.513267929716306	0.000000000000000666133814775094	-1.37315014797482	-0.544710439337723	2.07240323796592	0.52497101601668	-0.513267929716306	0.000000000000000666133814775094
187	355	Zambia	Regional	50	0	0	0	30	20	-1.39577905574545	0.165944258968894	1.42066556465494	-0.252464566080227	0.125668103491196	0.000000000000000360822483003176	-1.39577905574545	0.165944258968894	1.42066556465494	-0.252464566080227	0.125668103491196	0.000000000000000360822483003176
188	356	Zambia	Regional	50	0	0	0	0	50	-1.89262416356736	-0.337025384414363	0.602385813296618	1.92356010145713	-0.720364054502665	0.000000000000000555111512312578	-1.89262416356736	-0.337025384414363	0.602385813296618	1.92356010145713	-0.720364054502665	0.000000000000000555111512312578
189	357	Zambia	Regional	50	0	0	0	20	30	-1.56139409168609	-0.00171228882552482	1.1479056475355	0.472876989765559	-0.156342615840091	0.00000000000000049960036108132	-1.56139409168609	-0.00171228882552482	1.1479056475355	0.472876989765559	-0.156342615840091	0.00000000000000049960036108132
190	358	Zambia	Regional	0	0	55	0	15	30	-0.297368173696695	-2.67797563783244	0.465772414420751	-0.0808645649055156	-0.771934962872844	0.000000000000000166533453693773	-0.297368173696695	-2.67797563783244	0.465772414420751	-0.0808645649055156	-0.771934962872844	0.000000000000000166533453693773
191	359	Zambia	Regional	0	0	0	90	10	0	2.80684964802012	-0.514313680456177	1.28031685396411	1.91585685924241	3.39278628820825	0.000000000000000999200722162641	2.80684964802012	-0.514313680456177	1.28031685396411	1.91585685924241	3.39278628820825	0.000000000000000999200722162641
192	360	Zambia	Regional	45	0	0	0	0	55	-1.8869669366247	-0.514689058991018	0.765320231624362	2.11791899698136	-0.88009806280454	0.000000000000000444089209850063	-1.8869669366247	-0.514689058991018	0.765320231624362	2.11791899698136	-0.88009806280454	0.000000000000000444089209850063
193	361	Zambia	Regional	30	0	0	0	20	50	-1.53876518391545	-0.712366987132142	1.79964332084648	1.25031257186247	-0.795278649047593	0.00000000000000077715611723761	-1.53876518391545	-0.712366987132142	1.79964332084648	1.25031257186247	-0.795278649047593	0.00000000000000077715611723761
194	362	Zambia	Regional	80	0	20	0	0	0	-1.45738164648399	0.432302725102595	-1.16616522679075	-0.282593739992315	0.646313848272822	0.000000000000000111022302462516	-1.45738164648399	0.432302725102595	-1.16616522679075	-0.282593739992315	0.646313848272822	0.000000000000000111022302462516
195	363	Zambia	Regional	20	0	0	0	0	80	-1.8586808019114	-1.40300743187429	1.57999232326309	3.08971347460249	-1.67876810431392	0.000000000000000444089209850063	-1.8586808019114	-1.40300743187429	1.57999232326309	3.08971347460249	-1.67876810431392	0.000000000000000444089209850063
196	365	Zambia	Regional	80	0	0	0	0	20	-1.92656752522331	0.728956663045563	-0.37522069666985	0.757406728311772	0.238039995308588	0.000000000000000305311331771918	-1.92656752522331	0.728956663045563	-0.37522069666985	0.757406728311772	0.238039995308588	0.000000000000000305311331771918
197	366	Zambia	Local	0	0	50	0	25	25	-0.249049607440888	-2.43615560555228	0.936268464070416	-0.546206003675281	-0.591992706782616	0.000000000000000166533453693773	-0.249049607440888	-2.43615560555228	0.936268464070416	-0.546206003675281	-0.591992706782616	0.000000000000000166533453693773
198	368	Zambia	Local	60	0	20	0	20	0	-1.10352266683209	0.056961122384816	0.0310922807591095	-0.955841269586981	0.571399253727894	0.000000000000000194289029309402	-1.10352266683209	0.056961122384816	0.0310922807591095	-0.955841269586981	0.571399253727894	0.000000000000000194289029309402
199	369	Zambia	Local	20	0	30	30	20	0	0.668756923485594	-1.03544460922313	0.531037675744154	-0.32962055341561	1.30715734926113	0.000000000000000444089209850063	0.668756923485594	-1.03544460922313	0.531037675744154	-0.32962055341561	1.30715734926113	0.000000000000000444089209850063
200	370	Zambia	Local	25	0	0	0	25	50	-1.45030043900247	-0.806202387811587	2.09895769773394	1.0820006894638	-0.814007297683825	0.00000000000000077715611723761	-1.45030043900247	-0.806202387811587	2.09895769773394	1.0820006894638	-0.814007297683825	0.00000000000000077715611723761
201	371	Zambia	Local	70	0	0	0	0	30	-1.91525307133799	0.373629313892254	-0.0493518600143606	1.14612451936023	-0.081428021295163	0.000000000000000388578058618805	-1.91525307133799	0.373629313892254	-0.0493518600143606	1.14612451936023	-0.081428021295163	0.000000000000000388578058618805
202	372	Zambia	Local	70	0	0	0	30	0	-1.41840796351609	0.876598957275512	0.76892789134396	-1.02990014817713	0.764604136698698	0.000000000000000194289029309402	-1.41840796351609	0.876598957275512	0.76892789134396	-1.02990014817713	0.764604136698698	0.000000000000000194289029309402
203	373	Zambia	Local	60	0	0	0	40	0	-1.24147847369013	0.688928155916622	1.36755664511889	-1.36652391297447	0.727146839426234	0.00000000000000024980018054066	-1.24147847369013	0.688928155916622	1.36755664511889	-1.36652391297447	0.727146839426234	0.00000000000000024980018054066
