# Supplementary material for: Reconciling policy instruments with drivers of deforestation and forest degradation: cross-scale analysis of stakeholder perceptions in tropical countries
Source: Sci Rep. 2023 Feb 7;13:2180. doi: 10.1038/s41598-023-29417-y (PMC9905477; doi:10.1038/s41598-023-29417-y)
Supplement: Supplementary file 3 — Supplementary Information 3. [file 41598_2023_29417_MOESM3_ESM.xlsx]

## Sheet: Legend
Sheet 'Institutions'
InstitutionName	Name of the institution where the interviewed stakeholders work
Spatial level	Country where the institution of the stakeholder is located / works
Country	Main spatial level where the institution of the stakeholder conducts ist work, i.e. (i) international (e.g. Food and Agriculture Organization or development agencies), (ii) national (e.g. central Ministry units or forestry/environmental departments), (iii) regional (e.g. Provincial offices or sub-national departments/Universities) and (iv) local (e.g. municipal government/offices or traditional l…
Sheet 'Respondents'
Respondent ID	Id of the respondent (stakeholder answering the questionnaire)
Country	Country where the institution of the stakeholder is located / works
Spatial level	Main spatial level where the institution of the stakeholder conducts ist work, i.e. (i) international (e.g. Food and Agriculture Organization or development agencies), (ii) national (e.g. central Ministry units or forestry/environmental departments), (iii) regional (e.g. Provincial offices or sub-national departments/Universities) and (iv) local (e.g. municipal government/offices or traditional l…
Group of Experts	Type of institution where the interviewed stakeholder belongs (i.e. national government, local government, indigenous association, academia & research, private enterprises, international organizations, national environmental NGOs, …)
Position	Position/Role of the interviewed stakeholder within her/his institution
Date	Date when the questionnaire was conducted (dd.mm.yyyy)
Gender	Male, female, unknown
Education	Highest grade or level of school that the participant (interviewed stakeholder) has completed (only in Philippines)
Age	Age of the respondent, interviewed stakeholder (only in Philippines)
StaffN	Aproximate number of staff working at the institution of the interviewed stakeholder
Resources	Answer of the respondents to the question: “My organization has adequate resources (staff with up-to-date knowledge and skills, technology and equipment, budget) to perform its tasks in the field of SFM, de-/reforestation.”(1: Very insufficient, it impedes work; 2: Insufficient; 3: Enough to perform most tasks, but still gaps; 4: Sufficient for main tasks; 5: Enough to fulfill all tasks timely an…
Sheet 'Responses'
Respondent ID	Id of the respondent (stakeholder answering the questionnaire)
Driver	Response provided by the respondent (specific country-relevant driver of deforestation or policy instrument)
Section	Section of the questionnaire (1: Drivers of deforestation and forest degradation; 2: Policy instruments)
Class Tier1	Cross-country classification of drivers and policies (Tier 1: Used in the statistical analysis presented in the manuscript)
Class Tier2	Cross-country classification of drivers and policies (Tier 2: Not used in the statistical analysis presented in the manuscript)
Drivers Subsistence Likert	Likert score provided by the respondent for the specific driver (related to the demands of subsistence economy)
Drivers Commodity Likert	Likert score provided by the respondent for the specific driver (related to the demands of commercial economy)
Policy Likert	Likert score provided by the respondent for the specific policy instrument
Importance	Relative importance in percentage of the specific driver or policy instrument as perceived by the stakeholder (0-100)
Rank	Position/Rank in importance of the specific driver or policy as perceived by the stakeholder (max. TOP5 for drivers and policies, respectively)
* 0's are valid answers with value 0, emptya cells are non-valid entries or empty answers
Sheet 'Variables'
Respondent ID	Id of the respondent (stakeholder answering the questionnaire)
Country	Country where the institution of the stakeholder is located / works
Spatial level	Main spatial level where the institution of the stakeholder conducts ist work, i.e. (i) international (e.g. Food and Agriculture Organization or development agencies), (ii) national (e.g. central Ministry units or forestry/environmental departments), (iii) regional (e.g. Provincial offices or sub-national departments/Universities) and (iv) local (e.g. municipal government/offices or traditional l…
Alertness	Share (%) of total answers about drivers of deforestation with “strong” (4) or “very strong” (5) influence
AlertnessCom	Share (%) of total answers about drivers of deforestation with “strong” (4) or “very strong” (5) influence (for drivers related to the influence of commercial economy)
AlertnessSub	Share (%) of total answers about drivers of deforestation with “strong” (4) or “very strong” (5) influence (for drivers related to the influence of subsistence economy)
Agriculture	Perceived relative importance (%) of drivers related to expansion of agriculture (sum of category in Tier 1) (includes commercial and subsistence, crops/pastures/agroforestry, shifting cultivation…)
Logging	Perceived relative importance (%) of drivers related to logging and extraction of timber and other forest resources involving tree cutting (both legal/illegal activities) (sum of category in Tier 1)
Woodfuel	Perceived relative importance (%) of drivers related to firewood/woodfuel collection and charcoal production (sum of category in Tier 1)
OilMining	Perceived relative importance (%) of drivers related to oil and mining activities (e.g., exploration) (sum of category in Tier 1)
Infrastructure	Perceived relative importance (%) of drivers related to expansion of urban areas and infrastructure development (road construction, bridges…) (sum of category in Tier 1)
Plantations	Perceived relative importance (%) of drivers related to the expansion of timber plantations (sum of category in Tier 1)
Natural	Perceived relative importance (%) of drivers related to natural disasters (e.g., drought, fires, flooding, landslides, earthquakes…) (sum of category in Tier 1)
OtherDrivers	Perceived relative importance (%) of other drivers mentioned by the participants (mostly underlying drivers, e.g., political and tenure conflicts, lack of education) (sum of category in Tier 1)
Confidence	Share (%) of total answers about policy instruments with “strong” (4) or “very strong” (5) influence
Reforestation	Perceived relative importance (%) of policy instruments related to reforestation, regrowth of natural forest, passive/active forms of forest restoration or establishment de agroforestry areas (sum of category in Tier 1)
ProtectedAreas	Perceived relative importance (%) of policy instruments related to protected areas restricting access or use of forest, including state reserves, indigenous or private forests (sum of category in Tier 1)
AntiLogging	Perceived relative importance (%) of policy instruments related to measures against logging, including different forms of banning, moratoriums, stronger controls (e.g., patrolling, rangers, regulating timber exports) (sum of category in Tier 1)
Financial	Perceived relative importance (%) of policy instruments related to financial mechanisms, including certification, business-funded incentives or PESs (e.g., REDD+) (sum of category in Tier 1)
LandUseRights	Perceived relative importance (%) of policy instruments related to improved and secured land titling, decentralization, local participation, community-based and integrated forest management (sum of category in Tier 1)
OtherPolicies	Perceived relative importance (%) of other policy instruments mentioned by the participants, e.g., improving education, sensitization, promoting alternative livelihood/energy sources, international involvement, better governance, less political interference (sum of category in Tier 1)
* 0's are valid answers with value 0, emptya cells are non-valid entries or empty answers

## Sheet: Institutions
InstitutionName	Spatial level	Country
African Development Bank (ADB)	International	Zambia
Agencia de Regulación y Control Minero (ARCOM)	National	Ecuador
Agenda de Transformacion Productiva Amazonica (ATPA)-Puyo	National	Ecuador
Aglomerados Cotopaxi	Local	Ecuador
Agriculture Consultative Forum (ACF)	National	Zambia
Agriculture Department - Masaiti	Regional	Zambia
Agta Federation	Regional	Philippines
Agta Federation Cagayan	Regional	Philippines
Arboriente	Local	Ecuador
Asociación de Madereros de Sucumbíos	Regional	Ecuador
Balsablock - Balsaflex	International	Ecuador
Biocomercio	National	Ecuador
Biodiversity Management Bureau	National	Philippines
Cancillería Dirección Nacional de Ambiente	National	Ecuador
Center for Conservation Innovations PH, Inc. (CCI)	National	Philippines
Centre for Energy, Environment & Engineering Zambia (CEEEZ)	National	Zambia
Centre for Zero Waste and Development in Africa	National	Zambia
Chief - NYAMPANDE	Local	Zambia
Climate Change Commission (CCC)	National	Philippines
Climate Change Department	National	Zambia
Climate Change Department	National	Zambia
Cofán No Ike (COFAN)	Regional	Ecuador
Colegio de Ingenieros Forestales (CIF)	National	Ecuador
Community Markets for Conservation(COMACO) Company	National	Zambia
Conservación Internacional (CI)	International	Ecuador
Coordinacion Regional	National	Ecuador
Copperbelt University	Regional	Zambia
Corporación de Gestión y Derecho Ambiental (ECOLEX)	National	Ecuador
Corporacion de Manejo Forestal Sustentable (COMAFORS)	National	Ecuador
DACO - NYIMBA	Regional	Zambia
DACO - PETAUKE	Regional	Zambia
Del Cantón Lago Agrio	Regional	Ecuador
DENR - CDD	National	Philippines
DENR - CDD	National	Philippines
DENR - CENRO - CDD	Local	Philippines
DENR - CENRO - Community-based Forest Management (CBFM) - in San Juan	Local	Philippines
DENR - CENRO - Conservation & Development	Local	Philippines
DENR - CENRO - in Maasin	Local	Philippines
DENR - CENRO - in San Juan	Local	Philippines
DENR - CENRO Aparri - Enforcement & Monitoring Section	Local	Philippines
DENR - CENRO Diffun	Local	Philippines
DENR - Community Environment and Natural Resources Office (CENRO)	Local	Philippines
DENR - Conservation & Devdopment Division (CDD)	National	Philippines
DENR - National Green Program (NGP)	National	Philippines
DENR - Office of the Asst. Secretary for Staff Bureaus (OASSB)	National	Philippines
DENR - PENRO	Regional	Philippines
DENR - PENRO	Regional	Philippines
DENR - PENRO - in Leyte	Regional	Philippines
DENR - PENRO - Technical Division	Regional	Philippines
DENR - PENRO - Technical Services Division - in Maasin	Regional	Philippines
DENR - PENRO Diffun - PENR Office	Regional	Philippines
DENR - Provincial Environment and Natural Resources Office (PENRO) Diffun - Division	Regional	Philippines
DENR - Section	National	Philippines
DENR- FMB	National	Philippines
Department of Agriculture - North Western Province	Regional	Zambia
Department of Agriculture (DoA) - Eastern Province	Regional	Zambia
Department of Energy	National	Zambia
Department of Environment and Natural Resources - Policy Studies Division, Policy & Planning Services(DENR PSD)	National	Philippines
Department of Environmental Management	National	Zambia
Department of Finnace (DoF) - Philippines Extractive Industry Transparency Initiatives (PH-EITI)	National	Philippines
Department of National Parks & Wildlife	Regional	Zambia
Department of National Parks & Wildlife	Regional	Zambia
Department of National Parks & Wildlife	Regional	Zambia
Department of National Parks & Wildlife - MUFUMBWE	Regional	Zambia
Department of Trade and Industry (DTI) - Board of Investments (BOI)	National	Philippines
Department of Water Development	National	Zambia
Department of Water Development (DoWD)	Regional	Zambia
DEPARTMENT OF WATER DEVELOPMENT-MASAITI	Regional	Zambia
Deutsche Gesellschaft für Internationale Zusammenarbeit (GIZ)	International	Ecuador
Direccion Nacinal Forestal-Normativa Forestal	National	Ecuador
Direccion Nacional de Biodiversidad	National	Ecuador
Direccion Nacional Forestal (DNF) - Control Forestal	National	Ecuador
Direccion Nacional Forestal- Punto focal OIMT	National	Ecuador
District Agricultuer Department (DACO) - MPONGWE	Regional	Zambia
District Agriculture Co-ordinator	Regional	Zambia
DoA - DACO	Regional	Zambia
DoA - Mufumbwe	Regional	Zambia
DoWD - Copperbelt Province	Regional	Zambia
DoWD - Eastern Province	Regional	Zambia
DoWD - MUFUMBWE	Regional	Zambia
Energy Development Corporation (EDC) - Watershed mgt; Corporate Social Responsibility	International	Philippines
Esmeraldas	Regional	Ecuador
Exotic Timber Trader	Local	Zambia
Exotic Timber Trader	Local	Zambia
Exotic Timber Trader	Local	Zambia
Exotic Timber Trader	Local	Zambia
Exotic Timber Trader	Local	Zambia
Exotic Timber Trader	Local	Zambia
FD - PONGWE	Regional	Zambia
FD - Eastern Province	Regional	Zambia
FD - Mwinilunga	Regional	Zambia
FD - North Western Province	Regional	Zambia
FD - NYIMBA	Regional	Zambia
FD - PETAUKE	Regional	Zambia
Federación de Centros Chachi de Ecuador (FECHE)	Regional	Ecuador
Federacion Interprovincial de Centros Shuar-FISCH	Regional	Ecuador
Federation of Upland Farmers	Local	Philippines
Federation of Vista Hills Kalongkong-Kakilingan Upland Farmers, Inc.	Local	Philippines
FMB - Enironmental Forestry Section (EFS)	National	Philippines
FMB - Forest Economics Section (FES)	National	Philippines
FMB - Forest Investment Development Division (FIDD)	National	Philippines
FMB - Forest Resources Conservation Division (FRCD)	National	Philippines
FMB - Forest Resources Management Division (FRMD)	National	Philippines
FMB-AFOCO project (Corporate & Industrial Foresty Section)	National	Philippines
Fondo para la proteccion del Agua (FONAG)	National	Ecuador
Fondo Regional del Agua (FORAGUA)	Regional	Ecuador
Food and Agriculture Organization for the United Nations (FAO)	International	Philippines
Food and Agriculture Organization for the United Nations (FAO)	International	Zambia
Food and Agriculture Organization of the United Nations (FAO)	International	Ecuador
Forest Department (FD) - Mufumbwe District	Regional	Zambia
Forest Ecosystems Research Division (FERD)/National Green Program (NGP)	National	Philippines
Forest Foundation Resources Management (Forest Foundation)	National	Philippines
Forest Management Bureau	National	Philippines
Forest Management Bureau - Office of the Director (FMB DO)	National	Philippines
Forestry Department - Masaiti	Regional	Zambia
Forestry Department (FD) - Copperbelt Province	Regional	Zambia
FRENDS INC	National	Philippines
Fundación Jatun Sacha	Local	Ecuador
GAMAFA-COOP	Regional	Philippines
Haribon Foundation for the Conservation of the Natural Resources (Haribon)	National	Philippines
IFASI	Local	Philippines
Indaba Agricultural Policy Research Institute (IAPRI)	Regional	Zambia
Indigenous Timber Trader	Local	Zambia
Indigenous Timber Trader	Local	Zambia
Innovación Agropecuaria	National	Ecuador
Instituto Nacional de Biodiversidad (INABIO)	National	Ecuador
Instituto Nacional de Investigaciones Agropecuarias (INIAP)	National	Ecuador
Isabela State University (ISU)	Regional	Philippines
ISU-CVPED	Regional	Philippines
KUFA	Local	Philippines
Legal Expert	National	Philippines
LGU - HINUNANGAN - Mayor's Office	Local	Philippines
LGU - MENR office - Municipality of Sogod	Local	Philippines
LGU - Municipality of Diadi - MENRO	Local	Philippines
LGU - Municipality of Gonzaga - MENRO	Local	Philippines
LGU - Municipality of Lal-lo - MENRO	Local	Philippines
LGU - Municipality of Quezon, Nueva Vizcaya	Local	Philippines
LGU - SILAGO	Local	Philippines
LGU Diffun - MENRO	Local	Philippines
Local Government Unit (LGU) - Municipality of Sta. Ana, Cagayan - Forest Management	Local	Philippines
Mabuwaya Foundation	National	Philippines
Mines and Geosciences Bureau (MGB)	National	Philippines
Ministerio de Energía y Recursos Naturales no Renovables (MEER)	National	Ecuador
Ministerio de Información y Turismo (MIT)	Regional	Ecuador
Ministry of Agriculture	National	Zambia
Municipal Arajuno	Local	Ecuador
Municipal Archidona	Local	Ecuador
Municipal Archidona	Local	Ecuador
Municipal de Loreto	Local	Ecuador
Nacionalidad Achuar del Ecuador - NAE	Regional	Ecuador
National Commission on Indigenous Peoples (NCIP) - Legal	Regional	Philippines
National Mapping and Resource Information Authority (NAMRIA) - Geospatial Integration Division	National	Philippines
National Parks & Wildlife	National	Zambia
National Power Corporation (NPC) - Watershed Management	National	Philippines
Naturaleza y Cultura Internacional (NCI)	International	Ecuador
NCIP - Cagayan IPO	National	Philippines
Nickel Asia Corporation	International	Philippines
Non-timber Forest Products - Exchange Programme Phils.	National	Philippines
Nueva Viscaya State University (NVSU)	Regional	Philippines
Oficina Tecnica Forestal	National	Ecuador
Parroquial Tabiazo	Local	Ecuador
Parroquial Avila Huiruno	Local	Ecuador
Parroquial de Canelos	Local	Ecuador
Parroquial de Chontapunta	Local	Ecuador
Parroquial de San Jose de Dahuano	Local	Ecuador
Parroquial el Eno	Local	Ecuador
Penablanca Alliance of Mango Producers	Local	Philippines
Philippine Center for Environmental Protection & Sustainable Development, Inc. (PCEPSDI)	National	Philippines
Philippine National Oil Company (PNOC)	National	Philippines
Philippine Wood Producers Association (PWPA)	National	Philippines
PLGU SO LEYTE	Regional	Philippines
PLPEDA-CBFM-PO	Local	Philippines
Pres-Asociación de Madereros de la Provincia de Orellana	Regional	Ecuador
Producción Agropecuaria	National	Ecuador
Programa Nacional de Reforestacion	National	Ecuador
Programa Socio Bosque (PSB)	National	Ecuador
Province of Tacloban - Provincial Natural Resources and Environment Office (PNREO)	Regional	Philippines
Provincial de Francisco de Orellana-Coordinacion gestion ambiental	Regional	Ecuador
Provincial de Pastaza	Regional	Ecuador
Provincial Napo	Regional	Ecuador
Proyecto Café y Cacao	National	Ecuador
Quirino State University (QSU)	Regional	Philippines
Rusangu University	Regional	Zambia
SENAGUA-Secretaria Nacional del Agua	National	Ecuador
Senate - Senate Economic Ping. Office	National	Philippines
Sisitema Nacional de Areas Protegidas	National	Ecuador
Sistema de Rentas Internas (SRI)	National	Ecuador
SNV Netherlands	International	Zambia
Society of Filipino Foresters, Inc. (SFFI)	National	Philippines
Subsecretaria de produccion forestal	National	Ecuador
Subsecretaría de Tierras y Reforma Agraria	National	Ecuador
Surigao Development Corporation (SUDECOR)	National	Philippines
The Nature Conservancy (TNC)	International	Ecuador
The Nature Conservancy (TNC)	International	Zambia
Traditional Leader - Chief LUMPUMA	Local	Zambia
Traditional Leader - Chief NYALUGWE	Local	Zambia
Traditional Leader - Chief SHIBUCHINGA	Local	Zambia
Traditional Leader - MUFUMBWE	Local	Zambia
Traditional Leader - MUFUMBWE	Local	Zambia
Traditional Leader - MWINILUNGA	Local	Zambia
Traditional Leader - PETAUKE	Local	Zambia
Unidad de Tierras	National	Ecuador
United Nations Development Programme (UNDP)	International	Zambia
United States Agency for International Development (USAID)	International	Philippines
Universidad Estatal Amazonica	Regional	Ecuador
Universidad Estatal Sur de Manabí	Regional	Ecuador
Universidad Nacional de Loja - carrera Forestal	Regional	Ecuador
Universidad Técnica Estatal de Quevedo	Regional	Ecuador
Universidad Técnica Luis Vargas Torres	Regional	Ecuador
University of Zambia (UNZA)	Regional	Zambia
Visayas State Univesrsity (VSU)	Regional	Philippines
VITALITE Zambia Limited	National	Zambia
VSU (ACIAR Project)	Regional	Philippines
Water Development - MPONGWE	Regional	Zambia
Water Development - North Western Province	Regional	Zambia
Water Development - PETAUKE	Regional	Zambia
WeForest	International	Zambia
Wildlife and Environmental Conservation Society of Zambia (WECZ)	National	Zambia
World Agroforestry Centre (WAC ICRAF)	International	Philippines
World wildlife fund (WWF)	International	Ecuador
Zambia Agriculture College	Regional	Zambia
Zambia Environmental Management Agency (ZEMA)	National	Zambia
Zambia National Forest Commodities Association (ZNFCA)	National	Zambia
ZIFL	National	Zambia

## Sheet: Respondents
Respondent ID	Country	Spatial level	Group of Experts	Position	Date	Gender	Education	Age	StaffN	Resources
0101	Ecuador	National	Central government	Specialist	2018-11-21	Male			(11-50)	3
0102	Ecuador	National	Central government	Head of law department	2018-11-13	Male			(>200)	3
0103	Ecuador	National	Central government	Specialist	2018-11-14	Male			(11-50)	2
0104	Ecuador	National	Central government	Coordinator	2018-11-15	Male			(11-50)	3
0105	Ecuador	Regional	Local Government	Prefect	2018-11-14	Male			(>200)	5
0106	Ecuador	Local	Private Enterprises	Heat of forest department	2018-12-04	Male			(51-200)	5
0107	Ecuador	National	Central government	Provincial coordinator	2018-12-10	Male			(6-10)	5
0108	Ecuador	National	Central government	Specialist (biocommerce)	2018-12-03	Male			(>200)	3
0109	Ecuador	International	International organizations	Technical assistant	2018-11-26	Male			(51-200)	5
0110	Ecuador	Regional	National Environmental NGOs	Coordinator	2018-12-10	Male			(6-10)	3
0111	Ecuador	National	Central government	Technical specialist	2018-12-10	Male			(>200)	4
0112	Ecuador	National	Central government	Park director	2018-12-07	Male			(11-50)	3
0113	Ecuador	International	International organizations	Project coordinator	2018-12-04	Male			(6-10)	3
0114	Ecuador	Regional	Academia & Research	Professor	2018-12-04	Female			(11-50)	2
0115	Ecuador	Regional	Academia & Research	Professor	2018-12-05	Male			(>200)	2
0116	Ecuador	International	International organizations	National coordinator	2018-12-05	Male			(11-50)	3
0117	Ecuador	International	International organizations	Coordinator	2018-12-05	Male			(11-50)	4
0118	Ecuador	National	Central government	Zonal director	2018-11-28	Male			(51-200)	4
0119	Ecuador	Regional	Academia & Research	Professor	2018-11-15	Female			(11-50)	3
0120	Ecuador	National	Central government	Responsible legal issues	2018-11-19	Female			(51-200)	5
0121	Ecuador	International	International organizations	Coordinator	2018-12-12	Male			(11-50)	5
0122	Ecuador	Local	National Environmental NGOs	Coordinator	2018-12-26	Female			(1-5)	4
0123	Ecuador	National	Academia & Research	Provincial responsible	2018-12-19	Male			(6-10)	2
0124	Ecuador	International	International organizations	Provincial coordinator	2018-12-19	Male			(1-5)	2
0125	Ecuador	Local	Local Government	Department Director	2018-12-21	Male			(51-200)	2
0126	Ecuador	Local	Local Government	Spokesperson	2018-12-17	Male			(6-10)	1
0127	Ecuador	Local	Local Government	Department Director	2018-12-17	Male			(51-200)	3
0128	Ecuador	Local	Local Government	Technical expert	2018-12-20	Male			(6-10)	3
0129	Ecuador	Local	Local Government	Spokesperson	2018-12-18	Male			(11-50)	2
0130	Ecuador	International	Private Enterprises	Manager	2018-12-06	Male			(51-200)	5
0131	Ecuador	Regional	Academia & Research	Professor	2018-11-23	Male			(11-50)	3
0132	Ecuador	Regional	Academia & Research	Professor	2018-11-24	Male			(11-50)	3
0133	Ecuador	Regional	Local Government	Department Director	2018-12-21	Female			(51-200)	2
0134	Ecuador	National	Central government	Director	2019-01-10	Female			(>200)	3
0135	Ecuador	Local	Local Government	Manager	2019-01-04	Female			(51-200)	3
0136	Ecuador	Local	Local Government	Technical expert	2019-01-04	Male			(51-200)	3
0137	Ecuador	Local	Local Government	President	2019-01-24	Male			(6-10)	3
0138	Ecuador	Regional	Local Government	Coordinator		Male			(6-10)	3
0139	Ecuador	National	Central government	Manager	2019-01-17	Male			(51-200)	4
0140	Ecuador	Regional	Local Government	Technical expert	2019-01-24	Male			(>200)	3
0141	Ecuador	National	Central government	Technical expert	2019-01-04	Female			(51-200)	5
0142	Ecuador	Local	Local Government	Spokesperson	2018-12-18	Male			(11-50)	3
0143	Ecuador	National	Private Enterprises	Project implementer	2018-11-23	Female			(6-10)	4
0144	Ecuador	National	National Environmental NGOs	Member	2018-12-23	Male			(6-10)	3
0145	Ecuador	National	Central government	Manager	2018-12-19	Male			(51-200)	4
0146	Ecuador	Local	Private Enterprises	Manager	2018-11-22	Male			(>200)	3
0147	Ecuador	Local	Local Government	Manager	2018-12-15	Male			(6-10)	3
0148	Ecuador	National	Central government	Direction coordinator	2018-12-18	Male			(11-50)	4
0149	Ecuador	National	Central government	Technical coordination	2018-12-17	Female			(6-10)	3
0150	Ecuador	National	Central government	Technical expert	2018-12-17	Male			(6-10)	4
0151	Ecuador	National	Central government	Technical expert	2018-12-14	Male			(51-200)	4
0152	Ecuador	National	Central government	Technical expert	2018-12-17	Male			(51-200)	4
0153	Ecuador	National	Central government	Technical expert	2018-12-17	Male			(51-200)	1
0154	Ecuador	Regional	Local Government	Technical expert	2018-12-17	Male			(51-200)	2
0155	Ecuador	National	Central government	Coordinator	2018-12-20	Female			(6-10)	3
0156	Ecuador	National	National Environmental NGOs	Director	2018-01-20	Male			(6-10)	2
0157	Ecuador	National	National Environmental NGOs	Technical expert	2018-01-20	Female			(11-50)	3
0158	Ecuador	National	Central government	Financial expert	2018-12-15	Female			(6-10)	3
0159	Ecuador	Regional	Central government	Coordinator	2018-12-15	Female			(6-10)	2
0160	Ecuador	National	Central government	Law expert	2018-12-15	Male			(51-200)	4
0161	Ecuador	Regional	Private Enterprises	Manager	2019-02-22	Male			(11-50)	3
0162	Ecuador	Regional	Indigenous Associations	Manager	2019-03-10	Male			(1-5)	2
0163	Ecuador	Regional	Private Enterprises	Manager	2019-03-10	Male			(6-10)	3
0164	Ecuador	Regional	Indigenous Associations	Spokesperson	2019-03-12	Male			(11-50)	2
0165	Ecuador	Regional	Indigenous Associations	Spokesperson	2019-03-11	Male			(6-10)	2
0166	Ecuador	Regional	Indigenous Associations	Spokesperson	2019-05-14	Male			(1-5)	1
0201	Philippines	International	International organizations	National Forestry Specialist		Male	Postgraduate (Master)	47	(11-50)	1
0202	Philippines	International	International organizations	Researcher		Male	Postgraduate (PhD)	28	(11-50)	2
0203	Philippines	National	National Environmental NGOs	Unit Head		Male	Undergraduate	43	(11-50)	3
0204	Philippines	National	National Environmental NGOs	Senior Program Officer		Male	Postgraduate (Master)	47	(11-50)	2
0205	Philippines	National	National Environmental NGOs	Executive Director		Male	Undergraduate	41	(11-50)	2
0206	Philippines	National	Private Enterprises			Female	Undergraduate		(1-5)	1
0207	Philippines	National	Central government	Advocay Program Coordinator		Female	Undergraduate	42	(11-50)	4
0208	Philippines	National	Central government	Manager		Male	Undergraduate	57	(51-200)	2
0209	Philippines	National	Central government	Chief		Male	Undergraduate	47	(6-10)	2
0210	Philippines	National	Central government	Asst. Division Chief		Male	Postgraduate (Master)	57	(>200)	3
0211	Philippines	National	Central government	Sr. Forest Management Specialist		Male	Undergraduate	29	(>200)	3
0212	Philippines	National	Central government	Sr. Forest Management Specialist		Male	Postgraduate (Master)	45	(>200)	2
0213	Philippines	National	Central government	Sv. FMS		Female	Undergraduate	60	(>200)	2
0214	Philippines	National	Central government	OIC Chief		Male	Undergraduate	51	(>200)	2
0215	Philippines	National	Central government	OIC Chief		Male	Undergraduate	60	(>200)	2
0216	Philippines	National	Central government	Sr. Forest Management Specialist		Female	Postgraduate (Master)	56	(>200)	2
0217	Philippines	National	Central government	Section Chief		Male	Postgraduate (Master)	59		3
0218	Philippines	National	Central government	Economist IV		Male	Postgraduate (Master)		(>200)	3
0219	Philippines	National	Central government	Senior SRS		Male	Undergraduate	30		2
0220	Philippines	National	Central government	Supervising EMS		Female	Undergraduate	59		2
0221	Philippines	National	Central government	Supv, Science Research Specialist		Female	Postgraduate (Master)	55	(>200)	2
0222	Philippines	National	Central government	Investment Specialist		Female	Undergraduate	25	(>200)	2
0223	Philippines	National	Central government	SENIOR FOREST MGT SPECIALIST		Female	Undergraduate	56	(51-200)	3
0224	Philippines	International	International organizations	Sustainable Landscapes Specialist	2019-12-11	Male	Undergraduate	48		3
0225	Philippines	National	National Environmental NGOs	Jr. Business Dev't. Officer	2019-12-12	Female	Undergraduate	20	(11-50)	2
0226	Philippines	National	National Environmental NGOs	President	2019-12-12	Male	Undergraduate	56	(1-5)	1
0227	Philippines	International	Private Enterprises	Forestry Specialist		Male	Undergraduate	47	(>200)	3
0228	Philippines	National	National Environmental NGOs	Resident Manager	2020-01-21	Male	Undergraduate	52	(51-200)	2
0229	Philippines	International	Private Enterprises	AVP community relations and Environment		Male	Undergraduate	60	(>200)	3
0230	Philippines	National	National Environmental NGOs	Legal Expert		Female	Undergraduate	43		2
0231	Philippines	National	Central government	SVP		Female	Unknown		(11-50)
0232	Philippines	National	Central government	Sr. Forest Mgt. Specialist		Male	Postgraduate (Master)	41	(51-200)	2
0233	Philippines	National	Central government	Supervising Remote Sensing Technologist		Female	Postgraduate (Master)	47	(>200)	2
0234	Philippines	National	Central government	National Coordinator		Female	Postgraduate (Master)	37		2
0235	Philippines	National	Central government		2019-12-11	Male	Postgraduate (Master)		(11-50)	2
0236	Philippines	National	Central government	Asst. Regional Director for Technical Services & concurrent Chief - CDD		Female	Postgraduate (PhD)	57	(51-200)	3
0237	Philippines	National	Central government	DMO IV - Regional NGP Coordinator		Male	Postgraduate (Master)	52	(>200)	1
0238	Philippines	Regional	Central government	PENR OFFICER		Male	Undergraduate	60	(51-200)	2
0239	Philippines	Regional	Central government	Officer-in-charge, TSD		Male	Undergraduate	60	(11-50)	1
0240	Philippines	Local	Central government	Asst. CENRO		Male	Undergraduate	57	(11-50)	2
0241	Philippines	Local	Central government	Asst. CENRO		Male	Undergraduate	58	(51-200)	2
0242	Philippines	Local	Central government	Unit Head		Male	Undergraduate	47		1
0243	Philippines	Regional	Central government	PGOH 1/PENRMO		Female	Postgraduate (PhD)	58	(51-200)	2
0244	Philippines	Regional	Central government	Community Development Asst.		Male	Undergraduate	54		2
0245	Philippines	Local	Local Government	designated MENRO		Male	Postgraduate (Master)	58		2
0246	Philippines	Local	Local Government	AT/OIC-MENRO		Female	Undergraduate	39	(>200)	1
0247	Philippines	Local	Local Government	AT-MEHRO DESIGNATE		Male	Undergraduate	59	(51-200)	2
0248	Philippines	Local	Indigenous Associations	President		Male	Undergraduate	36	(11-50)	1
0249	Philippines	Local	Indigenous Associations	President		Male	Undergraduate	47	(51-200)	1
0250	Philippines	Local	Indigenous Associations	PO-President		Male	No University	64	(51-200)	1
0251	Philippines	Regional	Academia & Research	Associate Professor IV		Female	Postgraduate (PhD)	42	(51-200)	2
0252	Philippines	Regional	Academia & Research	Prof. 6		Male	Postgraduate (PhD)	47	(51-200)	2
0253	Philippines	National	Central government	Asst. Div. Chief, NGP Coordinator		Female	Postgraduate (Master)	61		2
0254	Philippines	National	Central government	CDD Chief		Male	Undergraduate		(51-200)	2
0255	Philippines	Regional	Central government	PASU/Asst. Chief		Male	Postgraduate (Master)	58		1
0256	Philippines	Regional	Central government	PENR Officer		Female	Undergraduate	56	(51-200)	2
0257	Philippines	Regional	Central government	OIC PENRO/CENRO		Male	Undergraduate	55	(51-200)	1
0258	Philippines	Regional	Central government	PENARO		Male	Undergraduate	56	(11-50)	2
0259	Philippines	Local	Central government	OIC CENR Officer		Female	Postgraduate (PhD)	54	(51-200)	2
0260	Philippines	Local	Central government	Chief Environmental Mgt. Specialist		Male	Postgraduate (Master)	56		2
0261	Philippines	Local	Central government	Sr. Ems/Chief CDS		Female	Unknown	59	(51-200)	1
0262	Philippines	Local	Central government	Deputy CENR Officer		Male	Undergraduate	57	(51-200)	2
0263	Philippines	Local	Central government	Chief		Female	Undergraduate	62		2
0264	Philippines	Regional	Central government	ATTORNEY IV		Male	Postgraduate (PhD)	41	(11-50)	1
0265	Philippines	National	Central government	TAA 1		Male	Undergraduate	57	(51-200)	2
0266	Philippines	Local	Local Government	Admin. Assistant		Male	Postgraduate (Master)	47		2
0267	Philippines	Local	Local Government	MENR Officer		Male	Undergraduate	51		2
0268	Philippines	Local	Local Government	MENR Officer		Male	Undergraduate	41		2
0269	Philippines	Local	Local Government	MENR Officer		Male	Undergraduate	52	(51-200)	2
0270	Philippines	Local	Local Government	MENR Officer		Male	Undergraduate	47	(>200)	2
0271	Philippines	Local	Local Government	MENR Officer		Male	Undergraduate	48	(>200)	2
0272	Philippines	National	Central government	SR. EMS/CHIEF CDS/PASU-PPLS		Male	Postgraduate (Master)	60	(11-50)	2
0273	Philippines	Regional	Central government	DMO-V/Chief Technical Service Director		Male	Postgraduate (Master)	64	(51-200)	1
0274	Philippines	Local	Indigenous Associations	President - PO Fed.		Male	Undergraduate	50	(>200)	1
0275	Philippines	Local	Indigenous Associations	President		Male	Undergraduate	40	(51-200)	1
0276	Philippines	Regional	Indigenous Associations	P.O Chairman - GAMAFA- COOP		Male	No University	62	(51-200)
0277	Philippines	Regional	Indigenous Associations	President		Male	Unknown	56	(>200)	1
0278	Philippines	Regional	Indigenous Associations	Governor of Agta Fed.		Male	No University	45	(>200)	1
0279	Philippines	Regional	Academia & Research	Dean		Male	Postgraduate (PhD)	51	(51-200)	2
0280	Philippines	Regional	Academia & Research	Director		Female	Postgraduate (PhD)	52	(6-10)	2
0281	Philippines	Regional	Academia & Research	Dean		Male	Postgraduate (PhD)	49		2
0282	Philippines	National	National Environmental NGOs	PENAR Officer		Male	Undergraduate	56	(11-50)	2
0283	Philippines	National	National Environmental NGOs	COO		Female	Undergraduate	45	(6-10)	2
0284	Philippines	Local	Indigenous Associations	President		Female	No University	52	(11-50)	2
0285	Philippines	Regional	Academia & Research	Asso. Professor		Male	Postgraduate (PhD)	48	(51-200)	2
0301	Zambia	National	Central government	Principal Agriculture Officer	2019-05-20	Male			(51-200)	2
0302	Zambia	National	Central government	CHIEF CLIMATE CHANGE OFFICER	2019-02-05	Female			(11-50)	2
0303	Zambia	National	Central government	NATURAL RESOURCES OFFICER	2019-02-05	Male			(11-50)	2
0304	Zambia	National	Central government	PRINCIPAL ENVIRONMENT OFFICER	2019-07-05	Male			(6-10)	2
0305	Zambia	National	Central government	SENIORWATER OFFICER	2019-06-05	Female			(11-50)	2
0306	Zambia	National	Central government	SENIOR ENERGY OFFICER	2019-03-05	Male			(11-50)	2
0307	Zambia	National	Central government	WILDLIFE OFFICER	2019-07-19	Female			(11-50)	2
0308	Zambia	National	Central government	MANAGER	2019-04-05	Male			(51-200)	2
0309	Zambia	International	International organizations	SECTOR LEADER	2019-12-08	Unknown			(11-50)	4
0310	Zambia	International	International organizations	OFFICER	2019-08-13	Male			(51-200)	5
0311	Zambia	International	International organizations		2019-04-29	Female			(11-50)	5
0312	Zambia	International	Central government	HEAD CLIMATE CHANGE AND NATURAL RESOURCES	2019-07-05	Male			(11-50)	5
0313	Zambia	National	National Environmental NGOs	PROGRAMMES OFFICER	2019-04-30	Male			(1-5)	5
0314	Zambia	National	National Environmental NGOs	CEO	2019-06-05	Male			(6-10)	2
0315	Zambia	International	International organizations	AFORESTATION OFFICER	2019-06-08	Male			(11-50)	5
0316	Zambia	National	National Environmental NGOs	DIRECTOR	2019-02-05	Male			(1-5)	2
0317	Zambia	National	National Environmental NGOs	SENIOR WILDLIFE OFFICER	2019-04-30	Female			(6-10)	2
0318	Zambia	National	Private Enterprises	PROGRAMME OFFICER	2019-08-14	Male			(>200)	5
0319	Zambia	International	International organizations	ENVIRONMENTAL OFFICER	2019-04-29	Male			(6-10)	5
0320	Zambia	National	Central government	PROJECT MANAGER	2019-06-28	Male			(1-5)	5
0321	Zambia	Local	Private Enterprises	BUSINESS OWNER	2019-08-13	Male			(6-10)	4
0322	Zambia	Local	Private Enterprises	BUSINESS OWNER	2019-08-13	Male			(6-10)	4
0323	Zambia	Local	Private Enterprises	BUSINESS OWNER	2019-08-13	Unknown			(1-5)	4
0324	Zambia	Local	Private Enterprises	BUSINESS OWNER	2019-08-13	Male			(1-5)	4
0325	Zambia	Local	Private Enterprises	BUSINESS OWNER	2019-08-14	Male			(1-5)	4
0326	Zambia	Local	Private Enterprises	BUSINESS OWNER	2019-08-14	Unknown			(11-50)	4
0327	Zambia	Local	Private Enterprises	BUSINESS OWNER	2019-08-14	Unknown			(6-10)	4
0328	Zambia	Local	Private Enterprises	BUSINESS OWNER	2019-08-14	Unknown			(11-50)	4
0329	Zambia	National	Private Enterprises	CEO	2019-03-05	Male			(51-200)	5
0330	Zambia	National	National Environmental NGOs	PROGRAMMES OFFICER	2019-06-05	Female			(6-10)	4
0331	Zambia	Regional	Academia & Research	LECTURER	2019-08-15	Unknown			(>200)	4
0332	Zambia	Regional	Academia & Research	RESEARCHER	2019-07-05	Male			(11-50)	4
0333	Zambia	Regional	Academia & Research	LECTURER	2019-08-14	Unknown			(>200)	2
0334	Zambia	Regional	Academia & Research	LECTURER	2019-08-15	Male			(51-200)	4
0335	Zambia	Regional	Academia & Research	LECTURER	2019-08-15	Unknown			(>200)	5
0336	Zambia	Regional	Central government	SENIOR AGRICULTURE OFFICER	2019-03-06	Male			(>200)	1
0337	Zambia	Regional	Central government	PROVINCIAL WATER DEVELOPMENT OFFICER	2019-03-06	Male			(51-200)	1
0338	Zambia	Regional	Central government	PROVINCIAL WILDLIFE WARDEN	2019-03-06	Male			(51-200)	3
0339	Zambia	Regional	Central government	PROVINCIAL FORESTRY OFFICER	2019-05-27	Male			(11-50)	2
0340	Zambia	Regional	Central government	PROVINCIAL AGRICULTURE CO-ORDINATOR	2019-06-28	Male			(>200)	2
0341	Zambia	Regional	Central government	PROVINCIAL WATER DEVELOPMENT OFFICER	2019-06-28	Male			(51-200)	2
0342	Zambia	Regional	Central government	ACTING PROVINCIAL WILDLIFE WARDEN	2019-06-28	Male			(11-50)	2
0343	Zambia	Regional	Central government	PROVINCIAL FORESTRY OFFICER	2019-06-28	Female			(51-200)	2
0344	Zambia	Regional	Central government	ACTING PROVINCIAL FORESTRY OFFICER	2019-05-07	Male			(51-200)	2
0345	Zambia	Regional	Central government	ACTING PROVINCIAL WATER DEVELOPMENT OFFICER	2019-05-07	Male			(11-50)	1
0346	Zambia	Regional	Central government	DISTRICT FORESTRY OFFICER	2019-05-28	Male			(6-10)	2
0347	Zambia	Regional	Central government	SENIOR AGRICULTURE OFFICER	2019-05-28	Male			(51-200)	1
0348	Zambia	Regional	Central government	DISTRICT WATER DEVELOPMENT OFFICER	2019-07-22	Male			(1-5)	2
0349	Zambia	Regional	Central government	DISTRICT WILDLIFE WARDEN	2019-05-29	Male			(51-200)	2
0350	Zambia	Regional	Central government	ACTING DISTRICT FORESTRY OFFICER	2019-05-29	Female			(6-10)	2
0351	Zambia	Regional	Central government	DISTRICT AGRICULTURE CO-ORDINATOR	2019-05-29	Male			(51-200)	2
0352	Zambia	Regional	Central government	DISTRICT FORESTRY OFFICER	2019-06-26	Male			(6-10)	3
0353	Zambia	Regional	Central government	DISTRICT AGRICULTURE CO-ORDINATOR	2019-06-26	Male			(11-50)	2
0354	Zambia	Regional	Central government	DISTRICT WATER DEVELOPMENT OFFICER	2019-06-26	Male			(1-5)	1
0355	Zambia	Regional	Central government	DISTRICT FORESTRY OFFICER	2019-06-27	Unknown			(6-10)	2
0356	Zambia	Regional	Central government	DISTRICT AGRICULTURE CO-ORDINATOR	2019-06-27	Male			(51-200)	1
0357	Zambia	Regional	Central government	DISTRICT WATER DEVELOPMENT OFFICER	2019-07-22	Male			(1-5)	2
0358	Zambia	Regional	Central government	DISTRICT WILDLIFE WARDEN	2019-06-28	Male			(11-50)	2
0359	Zambia	Regional	Central government	DISTRICT FORESTRY OFFFICER	2019-08-07	Male			(1-5)	1
0360	Zambia	Regional	Central government	DISTRICT AGRICULTURE MARKETING OFFICER	2019-08-07	Male			(51-200)	2
0361	Zambia	Regional	Central government	DISTRICT WATER DEVELOPMENT OFFICER	2019-09-07	Male			(1-5)	1
0362	Zambia	Regional	Central government	ACTING DISTRICT FORESTRY OFFICER	2019-10-07	Male			(1-5)	2
0363	Zambia	Regional	Central government	DISTRICT AGRICULTURE CO-ORDINATOR	2019-10-07	Male			(51-200)	1
0364	Zambia	Regional	Central government	DISTRICT WATER DEVELOPMENT OFFICER	2019-07-23	Male
0365	Zambia	Regional	Central government	DISTRICT AGRICULTURE CO-ORDINATOR	2019-08-12	Female			(51-200)	1
0366	Zambia	Local	Indigenous Associations	TRADITIONAL LEADER	2019-05-28	Male
0367	Zambia	Local	Indigenous Associations	TRADITIONAL LEADER	2019-05-28	Male
0368	Zambia	Local	Indigenous Associations	TRADITIONAL LEADER	2019-05-29	Male
0369	Zambia	Local	Indigenous Associations	TRADITIONAL LEADER	2019-06-26	Male
0370	Zambia	Local	Indigenous Associations	TRADITIONAL LEADER	2019-06-27	Male
0371	Zambia	Local	Indigenous Associations	TRADITIONAL LEADER	2019-06-27	Male
0372	Zambia	Local	Indigenous Associations	TRADITIONAL LEADER	2019-10-08	Male
0373	Zambia	Local	Indigenous Associations	TRADITIONAL LEADER	2019-10-08	Male

## Sheet: Responses
Respondent ID	Response	Section	Class Tier1	Class Tier2	Drivers Subsistence Likert	Drivers Commodity Likert	Policy Likert	Importance	Rank
0101	1 Expansion of cultivo annual eg maize rice quinoa	Section 1: Drivers	Expansion of agriculture	Expansion of cropland	2 - small effect	2 - small effect		0
0101	2 Expansion of cultivo permanente eg cocoa coffee oil palm	Section 1: Drivers	Expansion of agriculture	Expansion of cropland	4 - clear effect	5 - very strong effect		20	3
0101	3 Expansion of eg chakras agropecuario other agroforestry forms	Section 1: Drivers	Expansion of agriculture	Expansion of agroforestry	2 - small effect	3 - medium effect		0
0101	4 Expansion of pasture areas	Section 1: Drivers	Expansion of agriculture	Expansion of pasture	3 - medium effect	4 - clear effect		30	1
0101	5 Expansion of timber plantations	Section 1: Drivers	Expansion of timber plantations	Expansion of timber plantations	4 - clear effect	5 - very strong effect		0
0101	6 Selected logging/timber extraction	Section 1: Drivers	Logging, timber and resource extraction	Harvest licenses & concessions				0
0101	7 Tree harvest licenses from PAFSI/PAFSU	Section 1: Drivers	Logging, timber and resource extraction	Harvest licenses & concessions	4 - clear effect	4 - clear effect		0
0101	8 firewood and charcoal production	Section 1: Drivers	Firewood, woodfuel, charcoal	Firewood, woodfuel, charcoal	3 - medium effect	3 - medium effect		0
0101	9 construction materials	Section 1: Drivers	Logging, timber and resource extraction	Construction materials	2 - small effect	3 - medium effect		0
0101	10 illegal activities	Section 1: Drivers	Logging, timber and resource extraction	Illegal extraction	3 - medium effect	4 - clear effect		0
0101	11 other reasons please specify:	Section 1: Drivers	Logging, timber and resource extraction	Others				0
0101	12 Tree harvest licenses from PAFSI/PAFSU	Section 1: Drivers	Logging, timber and resource extraction	Harvest licenses & concessions	3 - medium effect	3 - medium effect		30	1
0101	13 Oil/mining activities	Section 1: Drivers	Oil & Mining	Oil & Mining	3 - medium effect	4 - clear effect		20	3
0101	14 Infrastructure development	Section 1: Drivers	Infrastructure & Urbanization	Infrastructure & Urbanization	3 - medium effect	4 - clear effect		0
0101	15 Natural disasters: drought fires flooding etc	Section 1: Drivers	Natural disasters	Natural disasters	2 - small effect	2 - small effect		0
0101	16 Others please specify:	Section 1: Drivers	Others	Others				0
0102	1 Expansion of cultivo annual eg maize rice quinoa	Section 1: Drivers	Expansion of agriculture	Expansion of cropland	4 - clear effect			0
0102	2 Expansion of cultivo permanente eg cocoa coffee oil palm	Section 1: Drivers	Expansion of agriculture	Expansion of cropland		5 - very strong effect		40	1
0102	3 Expansion of eg chakras agropecuario other agroforestry forms	Section 1: Drivers	Expansion of agriculture	Expansion of agroforestry	4 - clear effect	4 - clear effect		0
0102	4 Expansion of pasture areas	Section 1: Drivers	Expansion of agriculture	Expansion of pasture		4 - clear effect		30	2
0102	5 Expansion of timber plantations	Section 1: Drivers	Expansion of timber plantations	Expansion of timber plantations		2 - small effect		10	4
0102	6 Selected logging/timber extraction	Section 1: Drivers	Logging, timber and resource extraction	Harvest licenses & concessions				0
0102	7 Tree harvest licenses from PAFSI/PAFSU	Section 1: Drivers	Logging, timber and resource extraction	Harvest licenses & concessions		2 - small effect		0
0102	8 firewood and charcoal production	Section 1: Drivers	Firewood, woodfuel, charcoal	Firewood, woodfuel, charcoal		2 - small effect		0
0102	9 construction materials	Section 1: Drivers	Logging, timber and resource extraction	Construction materials		2 - small effect		0
0102	10 illegal activities	Section 1: Drivers	Logging, timber and resource extraction	Illegal extraction		2 - small effect		0
0102	11 other reasons please specify:	Section 1: Drivers	Logging, timber and resource extraction	Others				0
0102	12 Tree harvest licenses from PAFSI/PAFSU	Section 1: Drivers	Logging, timber and resource extraction	Harvest licenses & concessions		2 - small effect		5	5
0102	13 Oil/mining activities	Section 1: Drivers	Oil & Mining	Oil & Mining		3 - medium effect		15	3
0102	14 Infrastructure development	Section 1: Drivers	Infrastructure & Urbanization	Infrastructure & Urbanization		2 - small effect		0
0102	15 Natural disasters: drought fires flooding etc	Section 1: Drivers	Natural disasters	Natural disasters	2 - small effect			0
0102	16 Others please specify:	Section 1: Drivers	Others	Others				0
0103	1 Expansion of cultivo annual eg maize rice quinoa	Section 1: Drivers	Expansion of agriculture	Expansion of cropland	2 - small effect	3 - medium effect		0
0103	2 Expansion of cultivo permanente eg cocoa coffee oil palm	Section 1: Drivers	Expansion of agriculture	Expansion of cropland		4 - clear effect		20	3
0103	3 Expansion of eg chakras agropecuario other agroforestry forms	Section 1: Drivers	Expansion of agriculture	Expansion of agroforestry	2 - small effect	4 - clear effect		40	1
0103	4 Expansion of pasture areas	Section 1: Drivers	Expansion of agriculture	Expansion of pasture	4 - clear effect	4 - clear effect		30	2
0103	5 Expansion of timber plantations	Section 1: Drivers	Expansion of timber plantations	Expansion of timber plantations	1 - no effect	2 - small effect		0
0103	6 Selected logging/timber extraction	Section 1: Drivers	Logging, timber and resource extraction	Harvest licenses & concessions				0
0103	7 Tree harvest licenses from PAFSI/PAFSU	Section 1: Drivers	Logging, timber and resource extraction	Harvest licenses & concessions	3 - medium effect	3 - medium effect		0
0103	8 firewood and charcoal production	Section 1: Drivers	Firewood, woodfuel, charcoal	Firewood, woodfuel, charcoal	2 - small effect	1 - no effect		0
0103	9 construction materials	Section 1: Drivers	Logging, timber and resource extraction	Construction materials	3 - medium effect	3 - medium effect		0
0103	10 illegal activities	Section 1: Drivers	Logging, timber and resource extraction	Illegal extraction	4 - clear effect	2 - small effect		0
0103	11 other reasons please specify:	Section 1: Drivers	Logging, timber and resource extraction	Others				0
0103	12 Tree harvest licenses from PAFSI/PAFSU	Section 1: Drivers	Logging, timber and resource extraction	Harvest licenses & concessions	3 - medium effect	3 - medium effect		10	4
0103	13 Oil/mining activities	Section 1: Drivers	Oil & Mining	Oil & Mining		3 - medium effect		0
0103	14 Infrastructure development	Section 1: Drivers	Infrastructure & Urbanization	Infrastructure & Urbanization	2 - small effect	3 - medium effect		0
0103	15 Natural disasters: drought fires flooding etc	Section 1: Drivers	Natural disasters	Natural disasters	1 - no effect			0
0103	16 Others please specify:	Section 1: Drivers	Others	Others				0
0104	1 Expansion of cultivo annual eg maize rice quinoa	Section 1: Drivers	Expansion of agriculture	Expansion of cropland	3 - medium effect	3 - medium effect		0
0104	2 Expansion of cultivo permanente eg cocoa coffee oil palm	Section 1: Drivers	Expansion of agriculture	Expansion of cropland	5 - very strong effect	5 - very strong effect		30	1
0104	3 Expansion of eg chakras agropecuario other agroforestry forms	Section 1: Drivers	Expansion of agriculture	Expansion of agroforestry	3 - medium effect	4 - clear effect		0
0104	4 Expansion of pasture areas	Section 1: Drivers	Expansion of agriculture	Expansion of pasture	3 - medium effect	5 - very strong effect		20	3
0104	5 Expansion of timber plantations	Section 1: Drivers	Expansion of timber plantations	Expansion of timber plantations	2 - small effect	2 - small effect		0
0104	6 Selected logging/timber extraction	Section 1: Drivers	Logging, timber and resource extraction	Harvest licenses & concessions				0
0104	7 Tree harvest licenses from PAFSI/PAFSU	Section 1: Drivers	Logging, timber and resource extraction	Harvest licenses & concessions	2 - small effect	2 - small effect		0
0104	8 firewood and charcoal production	Section 1: Drivers	Firewood, woodfuel, charcoal	Firewood, woodfuel, charcoal	1 - no effect	1 - no effect		0
0104	9 construction materials	Section 1: Drivers	Logging, timber and resource extraction	Construction materials	2 - small effect	2 - small effect		0
0104	10 illegal activities	Section 1: Drivers	Logging, timber and resource extraction	Illegal extraction	3 - medium effect	3 - medium effect		0
0104	11 other reasons please specify:	Section 1: Drivers	Logging, timber and resource extraction	Others				0
0104	12 Tree harvest licenses from PAFSI/PAFSU	Section 1: Drivers	Logging, timber and resource extraction	Harvest licenses & concessions	2 - small effect	2 - small effect		10	4
0104	13 Oil/mining activities	Section 1: Drivers	Oil & Mining	Oil & Mining	4 - clear effect	5 - very strong effect		30	1
0104	14 Infrastructure development	Section 1: Drivers	Infrastructure & Urbanization	Infrastructure & Urbanization	4 - clear effect	5 - very strong effect		10	4
0104	15 Natural disasters: drought fires flooding etc	Section 1: Drivers	Natural disasters	Natural disasters	3 - medium effect	3 - medium effect		0
0104	16 Others please specify:	Section 1: Drivers	Others	Others				0
0105	1 Expansion of cultivo annual eg maize rice quinoa	Section 1: Drivers	Expansion of agriculture	Expansion of cropland	2 - small effect	3 - medium effect		20	1
0105	2 Expansion of cultivo permanente eg cocoa coffee oil palm	Section 1: Drivers	Expansion of agriculture	Expansion of cropland	1 - no effect	5 - very strong effect		20	1
0105	3 Expansion of eg chakras agropecuario other agroforestry forms	Section 1: Drivers	Expansion of agriculture	Expansion of agroforestry	1 - no effect	4 - clear effect		0
0105	4 Expansion of pasture areas	Section 1: Drivers	Expansion of agriculture	Expansion of pasture	1 - no effect	5 - very strong effect		20	1
0105	5 Expansion of timber plantations	Section 1: Drivers	Expansion of timber plantations	Expansion of timber plantations	1 - no effect	1 - no effect		0
0105	6 Selected logging/timber extraction	Section 1: Drivers	Logging, timber and resource extraction	Harvest licenses & concessions				0
0105	7 Tree harvest licenses from PAFSI/PAFSU	Section 1: Drivers	Logging, timber and resource extraction	Harvest licenses & concessions	1 - no effect	5 - very strong effect		0
0105	8 firewood and charcoal production	Section 1: Drivers	Firewood, woodfuel, charcoal	Firewood, woodfuel, charcoal	1 - no effect	1 - no effect		0
0105	9 construction materials	Section 1: Drivers	Logging, timber and resource extraction	Construction materials	3 - medium effect	3 - medium effect		0
0105	10 illegal activities	Section 1: Drivers	Logging, timber and resource extraction	Illegal extraction	2 - small effect	3 - medium effect		0
0105	11 other reasons please specify:	Section 1: Drivers	Logging, timber and resource extraction	Others				0
0105	12 Tree harvest licenses from PAFSI/PAFSU	Section 1: Drivers	Logging, timber and resource extraction	Harvest licenses & concessions	1 - no effect	5 - very strong effect		20	1
0105	13 Oil/mining activities	Section 1: Drivers	Oil & Mining	Oil & Mining	2 - small effect	5 - very strong effect		20	1
0105	14 Infrastructure development	Section 1: Drivers	Infrastructure & Urbanization	Infrastructure & Urbanization	1 - no effect	2 - small effect		0
0105	15 Natural disasters: drought fires flooding etc	Section 1: Drivers	Natural disasters	Natural disasters	1 - no effect	1 - no effect		0
0105	16 Others please specify:	Section 1: Drivers	Others	Others				0
0106	1 Expansion of cultivo annual eg maize rice quinoa	Section 1: Drivers	Expansion of agriculture	Expansion of cropland	2 - small effect	3 - medium effect		0
0106	2 Expansion of cultivo permanente eg cocoa coffee oil palm	Section 1: Drivers	Expansion of agriculture	Expansion of cropland	1 - no effect	4 - clear effect		40	1
0106	3 Expansion of eg chakras agropecuario other agroforestry forms	Section 1: Drivers	Expansion of agriculture	Expansion of agroforestry	2 - small effect			0
0106	4 Expansion of pasture areas	Section 1: Drivers	Expansion of agriculture	Expansion of pasture		4 - clear effect		20	3
0106	5 Expansion of timber plantations	Section 1: Drivers	Expansion of timber plantations	Expansion of timber plantations		2 - small effect		0
0106	6 Selected logging/timber extraction	Section 1: Drivers	Logging, timber and resource extraction	Harvest licenses & concessions				30	2
0106	7 Tree harvest licenses from PAFSI/PAFSU	Section 1: Drivers	Logging, timber and resource extraction	Harvest licenses & concessions		3 - medium effect		0
0106	8 firewood and charcoal production	Section 1: Drivers	Firewood, woodfuel, charcoal	Firewood, woodfuel, charcoal	3 - medium effect			0
0106	9 construction materials	Section 1: Drivers	Logging, timber and resource extraction	Construction materials	3 - medium effect			0
0106	10 illegal activities	Section 1: Drivers	Logging, timber and resource extraction	Illegal extraction		4 - clear effect		0
0106	11 other reasons please specify:	Section 1: Drivers	Logging, timber and resource extraction	Others				0
0106	12 Tree harvest licenses from PAFSI/PAFSU	Section 1: Drivers	Logging, timber and resource extraction	Harvest licenses & concessions		2 - small effect		0
0106	13 Oil/mining activities	Section 1: Drivers	Oil & Mining	Oil & Mining		1 - no effect		0
0106	14 Infrastructure development	Section 1: Drivers	Infrastructure & Urbanization	Infrastructure & Urbanization		1 - no effect		5	4
0106	15 Natural disasters: drought fires flooding etc	Section 1: Drivers	Natural disasters	Natural disasters		2 - small effect		5	4
0106	16 Others please specify:	Section 1: Drivers	Others	Others				0
0107	1 Expansion of cultivo annual eg maize rice quinoa	Section 1: Drivers	Expansion of agriculture	Expansion of cropland	4 - clear effect	4 - clear effect		25	1
0107	2 Expansion of cultivo permanente eg cocoa coffee oil palm	Section 1: Drivers	Expansion of agriculture	Expansion of cropland	4 - clear effect	4 - clear effect		25	1
0107	3 Expansion of eg chakras agropecuario other agroforestry forms	Section 1: Drivers	Expansion of agriculture	Expansion of agroforestry	3 - medium effect	4 - clear effect		10	3
0107	4 Expansion of pasture areas	Section 1: Drivers	Expansion of agriculture	Expansion of pasture	4 - clear effect	4 - clear effect		10	3
0107	5 Expansion of timber plantations	Section 1: Drivers	Expansion of timber plantations	Expansion of timber plantations	4 - clear effect	4 - clear effect		10	3
0107	6 Selected logging/timber extraction	Section 1: Drivers	Logging, timber and resource extraction	Harvest licenses & concessions				10	3
0107	7 Tree harvest licenses from PAFSI/PAFSU	Section 1: Drivers	Logging, timber and resource extraction	Harvest licenses & concessions	4 - clear effect	4 - clear effect		10	3
0107	8 firewood and charcoal production	Section 1: Drivers	Firewood, woodfuel, charcoal	Firewood, woodfuel, charcoal				0
0107	9 construction materials	Section 1: Drivers	Logging, timber and resource extraction	Construction materials				0
0107	10 illegal activities	Section 1: Drivers	Logging, timber and resource extraction	Illegal extraction				0
0107	11 other reasons please specify:	Section 1: Drivers	Logging, timber and resource extraction	Others				0
0107	12 Tree harvest licenses from PAFSI/PAFSU	Section 1: Drivers	Logging, timber and resource extraction	Harvest licenses & concessions				0
0107	13 Oil/mining activities	Section 1: Drivers	Oil & Mining	Oil & Mining				0
0107	14 Infrastructure development	Section 1: Drivers	Infrastructure & Urbanization	Infrastructure & Urbanization				0
0107	15 Natural disasters: drought fires flooding etc	Section 1: Drivers	Natural disasters	Natural disasters				0
0107	16 Others please specify:	Section 1: Drivers	Others	Others				0
0108	1 Expansion of cultivo annual eg maize rice quinoa	Section 1: Drivers	Expansion of agriculture	Expansion of cropland	2 - small effect	5 - very strong effect		0
0108	2 Expansion of cultivo permanente eg cocoa coffee oil palm	Section 1: Drivers	Expansion of agriculture	Expansion of cropland	3 - medium effect	5 - very strong effect		30	2
0108	3 Expansion of eg chakras agropecuario other agroforestry forms	Section 1: Drivers	Expansion of agriculture	Expansion of agroforestry	2 - small effect	5 - very strong effect		0
0108	4 Expansion of pasture areas	Section 1: Drivers	Expansion of agriculture	Expansion of pasture	4 - clear effect	5 - very strong effect		10	3
0108	5 Expansion of timber plantations	Section 1: Drivers	Expansion of timber plantations	Expansion of timber plantations	4 - clear effect	5 - very strong effect		10	3
0108	6 Selected logging/timber extraction	Section 1: Drivers	Logging, timber and resource extraction	Harvest licenses & concessions				0
0108	7 Tree harvest licenses from PAFSI/PAFSU	Section 1: Drivers	Logging, timber and resource extraction	Harvest licenses & concessions	3 - medium effect	4 - clear effect		0
0108	8 firewood and charcoal production	Section 1: Drivers	Firewood, woodfuel, charcoal	Firewood, woodfuel, charcoal	2 - small effect	2 - small effect		0
0108	9 construction materials	Section 1: Drivers	Logging, timber and resource extraction	Construction materials	3 - medium effect	3 - medium effect		0
0108	10 illegal activities	Section 1: Drivers	Logging, timber and resource extraction	Illegal extraction	5 - very strong effect	4 - clear effect		0
0108	11 other reasons please specify:	Section 1: Drivers	Logging, timber and resource extraction	Others				0
0108	12 Tree harvest licenses from PAFSI/PAFSU	Section 1: Drivers	Logging, timber and resource extraction	Harvest licenses & concessions	3 - medium effect	3 - medium effect		0
0108	13 Oil/mining activities	Section 1: Drivers	Oil & Mining	Oil & Mining	4 - clear effect	5 - very strong effect		0
0108	14 Infrastructure development	Section 1: Drivers	Infrastructure & Urbanization	Infrastructure & Urbanization	4 - clear effect	5 - very strong effect		40	1
0108	15 Natural disasters: drought fires flooding etc	Section 1: Drivers	Natural disasters	Natural disasters	4 - clear effect	5 - very strong effect		10	3
0108	16 Others please specify:	Section 1: Drivers	Others	Others				0
0109	1 Expansion of cultivo annual eg maize rice quinoa	Section 1: Drivers	Expansion of agriculture	Expansion of cropland	2 - small effect	3 - medium effect		0
0109	2 Expansion of cultivo permanente eg cocoa coffee oil palm	Section 1: Drivers	Expansion of agriculture	Expansion of cropland	2 - small effect	4 - clear effect		0
0109	3 Expansion of eg chakras agropecuario other agroforestry forms	Section 1: Drivers	Expansion of agriculture	Expansion of agroforestry	2 - small effect	3 - medium effect		0
0109	4 Expansion of pasture areas	Section 1: Drivers	Expansion of agriculture	Expansion of pasture	2 - small effect	4 - clear effect		40	1
0109	5 Expansion of timber plantations	Section 1: Drivers	Expansion of timber plantations	Expansion of timber plantations	1 - no effect	3 - medium effect		0
0109	6 Selected logging/timber extraction	Section 1: Drivers	Logging, timber and resource extraction	Harvest licenses & concessions				0
0109	7 Tree harvest licenses from PAFSI/PAFSU	Section 1: Drivers	Logging, timber and resource extraction	Harvest licenses & concessions	2 - small effect	5 - very strong effect		30	2
0109	8 firewood and charcoal production	Section 1: Drivers	Firewood, woodfuel, charcoal	Firewood, woodfuel, charcoal	2 - small effect	4 - clear effect		0
0109	9 construction materials	Section 1: Drivers	Logging, timber and resource extraction	Construction materials	2 - small effect	5 - very strong effect		0
0109	10 illegal activities	Section 1: Drivers	Logging, timber and resource extraction	Illegal extraction	4 - clear effect	5 - very strong effect		10	3
0109	11 other reasons please specify:	Section 1: Drivers	Logging, timber and resource extraction	Others				0
0109	12 Tree harvest licenses from PAFSI/PAFSU	Section 1: Drivers	Logging, timber and resource extraction	Harvest licenses & concessions	2 - small effect	5 - very strong effect		0
0109	13 Oil/mining activities	Section 1: Drivers	Oil & Mining	Oil & Mining	1 - no effect	4 - clear effect		10	3
0109	14 Infrastructure development	Section 1: Drivers	Infrastructure & Urbanization	Infrastructure & Urbanization	1 - no effect	5 - very strong effect		10	3
0109	15 Natural disasters: drought fires flooding etc	Section 1: Drivers	Natural disasters	Natural disasters	1 - no effect	4 - clear effect		0
0109	16 Others please specify:	Section 1: Drivers	Others	Others				0
0110	1 Expansion of cultivo annual eg maize rice quinoa	Section 1: Drivers	Expansion of agriculture	Expansion of cropland	1 - no effect	5 - very strong effect		10	2
0110	2 Expansion of cultivo permanente eg cocoa coffee oil palm	Section 1: Drivers	Expansion of agriculture	Expansion of cropland	1 - no effect	5 - very strong effect		10	2
0110	3 Expansion of eg chakras agropecuario other agroforestry forms	Section 1: Drivers	Expansion of agriculture	Expansion of agroforestry	3 - medium effect	2 - small effect		10	2
0110	4 Expansion of pasture areas	Section 1: Drivers	Expansion of agriculture	Expansion of pasture	4 - clear effect	1 - no effect		60	1
0110	5 Expansion of timber plantations	Section 1: Drivers	Expansion of timber plantations	Expansion of timber plantations	1 - no effect	4 - clear effect		0
0110	6 Selected logging/timber extraction	Section 1: Drivers	Logging, timber and resource extraction	Harvest licenses & concessions				0
0110	7 Tree harvest licenses from PAFSI/PAFSU	Section 1: Drivers	Logging, timber and resource extraction	Harvest licenses & concessions	2 - small effect	5 - very strong effect		0
0110	8 firewood and charcoal production	Section 1: Drivers	Firewood, woodfuel, charcoal	Firewood, woodfuel, charcoal	3 - medium effect	1 - no effect		0
0110	9 construction materials	Section 1: Drivers	Logging, timber and resource extraction	Construction materials	2 - small effect	4 - clear effect		0
0110	10 illegal activities	Section 1: Drivers	Logging, timber and resource extraction	Illegal extraction	2 - small effect	5 - very strong effect		0
0110	11 other reasons please specify:	Section 1: Drivers	Logging, timber and resource extraction	Others				0
0110	12 Tree harvest licenses from PAFSI/PAFSU	Section 1: Drivers	Logging, timber and resource extraction	Harvest licenses & concessions	2 - small effect	5 - very strong effect		0
0110	13 Oil/mining activities	Section 1: Drivers	Oil & Mining	Oil & Mining	2 - small effect	4 - clear effect		0
0110	14 Infrastructure development	Section 1: Drivers	Infrastructure & Urbanization	Infrastructure & Urbanization	1 - no effect	5 - very strong effect		10	2
0110	15 Natural disasters: drought fires flooding etc	Section 1: Drivers	Natural disasters	Natural disasters	1 - no effect	2 - small effect		0
0110	16 Others please specify:	Section 1: Drivers	Others	Others				0
0111	1 Expansion of cultivo annual eg maize rice quinoa	Section 1: Drivers	Expansion of agriculture	Expansion of cropland	2 - small effect	3 - medium effect		0
0111	2 Expansion of cultivo permanente eg cocoa coffee oil palm	Section 1: Drivers	Expansion of agriculture	Expansion of cropland	4 - clear effect	5 - very strong effect		20	1
0111	3 Expansion of eg chakras agropecuario other agroforestry forms	Section 1: Drivers	Expansion of agriculture	Expansion of agroforestry	1 - no effect	1 - no effect		20	1
0111	4 Expansion of pasture areas	Section 1: Drivers	Expansion of agriculture	Expansion of pasture	3 - medium effect	3 - medium effect		0
0111	5 Expansion of timber plantations	Section 1: Drivers	Expansion of timber plantations	Expansion of timber plantations	2 - small effect	2 - small effect		0
0111	6 Selected logging/timber extraction	Section 1: Drivers	Logging, timber and resource extraction	Harvest licenses & concessions				0
0111	7 Tree harvest licenses from PAFSI/PAFSU	Section 1: Drivers	Logging, timber and resource extraction	Harvest licenses & concessions	4 - clear effect	4 - clear effect		0
0111	8 firewood and charcoal production	Section 1: Drivers	Firewood, woodfuel, charcoal	Firewood, woodfuel, charcoal	1 - no effect	1 - no effect		0
0111	9 construction materials	Section 1: Drivers	Logging, timber and resource extraction	Construction materials	2 - small effect	3 - medium effect		0
0111	10 illegal activities	Section 1: Drivers	Logging, timber and resource extraction	Illegal extraction	5 - very strong effect	5 - very strong effect		20	1
0111	11 other reasons please specify:	Section 1: Drivers	Logging, timber and resource extraction	Others				0
0111	12 Tree harvest licenses from PAFSI/PAFSU	Section 1: Drivers	Logging, timber and resource extraction	Harvest licenses & concessions	3 - medium effect	4 - clear effect		0
0111	13 Oil/mining activities	Section 1: Drivers	Oil & Mining	Oil & Mining	3 - medium effect	3 - medium effect		20	1
0111	14 Infrastructure development	Section 1: Drivers	Infrastructure & Urbanization	Infrastructure & Urbanization	5 - very strong effect	4 - clear effect		20	1
0111	15 Natural disasters: drought fires flooding etc	Section 1: Drivers	Natural disasters	Natural disasters	2 - small effect	3 - medium effect		0
0111	16 Others please specify:	Section 1: Drivers	Others	Others				0
0112	1 Expansion of cultivo annual eg maize rice quinoa	Section 1: Drivers	Expansion of agriculture	Expansion of cropland	4 - clear effect	5 - very strong effect		10	4
0112	2 Expansion of cultivo permanente eg cocoa coffee oil palm	Section 1: Drivers	Expansion of agriculture	Expansion of cropland	4 - clear effect	5 - very strong effect		20	3
0112	3 Expansion of eg chakras agropecuario other agroforestry forms	Section 1: Drivers	Expansion of agriculture	Expansion of agroforestry	3 - medium effect	4 - clear effect		0
0112	4 Expansion of pasture areas	Section 1: Drivers	Expansion of agriculture	Expansion of pasture	5 - very strong effect	5 - very strong effect		40	1
0112	5 Expansion of timber plantations	Section 1: Drivers	Expansion of timber plantations	Expansion of timber plantations	5 - very strong effect	5 - very strong effect		30	2
0112	6 Selected logging/timber extraction	Section 1: Drivers	Logging, timber and resource extraction	Harvest licenses & concessions				0
0112	7 Tree harvest licenses from PAFSI/PAFSU	Section 1: Drivers	Logging, timber and resource extraction	Harvest licenses & concessions	2 - small effect	4 - clear effect		0
0112	8 firewood and charcoal production	Section 1: Drivers	Firewood, woodfuel, charcoal	Firewood, woodfuel, charcoal	3 - medium effect	2 - small effect		0
0112	9 construction materials	Section 1: Drivers	Logging, timber and resource extraction	Construction materials	3 - medium effect	2 - small effect		0
0112	10 illegal activities	Section 1: Drivers	Logging, timber and resource extraction	Illegal extraction	3 - medium effect	2 - small effect		0
0112	11 other reasons please specify:	Section 1: Drivers	Logging, timber and resource extraction	Others				0
0112	12 Tree harvest licenses from PAFSI/PAFSU	Section 1: Drivers	Logging, timber and resource extraction	Harvest licenses & concessions	2 - small effect	3 - medium effect		0
0112	13 Oil/mining activities	Section 1: Drivers	Oil & Mining	Oil & Mining	1 - no effect	2 - small effect		0
0112	14 Infrastructure development	Section 1: Drivers	Infrastructure & Urbanization	Infrastructure & Urbanization	1 - no effect	1 - no effect		0
0112	15 Natural disasters: drought fires flooding etc	Section 1: Drivers	Natural disasters	Natural disasters	3 - medium effect	3 - medium effect		0
0112	16 Others please specify:	Section 1: Drivers	Others	Others				0
0113	1 Expansion of cultivo annual eg maize rice quinoa	Section 1: Drivers	Expansion of agriculture	Expansion of cropland	2 - small effect	3 - medium effect		0
0113	2 Expansion of cultivo permanente eg cocoa coffee oil palm	Section 1: Drivers	Expansion of agriculture	Expansion of cropland	2 - small effect	4 - clear effect		20	2
0113	3 Expansion of eg chakras agropecuario other agroforestry forms	Section 1: Drivers	Expansion of agriculture	Expansion of agroforestry	1 - no effect	1 - no effect		0
0113	4 Expansion of pasture areas	Section 1: Drivers	Expansion of agriculture	Expansion of pasture	2 - small effect	4 - clear effect		20	2
0113	5 Expansion of timber plantations	Section 1: Drivers	Expansion of timber plantations	Expansion of timber plantations	1 - no effect	2 - small effect		0
0113	6 Selected logging/timber extraction	Section 1: Drivers	Logging, timber and resource extraction	Harvest licenses & concessions				0
0113	7 Tree harvest licenses from PAFSI/PAFSU	Section 1: Drivers	Logging, timber and resource extraction	Harvest licenses & concessions	1 - no effect	3 - medium effect		10	5
0113	8 firewood and charcoal production	Section 1: Drivers	Firewood, woodfuel, charcoal	Firewood, woodfuel, charcoal	1 - no effect	1 - no effect		0
0113	9 construction materials	Section 1: Drivers	Logging, timber and resource extraction	Construction materials	2 - small effect	3 - medium effect		0
0113	10 illegal activities	Section 1: Drivers	Logging, timber and resource extraction	Illegal extraction	3 - medium effect	3 - medium effect		0
0113	11 other reasons please specify:	Section 1: Drivers	Logging, timber and resource extraction	Others				0
0113	12 Tree harvest licenses from PAFSI/PAFSU	Section 1: Drivers	Logging, timber and resource extraction	Harvest licenses & concessions	2 - small effect	3 - medium effect		0
0113	13 Oil/mining activities	Section 1: Drivers	Oil & Mining	Oil & Mining	1 - no effect	3 - medium effect		20	2
0113	14 Infrastructure development	Section 1: Drivers	Infrastructure & Urbanization	Infrastructure & Urbanization	1 - no effect	4 - clear effect		30	1
0113	15 Natural disasters: drought fires flooding etc	Section 1: Drivers	Natural disasters	Natural disasters	1 - no effect	1 - no effect		0
0113	16 Others please specify:	Section 1: Drivers	Others	Others				0
0114	1 Expansion of cultivo annual eg maize rice quinoa	Section 1: Drivers	Expansion of agriculture	Expansion of cropland	2 - small effect	5 - very strong effect		20	3
0114	2 Expansion of cultivo permanente eg cocoa coffee oil palm	Section 1: Drivers	Expansion of agriculture	Expansion of cropland	2 - small effect	5 - very strong effect		30	1
0114	3 Expansion of eg chakras agropecuario other agroforestry forms	Section 1: Drivers	Expansion of agriculture	Expansion of agroforestry	2 - small effect	3 - medium effect		0
0114	4 Expansion of pasture areas	Section 1: Drivers	Expansion of agriculture	Expansion of pasture	2 - small effect	3 - medium effect		0
0114	5 Expansion of timber plantations	Section 1: Drivers	Expansion of timber plantations	Expansion of timber plantations				0
0114	6 Selected logging/timber extraction	Section 1: Drivers	Logging, timber and resource extraction	Harvest licenses & concessions				30	1
0114	7 Tree harvest licenses from PAFSI/PAFSU	Section 1: Drivers	Logging, timber and resource extraction	Harvest licenses & concessions	1 - no effect	5 - very strong effect		0
0114	8 firewood and charcoal production	Section 1: Drivers	Firewood, woodfuel, charcoal	Firewood, woodfuel, charcoal	2 - small effect	4 - clear effect		0
0114	9 construction materials	Section 1: Drivers	Logging, timber and resource extraction	Construction materials	4 - clear effect	5 - very strong effect		0
0114	10 illegal activities	Section 1: Drivers	Logging, timber and resource extraction	Illegal extraction	1 - no effect	5 - very strong effect		0
0114	11 other reasons please specify:	Section 1: Drivers	Logging, timber and resource extraction	Others				0
0114	12 Tree harvest licenses from PAFSI/PAFSU	Section 1: Drivers	Logging, timber and resource extraction	Harvest licenses & concessions	1 - no effect	1 - no effect		0
0114	13 Oil/mining activities	Section 1: Drivers	Oil & Mining	Oil & Mining	1 - no effect	4 - clear effect		10	4
0114	14 Infrastructure development	Section 1: Drivers	Infrastructure & Urbanization	Infrastructure & Urbanization	3 - medium effect	4 - clear effect		10	4
0114	15 Natural disasters: drought fires flooding etc	Section 1: Drivers	Natural disasters	Natural disasters	1 - no effect	2 - small effect		0
0114	16 Others please specify:	Section 1: Drivers	Others	Others				0
0115	1 Expansion of cultivo annual eg maize rice quinoa	Section 1: Drivers	Expansion of agriculture	Expansion of cropland	2 - small effect	5 - very strong effect		0
0115	2 Expansion of cultivo permanente eg cocoa coffee oil palm	Section 1: Drivers	Expansion of agriculture	Expansion of cropland	4 - clear effect	5 - very strong effect		50	1
0115	3 Expansion of eg chakras agropecuario other agroforestry forms	Section 1: Drivers	Expansion of agriculture	Expansion of agroforestry	4 - clear effect	4 - clear effect		10	4
0115	4 Expansion of pasture areas	Section 1: Drivers	Expansion of agriculture	Expansion of pasture	5 - very strong effect	5 - very strong effect		20	2
0115	5 Expansion of timber plantations	Section 1: Drivers	Expansion of timber plantations	Expansion of timber plantations	2 - small effect	2 - small effect		0
0115	6 Selected logging/timber extraction	Section 1: Drivers	Logging, timber and resource extraction	Harvest licenses & concessions				15	3
0115	7 Tree harvest licenses from PAFSI/PAFSU	Section 1: Drivers	Logging, timber and resource extraction	Harvest licenses & concessions	5 - very strong effect	5 - very strong effect		0
0115	8 firewood and charcoal production	Section 1: Drivers	Firewood, woodfuel, charcoal	Firewood, woodfuel, charcoal	2 - small effect	4 - clear effect		0
0115	9 construction materials	Section 1: Drivers	Logging, timber and resource extraction	Construction materials	2 - small effect	5 - very strong effect		0
0115	10 illegal activities	Section 1: Drivers	Logging, timber and resource extraction	Illegal extraction	4 - clear effect	5 - very strong effect		0
0115	11 other reasons please specify:	Section 1: Drivers	Logging, timber and resource extraction	Others				0
0115	12 Tree harvest licenses from PAFSI/PAFSU	Section 1: Drivers	Logging, timber and resource extraction	Harvest licenses & concessions	5 - very strong effect	5 - very strong effect		0
0115	13 Oil/mining activities	Section 1: Drivers	Oil & Mining	Oil & Mining	5 - very strong effect	5 - very strong effect		5	5
0115	14 Infrastructure development	Section 1: Drivers	Infrastructure & Urbanization	Infrastructure & Urbanization	3 - medium effect	3 - medium effect		0
0115	15 Natural disasters: drought fires flooding etc	Section 1: Drivers	Natural disasters	Natural disasters	1 - no effect	1 - no effect		0
0115	16 Others please specify:	Section 1: Drivers	Others	Others				0
0116	1 Expansion of cultivo annual eg maize rice quinoa	Section 1: Drivers	Expansion of agriculture	Expansion of cropland	2 - small effect	3 - medium effect		0
0116	2 Expansion of cultivo permanente eg cocoa coffee oil palm	Section 1: Drivers	Expansion of agriculture	Expansion of cropland	2 - small effect	4 - clear effect		0
0116	3 Expansion of eg chakras agropecuario other agroforestry forms	Section 1: Drivers	Expansion of agriculture	Expansion of agroforestry	2 - small effect	2 - small effect		0
0116	4 Expansion of pasture areas	Section 1: Drivers	Expansion of agriculture	Expansion of pasture	5 - very strong effect	5 - very strong effect		30	1
0116	5 Expansion of timber plantations	Section 1: Drivers	Expansion of timber plantations	Expansion of timber plantations	3 - medium effect	5 - very strong effect		20	3
0116	6 Selected logging/timber extraction	Section 1: Drivers	Logging, timber and resource extraction	Harvest licenses & concessions				30	1
0116	7 Tree harvest licenses from PAFSI/PAFSU	Section 1: Drivers	Logging, timber and resource extraction	Harvest licenses & concessions	2 - small effect	3 - medium effect		0
0116	8 firewood and charcoal production	Section 1: Drivers	Firewood, woodfuel, charcoal	Firewood, woodfuel, charcoal	4 - clear effect	4 - clear effect		0
0116	9 construction materials	Section 1: Drivers	Logging, timber and resource extraction	Construction materials	3 - medium effect	3 - medium effect		0
0116	10 illegal activities	Section 1: Drivers	Logging, timber and resource extraction	Illegal extraction	4 - clear effect	4 - clear effect		0
0116	11 other reasons please specify:	Section 1: Drivers	Logging, timber and resource extraction	Others				0
0116	12 Tree harvest licenses from PAFSI/PAFSU	Section 1: Drivers	Logging, timber and resource extraction	Harvest licenses & concessions	3 - medium effect	4 - clear effect		0
0116	13 Oil/mining activities	Section 1: Drivers	Oil & Mining	Oil & Mining	2 - small effect	2 - small effect		0
0116	14 Infrastructure development	Section 1: Drivers	Infrastructure & Urbanization	Infrastructure & Urbanization	2 - small effect	4 - clear effect		20	3
0116	15 Natural disasters: drought fires flooding etc	Section 1: Drivers	Natural disasters	Natural disasters				0
0116	16 Others please specify:	Section 1: Drivers	Others	Others				0
0117	1 Expansion of cultivo annual eg maize rice quinoa	Section 1: Drivers	Expansion of agriculture	Expansion of cropland	1 - no effect	2 - small effect		0
0117	2 Expansion of cultivo permanente eg cocoa coffee oil palm	Section 1: Drivers	Expansion of agriculture	Expansion of cropland	3 - medium effect	5 - very strong effect		26	1
0117	3 Expansion of eg chakras agropecuario other agroforestry forms	Section 1: Drivers	Expansion of agriculture	Expansion of agroforestry	2 - small effect	4 - clear effect		0
0117	4 Expansion of pasture areas	Section 1: Drivers	Expansion of agriculture	Expansion of pasture	4 - clear effect	5 - very strong effect		16	3
0117	5 Expansion of timber plantations	Section 1: Drivers	Expansion of timber plantations	Expansion of timber plantations	4 - clear effect	5 - very strong effect		0
0117	6 Selected logging/timber extraction	Section 1: Drivers	Logging, timber and resource extraction	Harvest licenses & concessions				16	3
0117	7 Tree harvest licenses from PAFSI/PAFSU	Section 1: Drivers	Logging, timber and resource extraction	Harvest licenses & concessions				0
0117	8 firewood and charcoal production	Section 1: Drivers	Firewood, woodfuel, charcoal	Firewood, woodfuel, charcoal				0
0117	9 construction materials	Section 1: Drivers	Logging, timber and resource extraction	Construction materials	3 - medium effect	4 - clear effect		0
0117	10 illegal activities	Section 1: Drivers	Logging, timber and resource extraction	Illegal extraction	3 - medium effect	4 - clear effect		0
0117	11 other reasons please specify:	Section 1: Drivers	Logging, timber and resource extraction	Others	5 - very strong effect	5 - very strong effect		0
0117	12 Tree harvest licenses from PAFSI/PAFSU	Section 1: Drivers	Logging, timber and resource extraction	Harvest licenses & concessions				0
0117	13 Oil/mining activities	Section 1: Drivers	Oil & Mining	Oil & Mining	5 - very strong effect	5 - very strong effect		16	3
0117	14 Infrastructure development	Section 1: Drivers	Infrastructure & Urbanization	Infrastructure & Urbanization	5 - very strong effect	5 - very strong effect		26	1
0117	15 Natural disasters: drought fires flooding etc	Section 1: Drivers	Natural disasters	Natural disasters	3 - medium effect	3 - medium effect		0
0117	16 Others please specify:	Section 1: Drivers	Others	Others				0
0118	1 Expansion of cultivo annual eg maize rice quinoa	Section 1: Drivers	Expansion of agriculture	Expansion of cropland	4 - clear effect	4 - clear effect		10	5
0118	2 Expansion of cultivo permanente eg cocoa coffee oil palm	Section 1: Drivers	Expansion of agriculture	Expansion of cropland	4 - clear effect	4 - clear effect		30	1
0118	3 Expansion of eg chakras agropecuario other agroforestry forms	Section 1: Drivers	Expansion of agriculture	Expansion of agroforestry	4 - clear effect	4 - clear effect		0
0118	4 Expansion of pasture areas	Section 1: Drivers	Expansion of agriculture	Expansion of pasture	4 - clear effect	4 - clear effect		20	2
0118	5 Expansion of timber plantations	Section 1: Drivers	Expansion of timber plantations	Expansion of timber plantations	5 - very strong effect	5 - very strong effect		0
0118	6 Selected logging/timber extraction	Section 1: Drivers	Logging, timber and resource extraction	Harvest licenses & concessions				20	2
0118	7 Tree harvest licenses from PAFSI/PAFSU	Section 1: Drivers	Logging, timber and resource extraction	Harvest licenses & concessions	3 - medium effect	3 - medium effect		0
0118	8 firewood and charcoal production	Section 1: Drivers	Firewood, woodfuel, charcoal	Firewood, woodfuel, charcoal	2 - small effect	2 - small effect		0
0118	9 construction materials	Section 1: Drivers	Logging, timber and resource extraction	Construction materials	2 - small effect	2 - small effect		0
0118	10 illegal activities	Section 1: Drivers	Logging, timber and resource extraction	Illegal extraction	2 - small effect	2 - small effect		0
0118	11 other reasons please specify:	Section 1: Drivers	Logging, timber and resource extraction	Others				0
0118	12 Tree harvest licenses from PAFSI/PAFSU	Section 1: Drivers	Logging, timber and resource extraction	Harvest licenses & concessions	3 - medium effect	3 - medium effect		0
0118	13 Oil/mining activities	Section 1: Drivers	Oil & Mining	Oil & Mining	4 - clear effect	4 - clear effect		0
0118	14 Infrastructure development	Section 1: Drivers	Infrastructure & Urbanization	Infrastructure & Urbanization	3 - medium effect	3 - medium effect		20	2
0118	15 Natural disasters: drought fires flooding etc	Section 1: Drivers	Natural disasters	Natural disasters	3 - medium effect	3 - medium effect		0
0118	16 Others please specify:	Section 1: Drivers	Others	Others				0
0119	1 Expansion of cultivo annual eg maize rice quinoa	Section 1: Drivers	Expansion of agriculture	Expansion of cropland	4 - clear effect			10	4
0119	2 Expansion of cultivo permanente eg cocoa coffee oil palm	Section 1: Drivers	Expansion of agriculture	Expansion of cropland	4 - clear effect			10	4
0119	3 Expansion of eg chakras agropecuario other agroforestry forms	Section 1: Drivers	Expansion of agriculture	Expansion of agroforestry	3 - medium effect			0
0119	4 Expansion of pasture areas	Section 1: Drivers	Expansion of agriculture	Expansion of pasture	4 - clear effect			0
0119	5 Expansion of timber plantations	Section 1: Drivers	Expansion of timber plantations	Expansion of timber plantations	4 - clear effect			0
0119	6 Selected logging/timber extraction	Section 1: Drivers	Logging, timber and resource extraction	Harvest licenses & concessions				30	1
0119	7 Tree harvest licenses from PAFSI/PAFSU	Section 1: Drivers	Logging, timber and resource extraction	Harvest licenses & concessions	3 - medium effect			0
0119	8 firewood and charcoal production	Section 1: Drivers	Firewood, woodfuel, charcoal	Firewood, woodfuel, charcoal	4 - clear effect			0
0119	9 construction materials	Section 1: Drivers	Logging, timber and resource extraction	Construction materials	4 - clear effect			0
0119	10 illegal activities	Section 1: Drivers	Logging, timber and resource extraction	Illegal extraction	5 - very strong effect			0
0119	11 other reasons please specify:	Section 1: Drivers	Logging, timber and resource extraction	Others				0
0119	12 Tree harvest licenses from PAFSI/PAFSU	Section 1: Drivers	Logging, timber and resource extraction	Harvest licenses & concessions	3 - medium effect			0
0119	13 Oil/mining activities	Section 1: Drivers	Oil & Mining	Oil & Mining	4 - clear effect			20	3
0119	14 Infrastructure development	Section 1: Drivers	Infrastructure & Urbanization	Infrastructure & Urbanization	4 - clear effect			30	1
0119	15 Natural disasters: drought fires flooding etc	Section 1: Drivers	Natural disasters	Natural disasters	4 - clear effect			0
0119	16 Others please specify:	Section 1: Drivers	Others	Others				0
0120	1 Expansion of cultivo annual eg maize rice quinoa	Section 1: Drivers	Expansion of agriculture	Expansion of cropland				0
0120	2 Expansion of cultivo permanente eg cocoa coffee oil palm	Section 1: Drivers	Expansion of agriculture	Expansion of cropland				0
0120	3 Expansion of eg chakras agropecuario other agroforestry forms	Section 1: Drivers	Expansion of agriculture	Expansion of agroforestry				0
0120	4 Expansion of pasture areas	Section 1: Drivers	Expansion of agriculture	Expansion of pasture				0
0120	5 Expansion of timber plantations	Section 1: Drivers	Expansion of timber plantations	Expansion of timber plantations				0
0120	6 Selected logging/timber extraction	Section 1: Drivers	Logging, timber and resource extraction	Harvest licenses & concessions				0
0120	7 Tree harvest licenses from PAFSI/PAFSU	Section 1: Drivers	Logging, timber and resource extraction	Harvest licenses & concessions				0
0120	8 firewood and charcoal production	Section 1: Drivers	Firewood, woodfuel, charcoal	Firewood, woodfuel, charcoal				0
0120	9 construction materials	Section 1: Drivers	Logging, timber and resource extraction	Construction materials				0
0120	10 illegal activities	Section 1: Drivers	Logging, timber and resource extraction	Illegal extraction				0
0120	11 other reasons please specify:	Section 1: Drivers	Logging, timber and resource extraction	Others				0
0120	12 Tree harvest licenses from PAFSI/PAFSU	Section 1: Drivers	Logging, timber and resource extraction	Harvest licenses & concessions				0
0120	13 Oil/mining activities	Section 1: Drivers	Oil & Mining	Oil & Mining				0
0120	14 Infrastructure development	Section 1: Drivers	Infrastructure & Urbanization	Infrastructure & Urbanization				0
0120	15 Natural disasters: drought fires flooding etc	Section 1: Drivers	Natural disasters	Natural disasters				0
0120	16 Others please specify:	Section 1: Drivers	Others	Others				0
0121	1 Expansion of cultivo annual eg maize rice quinoa	Section 1: Drivers	Expansion of agriculture	Expansion of cropland	1 - no effect	5 - very strong effect		20	3
0121	2 Expansion of cultivo permanente eg cocoa coffee oil palm	Section 1: Drivers	Expansion of agriculture	Expansion of cropland	1 - no effect	5 - very strong effect		30	2
0121	3 Expansion of eg chakras agropecuario other agroforestry forms	Section 1: Drivers	Expansion of agriculture	Expansion of agroforestry	2 - small effect	1 - no effect		10	4
0121	4 Expansion of pasture areas	Section 1: Drivers	Expansion of agriculture	Expansion of pasture	3 - medium effect	5 - very strong effect		40	1
0121	5 Expansion of timber plantations	Section 1: Drivers	Expansion of timber plantations	Expansion of timber plantations		5 - very strong effect		0
0121	6 Selected logging/timber extraction	Section 1: Drivers	Logging, timber and resource extraction	Harvest licenses & concessions				0
0121	7 Tree harvest licenses from PAFSI/PAFSU	Section 1: Drivers	Logging, timber and resource extraction	Harvest licenses & concessions	1 - no effect	4 - clear effect		0
0121	8 firewood and charcoal production	Section 1: Drivers	Firewood, woodfuel, charcoal	Firewood, woodfuel, charcoal	2 - small effect	3 - medium effect		0
0121	9 construction materials	Section 1: Drivers	Logging, timber and resource extraction	Construction materials	1 - no effect	5 - very strong effect		0
0121	10 illegal activities	Section 1: Drivers	Logging, timber and resource extraction	Illegal extraction	5 - very strong effect	5 - very strong effect		0
0121	11 other reasons please specify:	Section 1: Drivers	Logging, timber and resource extraction	Others				0
0121	12 Tree harvest licenses from PAFSI/PAFSU	Section 1: Drivers	Logging, timber and resource extraction	Harvest licenses & concessions	1 - no effect	3 - medium effect		0
0121	13 Oil/mining activities	Section 1: Drivers	Oil & Mining	Oil & Mining	5 - very strong effect	5 - very strong effect		0
0121	14 Infrastructure development	Section 1: Drivers	Infrastructure & Urbanization	Infrastructure & Urbanization	3 - medium effect	4 - clear effect		0
0121	15 Natural disasters: drought fires flooding etc	Section 1: Drivers	Natural disasters	Natural disasters	1 - no effect	2 - small effect		0
0121	16 Others please specify:	Section 1: Drivers	Others	Others				0
0122	1 Expansion of cultivo annual eg maize rice quinoa	Section 1: Drivers	Expansion of agriculture	Expansion of cropland		4 - clear effect		60	1
0122	2 Expansion of cultivo permanente eg cocoa coffee oil palm	Section 1: Drivers	Expansion of agriculture	Expansion of cropland	2 - small effect	4 - clear effect		10	3
0122	3 Expansion of eg chakras agropecuario other agroforestry forms	Section 1: Drivers	Expansion of agriculture	Expansion of agroforestry	1 - no effect	2 - small effect		20	2
0122	4 Expansion of pasture areas	Section 1: Drivers	Expansion of agriculture	Expansion of pasture		4 - clear effect		10	3
0122	5 Expansion of timber plantations	Section 1: Drivers	Expansion of timber plantations	Expansion of timber plantations		2 - small effect		0
0122	6 Selected logging/timber extraction	Section 1: Drivers	Logging, timber and resource extraction	Harvest licenses & concessions				0
0122	7 Tree harvest licenses from PAFSI/PAFSU	Section 1: Drivers	Logging, timber and resource extraction	Harvest licenses & concessions		3 - medium effect		0
0122	8 firewood and charcoal production	Section 1: Drivers	Firewood, woodfuel, charcoal	Firewood, woodfuel, charcoal	2 - small effect	3 - medium effect		0
0122	9 construction materials	Section 1: Drivers	Logging, timber and resource extraction	Construction materials	4 - clear effect			0
0122	10 illegal activities	Section 1: Drivers	Logging, timber and resource extraction	Illegal extraction	3 - medium effect	4 - clear effect		0
0122	11 other reasons please specify:	Section 1: Drivers	Logging, timber and resource extraction	Others				0
0122	12 Tree harvest licenses from PAFSI/PAFSU	Section 1: Drivers	Logging, timber and resource extraction	Harvest licenses & concessions	1 - no effect	3 - medium effect		0
0122	13 Oil/mining activities	Section 1: Drivers	Oil & Mining	Oil & Mining		3 - medium effect		0
0122	14 Infrastructure development	Section 1: Drivers	Infrastructure & Urbanization	Infrastructure & Urbanization	2 - small effect	3 - medium effect		0
0122	15 Natural disasters: drought fires flooding etc	Section 1: Drivers	Natural disasters	Natural disasters	1 - no effect	1 - no effect		0
0122	16 Others please specify:	Section 1: Drivers	Others	Others				0
0123	1 Expansion of cultivo annual eg maize rice quinoa	Section 1: Drivers	Expansion of agriculture	Expansion of cropland	2 - small effect	4 - clear effect		10	4
0123	2 Expansion of cultivo permanente eg cocoa coffee oil palm	Section 1: Drivers	Expansion of agriculture	Expansion of cropland	2 - small effect	5 - very strong effect		30	2
0123	3 Expansion of eg chakras agropecuario other agroforestry forms	Section 1: Drivers	Expansion of agriculture	Expansion of agroforestry	1 - no effect	4 - clear effect		0
0123	4 Expansion of pasture areas	Section 1: Drivers	Expansion of agriculture	Expansion of pasture	4 - clear effect	5 - very strong effect		20	3
0123	5 Expansion of timber plantations	Section 1: Drivers	Expansion of timber plantations	Expansion of timber plantations	2 - small effect	3 - medium effect		0
0123	6 Selected logging/timber extraction	Section 1: Drivers	Logging, timber and resource extraction	Harvest licenses & concessions				0
0123	7 Tree harvest licenses from PAFSI/PAFSU	Section 1: Drivers	Logging, timber and resource extraction	Harvest licenses & concessions	2 - small effect	3 - medium effect		0
0123	8 firewood and charcoal production	Section 1: Drivers	Firewood, woodfuel, charcoal	Firewood, woodfuel, charcoal	3 - medium effect	4 - clear effect		0
0123	9 construction materials	Section 1: Drivers	Logging, timber and resource extraction	Construction materials	2 - small effect	4 - clear effect		0
0123	10 illegal activities	Section 1: Drivers	Logging, timber and resource extraction	Illegal extraction	4 - clear effect	4 - clear effect		0
0123	11 other reasons please specify:	Section 1: Drivers	Logging, timber and resource extraction	Others				0
0123	12 Tree harvest licenses from PAFSI/PAFSU	Section 1: Drivers	Logging, timber and resource extraction	Harvest licenses & concessions	2 - small effect	3 - medium effect		0
0123	13 Oil/mining activities	Section 1: Drivers	Oil & Mining	Oil & Mining	2 - small effect	5 - very strong effect		40	1
0123	14 Infrastructure development	Section 1: Drivers	Infrastructure & Urbanization	Infrastructure & Urbanization	3 - medium effect	4 - clear effect		0
0123	15 Natural disasters: drought fires flooding etc	Section 1: Drivers	Natural disasters	Natural disasters	2 - small effect	3 - medium effect		0
0123	16 Others please specify:	Section 1: Drivers	Others	Others				0
0124	1 Expansion of cultivo annual eg maize rice quinoa	Section 1: Drivers	Expansion of agriculture	Expansion of cropland	3 - medium effect	3 - medium effect		0
0124	2 Expansion of cultivo permanente eg cocoa coffee oil palm	Section 1: Drivers	Expansion of agriculture	Expansion of cropland	3 - medium effect	4 - clear effect		20	3
0124	3 Expansion of eg chakras agropecuario other agroforestry forms	Section 1: Drivers	Expansion of agriculture	Expansion of agroforestry	2 - small effect	3 - medium effect		0
0124	4 Expansion of pasture areas	Section 1: Drivers	Expansion of agriculture	Expansion of pasture		5 - very strong effect		40	1
0124	5 Expansion of timber plantations	Section 1: Drivers	Expansion of timber plantations	Expansion of timber plantations	3 - medium effect	4 - clear effect		0
0124	6 Selected logging/timber extraction	Section 1: Drivers	Logging, timber and resource extraction	Harvest licenses & concessions				0
0124	7 Tree harvest licenses from PAFSI/PAFSU	Section 1: Drivers	Logging, timber and resource extraction	Harvest licenses & concessions	3 - medium effect	3 - medium effect		0
0124	8 firewood and charcoal production	Section 1: Drivers	Firewood, woodfuel, charcoal	Firewood, woodfuel, charcoal	2 - small effect	2 - small effect		0
0124	9 construction materials	Section 1: Drivers	Logging, timber and resource extraction	Construction materials	3 - medium effect	4 - clear effect		0
0124	10 illegal activities	Section 1: Drivers	Logging, timber and resource extraction	Illegal extraction	3 - medium effect	4 - clear effect		0
0124	11 other reasons please specify:	Section 1: Drivers	Logging, timber and resource extraction	Others				0
0124	12 Tree harvest licenses from PAFSI/PAFSU	Section 1: Drivers	Logging, timber and resource extraction	Harvest licenses & concessions	4 - clear effect	4 - clear effect		40	1
0124	13 Oil/mining activities	Section 1: Drivers	Oil & Mining	Oil & Mining				0
0124	14 Infrastructure development	Section 1: Drivers	Infrastructure & Urbanization	Infrastructure & Urbanization	4 - clear effect	4 - clear effect		0
0124	15 Natural disasters: drought fires flooding etc	Section 1: Drivers	Natural disasters	Natural disasters	2 - small effect	2 - small effect		0
0124	16 Others please specify:	Section 1: Drivers	Others	Others				0
0125	1 Expansion of cultivo annual eg maize rice quinoa	Section 1: Drivers	Expansion of agriculture	Expansion of cropland	3 - medium effect	1 - no effect		10	4
0125	2 Expansion of cultivo permanente eg cocoa coffee oil palm	Section 1: Drivers	Expansion of agriculture	Expansion of cropland		3 - medium effect		30	1
0125	3 Expansion of eg chakras agropecuario other agroforestry forms	Section 1: Drivers	Expansion of agriculture	Expansion of agroforestry	3 - medium effect	1 - no effect		0
0125	4 Expansion of pasture areas	Section 1: Drivers	Expansion of agriculture	Expansion of pasture		3 - medium effect		30	1
0125	5 Expansion of timber plantations	Section 1: Drivers	Expansion of timber plantations	Expansion of timber plantations				0
0125	6 Selected logging/timber extraction	Section 1: Drivers	Logging, timber and resource extraction	Harvest licenses & concessions				0
0125	7 Tree harvest licenses from PAFSI/PAFSU	Section 1: Drivers	Logging, timber and resource extraction	Harvest licenses & concessions	1 - no effect	3 - medium effect		0
0125	8 firewood and charcoal production	Section 1: Drivers	Firewood, woodfuel, charcoal	Firewood, woodfuel, charcoal				0
0125	9 construction materials	Section 1: Drivers	Logging, timber and resource extraction	Construction materials				0
0125	10 illegal activities	Section 1: Drivers	Logging, timber and resource extraction	Illegal extraction				0
0125	11 other reasons please specify:	Section 1: Drivers	Logging, timber and resource extraction	Others				0
0125	12 Tree harvest licenses from PAFSI/PAFSU	Section 1: Drivers	Logging, timber and resource extraction	Harvest licenses & concessions				0
0125	13 Oil/mining activities	Section 1: Drivers	Oil & Mining	Oil & Mining		4 - clear effect		30	1
0125	14 Infrastructure development	Section 1: Drivers	Infrastructure & Urbanization	Infrastructure & Urbanization		3 - medium effect		0
0125	15 Natural disasters: drought fires flooding etc	Section 1: Drivers	Natural disasters	Natural disasters				0
0125	16 Others please specify:	Section 1: Drivers	Others	Others				0
0126	1 Expansion of cultivo annual eg maize rice quinoa	Section 1: Drivers	Expansion of agriculture	Expansion of cropland	4 - clear effect	4 - clear effect		0
0126	2 Expansion of cultivo permanente eg cocoa coffee oil palm	Section 1: Drivers	Expansion of agriculture	Expansion of cropland	4 - clear effect	5 - very strong effect		20	2
0126	3 Expansion of eg chakras agropecuario other agroforestry forms	Section 1: Drivers	Expansion of agriculture	Expansion of agroforestry	5 - very strong effect	5 - very strong effect		10	5
0126	4 Expansion of pasture areas	Section 1: Drivers	Expansion of agriculture	Expansion of pasture	2 - small effect	2 - small effect		0
0126	5 Expansion of timber plantations	Section 1: Drivers	Expansion of timber plantations	Expansion of timber plantations	1 - no effect	2 - small effect		0
0126	6 Selected logging/timber extraction	Section 1: Drivers	Logging, timber and resource extraction	Harvest licenses & concessions				20	2
0126	7 Tree harvest licenses from PAFSI/PAFSU	Section 1: Drivers	Logging, timber and resource extraction	Harvest licenses & concessions	2 - small effect	4 - clear effect		0
0126	8 firewood and charcoal production	Section 1: Drivers	Firewood, woodfuel, charcoal	Firewood, woodfuel, charcoal	1 - no effect	1 - no effect		0
0126	9 construction materials	Section 1: Drivers	Logging, timber and resource extraction	Construction materials	4 - clear effect	2 - small effect		0
0126	10 illegal activities	Section 1: Drivers	Logging, timber and resource extraction	Illegal extraction	4 - clear effect	4 - clear effect		0
0126	11 other reasons please specify:	Section 1: Drivers	Logging, timber and resource extraction	Others				0
0126	12 Tree harvest licenses from PAFSI/PAFSU	Section 1: Drivers	Logging, timber and resource extraction	Harvest licenses & concessions	2 - small effect	4 - clear effect		0
0126	13 Oil/mining activities	Section 1: Drivers	Oil & Mining	Oil & Mining	1 - no effect	4 - clear effect		20	2
0126	14 Infrastructure development	Section 1: Drivers	Infrastructure & Urbanization	Infrastructure & Urbanization	2 - small effect	5 - very strong effect		30	1
0126	15 Natural disasters: drought fires flooding etc	Section 1: Drivers	Natural disasters	Natural disasters	1 - no effect	1 - no effect		0
0126	16 Others please specify:	Section 1: Drivers	Others	Others				0
0127	1 Expansion of cultivo annual eg maize rice quinoa	Section 1: Drivers	Expansion of agriculture	Expansion of cropland	2 - small effect	4 - clear effect		15	3
0127	2 Expansion of cultivo permanente eg cocoa coffee oil palm	Section 1: Drivers	Expansion of agriculture	Expansion of cropland	2 - small effect	3 - medium effect		15	3
0127	3 Expansion of eg chakras agropecuario other agroforestry forms	Section 1: Drivers	Expansion of agriculture	Expansion of agroforestry	4 - clear effect	4 - clear effect		50	1
0127	4 Expansion of pasture areas	Section 1: Drivers	Expansion of agriculture	Expansion of pasture	1 - no effect	1 - no effect		0
0127	5 Expansion of timber plantations	Section 1: Drivers	Expansion of timber plantations	Expansion of timber plantations	1 - no effect	2 - small effect		0
0127	6 Selected logging/timber extraction	Section 1: Drivers	Logging, timber and resource extraction	Harvest licenses & concessions				20	2
0127	7 Tree harvest licenses from PAFSI/PAFSU	Section 1: Drivers	Logging, timber and resource extraction	Harvest licenses & concessions	2 - small effect	2 - small effect		0
0127	8 firewood and charcoal production	Section 1: Drivers	Firewood, woodfuel, charcoal	Firewood, woodfuel, charcoal	1 - no effect	3 - medium effect		0
0127	9 construction materials	Section 1: Drivers	Logging, timber and resource extraction	Construction materials	2 - small effect	3 - medium effect		0
0127	10 illegal activities	Section 1: Drivers	Logging, timber and resource extraction	Illegal extraction	3 - medium effect	3 - medium effect		0
0127	11 other reasons please specify:	Section 1: Drivers	Logging, timber and resource extraction	Others				0
0127	12 Tree harvest licenses from PAFSI/PAFSU	Section 1: Drivers	Logging, timber and resource extraction	Harvest licenses & concessions	2 - small effect	2 - small effect		0
0127	13 Oil/mining activities	Section 1: Drivers	Oil & Mining	Oil & Mining	1 - no effect	1 - no effect		0
0127	14 Infrastructure development	Section 1: Drivers	Infrastructure & Urbanization	Infrastructure & Urbanization	2 - small effect	2 - small effect		0
0127	15 Natural disasters: drought fires flooding etc	Section 1: Drivers	Natural disasters	Natural disasters	1 - no effect	2 - small effect		0
0127	16 Others please specify:	Section 1: Drivers	Others	Others				0
0128	1 Expansion of cultivo annual eg maize rice quinoa	Section 1: Drivers	Expansion of agriculture	Expansion of cropland	5 - very strong effect	5 - very strong effect		0
0128	2 Expansion of cultivo permanente eg cocoa coffee oil palm	Section 1: Drivers	Expansion of agriculture	Expansion of cropland	1 - no effect	4 - clear effect		30	1
0128	3 Expansion of eg chakras agropecuario other agroforestry forms	Section 1: Drivers	Expansion of agriculture	Expansion of agroforestry	4 - clear effect	2 - small effect		0
0128	4 Expansion of pasture areas	Section 1: Drivers	Expansion of agriculture	Expansion of pasture	1 - no effect	4 - clear effect		20	3
0128	5 Expansion of timber plantations	Section 1: Drivers	Expansion of timber plantations	Expansion of timber plantations	1 - no effect	4 - clear effect		20	3
0128	6 Selected logging/timber extraction	Section 1: Drivers	Logging, timber and resource extraction	Harvest licenses & concessions				0
0128	7 Tree harvest licenses from PAFSI/PAFSU	Section 1: Drivers	Logging, timber and resource extraction	Harvest licenses & concessions	2 - small effect	4 - clear effect		0
0128	8 firewood and charcoal production	Section 1: Drivers	Firewood, woodfuel, charcoal	Firewood, woodfuel, charcoal	1 - no effect	1 - no effect		0
0128	9 construction materials	Section 1: Drivers	Logging, timber and resource extraction	Construction materials	2 - small effect	2 - small effect		0
0128	10 illegal activities	Section 1: Drivers	Logging, timber and resource extraction	Illegal extraction	1 - no effect	2 - small effect		30	1
0128	11 other reasons please specify:	Section 1: Drivers	Logging, timber and resource extraction	Others	1 - no effect	4 - clear effect		0
0128	12 Tree harvest licenses from PAFSI/PAFSU	Section 1: Drivers	Logging, timber and resource extraction	Harvest licenses & concessions	2 - small effect	4 - clear effect		0
0128	13 Oil/mining activities	Section 1: Drivers	Oil & Mining	Oil & Mining		4 - clear effect		0
0128	14 Infrastructure development	Section 1: Drivers	Infrastructure & Urbanization	Infrastructure & Urbanization		5 - very strong effect		0
0128	15 Natural disasters: drought fires flooding etc	Section 1: Drivers	Natural disasters	Natural disasters		1 - no effect		0
0128	16 Others please specify:	Section 1: Drivers	Others	Others				0
0129	1 Expansion of cultivo annual eg maize rice quinoa	Section 1: Drivers	Expansion of agriculture	Expansion of cropland	3 - medium effect	4 - clear effect		0
0129	2 Expansion of cultivo permanente eg cocoa coffee oil palm	Section 1: Drivers	Expansion of agriculture	Expansion of cropland	3 - medium effect	4 - clear effect		10	5
0129	3 Expansion of eg chakras agropecuario other agroforestry forms	Section 1: Drivers	Expansion of agriculture	Expansion of agroforestry	3 - medium effect	4 - clear effect		0
0129	4 Expansion of pasture areas	Section 1: Drivers	Expansion of agriculture	Expansion of pasture	3 - medium effect	5 - very strong effect		30	1
0129	5 Expansion of timber plantations	Section 1: Drivers	Expansion of timber plantations	Expansion of timber plantations	3 - medium effect	4 - clear effect		20	2
0129	6 Selected logging/timber extraction	Section 1: Drivers	Logging, timber and resource extraction	Harvest licenses & concessions				20	2
0129	7 Tree harvest licenses from PAFSI/PAFSU	Section 1: Drivers	Logging, timber and resource extraction	Harvest licenses & concessions	1 - no effect	3 - medium effect		0
0129	8 firewood and charcoal production	Section 1: Drivers	Firewood, woodfuel, charcoal	Firewood, woodfuel, charcoal	2 - small effect	2 - small effect		0
0129	9 construction materials	Section 1: Drivers	Logging, timber and resource extraction	Construction materials	1 - no effect	2 - small effect		0
0129	10 illegal activities	Section 1: Drivers	Logging, timber and resource extraction	Illegal extraction	2 - small effect	2 - small effect		0
0129	11 other reasons please specify:	Section 1: Drivers	Logging, timber and resource extraction	Others				0
0129	12 Tree harvest licenses from PAFSI/PAFSU	Section 1: Drivers	Logging, timber and resource extraction	Harvest licenses & concessions	1 - no effect	2 - small effect		0
0129	13 Oil/mining activities	Section 1: Drivers	Oil & Mining	Oil & Mining	3 - medium effect	4 - clear effect		20	2
0129	14 Infrastructure development	Section 1: Drivers	Infrastructure & Urbanization	Infrastructure & Urbanization	2 - small effect	3 - medium effect		0
0129	15 Natural disasters: drought fires flooding etc	Section 1: Drivers	Natural disasters	Natural disasters	1 - no effect	2 - small effect		0
0129	16 Others please specify:	Section 1: Drivers	Others	Others				0
0130	1 Expansion of cultivo annual eg maize rice quinoa	Section 1: Drivers	Expansion of agriculture	Expansion of cropland	2 - small effect	4 - clear effect		20	1
0130	2 Expansion of cultivo permanente eg cocoa coffee oil palm	Section 1: Drivers	Expansion of agriculture	Expansion of cropland	1 - no effect	4 - clear effect		20	1
0130	3 Expansion of eg chakras agropecuario other agroforestry forms	Section 1: Drivers	Expansion of agriculture	Expansion of agroforestry	2 - small effect	4 - clear effect		0
0130	4 Expansion of pasture areas	Section 1: Drivers	Expansion of agriculture	Expansion of pasture	1 - no effect	4 - clear effect		20	1
0130	5 Expansion of timber plantations	Section 1: Drivers	Expansion of timber plantations	Expansion of timber plantations	1 - no effect	2 - small effect		0
0130	6 Selected logging/timber extraction	Section 1: Drivers	Logging, timber and resource extraction	Harvest licenses & concessions				0
0130	7 Tree harvest licenses from PAFSI/PAFSU	Section 1: Drivers	Logging, timber and resource extraction	Harvest licenses & concessions	1 - no effect	4 - clear effect		20	1
0130	8 firewood and charcoal production	Section 1: Drivers	Firewood, woodfuel, charcoal	Firewood, woodfuel, charcoal	2 - small effect	2 - small effect		0
0130	9 construction materials	Section 1: Drivers	Logging, timber and resource extraction	Construction materials	1 - no effect	4 - clear effect		0
0130	10 illegal activities	Section 1: Drivers	Logging, timber and resource extraction	Illegal extraction	2 - small effect	4 - clear effect		0
0130	11 other reasons please specify:	Section 1: Drivers	Logging, timber and resource extraction	Others				0
0130	12 Tree harvest licenses from PAFSI/PAFSU	Section 1: Drivers	Logging, timber and resource extraction	Harvest licenses & concessions	2 - small effect	4 - clear effect		0
0130	13 Oil/mining activities	Section 1: Drivers	Oil & Mining	Oil & Mining	2 - small effect	5 - very strong effect		20	1
0130	14 Infrastructure development	Section 1: Drivers	Infrastructure & Urbanization	Infrastructure & Urbanization	2 - small effect	4 - clear effect		0
0130	15 Natural disasters: drought fires flooding etc	Section 1: Drivers	Natural disasters	Natural disasters	1 - no effect			0
0130	16 Others please specify:	Section 1: Drivers	Others	Others				0
0131	1 Expansion of cultivo annual eg maize rice quinoa	Section 1: Drivers	Expansion of agriculture	Expansion of cropland	2 - small effect	1 - no effect		30	2
0131	2 Expansion of cultivo permanente eg cocoa coffee oil palm	Section 1: Drivers	Expansion of agriculture	Expansion of cropland	2 - small effect	3 - medium effect		0
0131	3 Expansion of eg chakras agropecuario other agroforestry forms	Section 1: Drivers	Expansion of agriculture	Expansion of agroforestry	1 - no effect	1 - no effect		0
0131	4 Expansion of pasture areas	Section 1: Drivers	Expansion of agriculture	Expansion of pasture	1 - no effect	3 - medium effect		0
0131	5 Expansion of timber plantations	Section 1: Drivers	Expansion of timber plantations	Expansion of timber plantations	1 - no effect	2 - small effect		0
0131	6 Selected logging/timber extraction	Section 1: Drivers	Logging, timber and resource extraction	Harvest licenses & concessions				30	2
0131	7 Tree harvest licenses from PAFSI/PAFSU	Section 1: Drivers	Logging, timber and resource extraction	Harvest licenses & concessions	2 - small effect	4 - clear effect		0
0131	8 firewood and charcoal production	Section 1: Drivers	Firewood, woodfuel, charcoal	Firewood, woodfuel, charcoal	1 - no effect	2 - small effect		0
0131	9 construction materials	Section 1: Drivers	Logging, timber and resource extraction	Construction materials	2 - small effect	3 - medium effect		0
0131	10 illegal activities	Section 1: Drivers	Logging, timber and resource extraction	Illegal extraction	3 - medium effect	3 - medium effect		0
0131	11 other reasons please specify:	Section 1: Drivers	Logging, timber and resource extraction	Others				0
0131	12 Tree harvest licenses from PAFSI/PAFSU	Section 1: Drivers	Logging, timber and resource extraction	Harvest licenses & concessions	1 - no effect	4 - clear effect		0
0131	13 Oil/mining activities	Section 1: Drivers	Oil & Mining	Oil & Mining	1 - no effect	4 - clear effect		40	1
0131	14 Infrastructure development	Section 1: Drivers	Infrastructure & Urbanization	Infrastructure & Urbanization				0
0131	15 Natural disasters: drought fires flooding etc	Section 1: Drivers	Natural disasters	Natural disasters	1 - no effect	1 - no effect		0
0131	16 Others please specify:	Section 1: Drivers	Others	Others				0
0132	1 Expansion of cultivo annual eg maize rice quinoa	Section 1: Drivers	Expansion of agriculture	Expansion of cropland	4 - clear effect	2 - small effect		25	1
0132	2 Expansion of cultivo permanente eg cocoa coffee oil palm	Section 1: Drivers	Expansion of agriculture	Expansion of cropland		3 - medium effect		25	1
0132	3 Expansion of eg chakras agropecuario other agroforestry forms	Section 1: Drivers	Expansion of agriculture	Expansion of agroforestry	3 - medium effect	2 - small effect		0
0132	4 Expansion of pasture areas	Section 1: Drivers	Expansion of agriculture	Expansion of pasture	1 - no effect	4 - clear effect		25	1
0132	5 Expansion of timber plantations	Section 1: Drivers	Expansion of timber plantations	Expansion of timber plantations	1 - no effect	1 - no effect		0
0132	6 Selected logging/timber extraction	Section 1: Drivers	Logging, timber and resource extraction	Harvest licenses & concessions				0
0132	7 Tree harvest licenses from PAFSI/PAFSU	Section 1: Drivers	Logging, timber and resource extraction	Harvest licenses & concessions		3 - medium effect		0
0132	8 firewood and charcoal production	Section 1: Drivers	Firewood, woodfuel, charcoal	Firewood, woodfuel, charcoal				0
0132	9 construction materials	Section 1: Drivers	Logging, timber and resource extraction	Construction materials	1 - no effect	2 - small effect		0
0132	10 illegal activities	Section 1: Drivers	Logging, timber and resource extraction	Illegal extraction	1 - no effect	5 - very strong effect		25	1
0132	11 other reasons please specify:	Section 1: Drivers	Logging, timber and resource extraction	Others				0
0132	12 Tree harvest licenses from PAFSI/PAFSU	Section 1: Drivers	Logging, timber and resource extraction	Harvest licenses & concessions	1 - no effect	3 - medium effect		0
0132	13 Oil/mining activities	Section 1: Drivers	Oil & Mining	Oil & Mining		5 - very strong effect		0
0132	14 Infrastructure development	Section 1: Drivers	Infrastructure & Urbanization	Infrastructure & Urbanization		3 - medium effect		0
0132	15 Natural disasters: drought fires flooding etc	Section 1: Drivers	Natural disasters	Natural disasters	2 - small effect	3 - medium effect		0
0132	16 Others please specify:	Section 1: Drivers	Others	Others				0
0133	1 Expansion of cultivo annual eg maize rice quinoa	Section 1: Drivers	Expansion of agriculture	Expansion of cropland	1 - no effect	3 - medium effect		20	2
0133	2 Expansion of cultivo permanente eg cocoa coffee oil palm	Section 1: Drivers	Expansion of agriculture	Expansion of cropland	1 - no effect	3 - medium effect		20	2
0133	3 Expansion of eg chakras agropecuario other agroforestry forms	Section 1: Drivers	Expansion of agriculture	Expansion of agroforestry	1 - no effect	3 - medium effect		0
0133	4 Expansion of pasture areas	Section 1: Drivers	Expansion of agriculture	Expansion of pasture	1 - no effect	4 - clear effect		30	1
0133	5 Expansion of timber plantations	Section 1: Drivers	Expansion of timber plantations	Expansion of timber plantations	1 - no effect	5 - very strong effect		0
0133	6 Selected logging/timber extraction	Section 1: Drivers	Logging, timber and resource extraction	Harvest licenses & concessions				0
0133	7 Tree harvest licenses from PAFSI/PAFSU	Section 1: Drivers	Logging, timber and resource extraction	Harvest licenses & concessions	2 - small effect	3 - medium effect		0
0133	8 firewood and charcoal production	Section 1: Drivers	Firewood, woodfuel, charcoal	Firewood, woodfuel, charcoal	1 - no effect	3 - medium effect		0
0133	9 construction materials	Section 1: Drivers	Logging, timber and resource extraction	Construction materials	1 - no effect	4 - clear effect		0
0133	10 illegal activities	Section 1: Drivers	Logging, timber and resource extraction	Illegal extraction	1 - no effect	3 - medium effect		0
0133	11 other reasons please specify:	Section 1: Drivers	Logging, timber and resource extraction	Others				0
0133	12 Tree harvest licenses from PAFSI/PAFSU	Section 1: Drivers	Logging, timber and resource extraction	Harvest licenses & concessions		4 - clear effect		10	5
0133	13 Oil/mining activities	Section 1: Drivers	Oil & Mining	Oil & Mining		4 - clear effect		20	2
0133	14 Infrastructure development	Section 1: Drivers	Infrastructure & Urbanization	Infrastructure & Urbanization	3 - medium effect	4 - clear effect		0
0133	15 Natural disasters: drought fires flooding etc	Section 1: Drivers	Natural disasters	Natural disasters	1 - no effect			0
0133	16 Others please specify:	Section 1: Drivers	Others	Others				0
0134	1 Expansion of cultivo annual eg maize rice quinoa	Section 1: Drivers	Expansion of agriculture	Expansion of cropland	3 - medium effect	2 - small effect		20	2
0134	2 Expansion of cultivo permanente eg cocoa coffee oil palm	Section 1: Drivers	Expansion of agriculture	Expansion of cropland	4 - clear effect	4 - clear effect		20	2
0134	3 Expansion of eg chakras agropecuario other agroforestry forms	Section 1: Drivers	Expansion of agriculture	Expansion of agroforestry	2 - small effect	2 - small effect		0
0134	4 Expansion of pasture areas	Section 1: Drivers	Expansion of agriculture	Expansion of pasture	4 - clear effect	4 - clear effect		40	1
0134	5 Expansion of timber plantations	Section 1: Drivers	Expansion of timber plantations	Expansion of timber plantations	3 - medium effect	4 - clear effect		0
0134	6 Selected logging/timber extraction	Section 1: Drivers	Logging, timber and resource extraction	Harvest licenses & concessions				0
0134	7 Tree harvest licenses from PAFSI/PAFSU	Section 1: Drivers	Logging, timber and resource extraction	Harvest licenses & concessions	2 - small effect	2 - small effect		0
0134	8 firewood and charcoal production	Section 1: Drivers	Firewood, woodfuel, charcoal	Firewood, woodfuel, charcoal	3 - medium effect	3 - medium effect		0
0134	9 construction materials	Section 1: Drivers	Logging, timber and resource extraction	Construction materials	3 - medium effect	3 - medium effect		0
0134	10 illegal activities	Section 1: Drivers	Logging, timber and resource extraction	Illegal extraction	4 - clear effect	4 - clear effect		0
0134	11 other reasons please specify:	Section 1: Drivers	Logging, timber and resource extraction	Others				0
0134	12 Tree harvest licenses from PAFSI/PAFSU	Section 1: Drivers	Logging, timber and resource extraction	Harvest licenses & concessions	2 - small effect	2 - small effect		0
0134	13 Oil/mining activities	Section 1: Drivers	Oil & Mining	Oil & Mining	2 - small effect	4 - clear effect		0
0134	14 Infrastructure development	Section 1: Drivers	Infrastructure & Urbanization	Infrastructure & Urbanization	4 - clear effect	4 - clear effect		10	4
0134	15 Natural disasters: drought fires flooding etc	Section 1: Drivers	Natural disasters	Natural disasters	4 - clear effect			10	4
0134	16 Others please specify:	Section 1: Drivers	Others	Others				0
0135	1 Expansion of cultivo annual eg maize rice quinoa	Section 1: Drivers	Expansion of agriculture	Expansion of cropland	3 - medium effect	3 - medium effect		0
0135	2 Expansion of cultivo permanente eg cocoa coffee oil palm	Section 1: Drivers	Expansion of agriculture	Expansion of cropland	1 - no effect	3 - medium effect		20	2
0135	3 Expansion of eg chakras agropecuario other agroforestry forms	Section 1: Drivers	Expansion of agriculture	Expansion of agroforestry	2 - small effect	2 - small effect		20	2
0135	4 Expansion of pasture areas	Section 1: Drivers	Expansion of agriculture	Expansion of pasture	1 - no effect	3 - medium effect		40	1
0135	5 Expansion of timber plantations	Section 1: Drivers	Expansion of timber plantations	Expansion of timber plantations	1 - no effect	2 - small effect		0
0135	6 Selected logging/timber extraction	Section 1: Drivers	Logging, timber and resource extraction	Harvest licenses & concessions	2 - small effect			0
0135	7 Tree harvest licenses from PAFSI/PAFSU	Section 1: Drivers	Logging, timber and resource extraction	Harvest licenses & concessions				0
0135	8 firewood and charcoal production	Section 1: Drivers	Firewood, woodfuel, charcoal	Firewood, woodfuel, charcoal	2 - small effect	1 - no effect		0
0135	9 construction materials	Section 1: Drivers	Logging, timber and resource extraction	Construction materials	3 - medium effect	1 - no effect		0
0135	10 illegal activities	Section 1: Drivers	Logging, timber and resource extraction	Illegal extraction	2 - small effect	2 - small effect		20	2
0135	11 other reasons please specify:	Section 1: Drivers	Logging, timber and resource extraction	Others				0
0135	12 Tree harvest licenses from PAFSI/PAFSU	Section 1: Drivers	Logging, timber and resource extraction	Harvest licenses & concessions				0
0135	13 Oil/mining activities	Section 1: Drivers	Oil & Mining	Oil & Mining	2 - small effect	3 - medium effect		0
0135	14 Infrastructure development	Section 1: Drivers	Infrastructure & Urbanization	Infrastructure & Urbanization	2 - small effect	3 - medium effect		0
0135	15 Natural disasters: drought fires flooding etc	Section 1: Drivers	Natural disasters	Natural disasters				0
0135	16 Others please specify:	Section 1: Drivers	Others	Others				0
0136	1 Expansion of cultivo annual eg maize rice quinoa	Section 1: Drivers	Expansion of agriculture	Expansion of cropland	3 - medium effect	4 - clear effect		0
0136	2 Expansion of cultivo permanente eg cocoa coffee oil palm	Section 1: Drivers	Expansion of agriculture	Expansion of cropland	1 - no effect	3 - medium effect		20	3
0136	3 Expansion of eg chakras agropecuario other agroforestry forms	Section 1: Drivers	Expansion of agriculture	Expansion of agroforestry	3 - medium effect	2 - small effect		0
0136	4 Expansion of pasture areas	Section 1: Drivers	Expansion of agriculture	Expansion of pasture	1 - no effect	4 - clear effect		30	1
0136	5 Expansion of timber plantations	Section 1: Drivers	Expansion of timber plantations	Expansion of timber plantations	1 - no effect	2 - small effect		0
0136	6 Selected logging/timber extraction	Section 1: Drivers	Logging, timber and resource extraction	Harvest licenses & concessions				0
0136	7 Tree harvest licenses from PAFSI/PAFSU	Section 1: Drivers	Logging, timber and resource extraction	Harvest licenses & concessions	1 - no effect	1 - no effect		0
0136	8 firewood and charcoal production	Section 1: Drivers	Firewood, woodfuel, charcoal	Firewood, woodfuel, charcoal	1 - no effect	1 - no effect		0
0136	9 construction materials	Section 1: Drivers	Logging, timber and resource extraction	Construction materials	2 - small effect	1 - no effect		0
0136	10 illegal activities	Section 1: Drivers	Logging, timber and resource extraction	Illegal extraction	3 - medium effect	2 - small effect		30	1
0136	11 other reasons please specify:	Section 1: Drivers	Logging, timber and resource extraction	Others				0
0136	12 Tree harvest licenses from PAFSI/PAFSU	Section 1: Drivers	Logging, timber and resource extraction	Harvest licenses & concessions	1 - no effect	1 - no effect		0
0136	13 Oil/mining activities	Section 1: Drivers	Oil & Mining	Oil & Mining	2 - small effect	2 - small effect		0
0136	14 Infrastructure development	Section 1: Drivers	Infrastructure & Urbanization	Infrastructure & Urbanization	2 - small effect	1 - no effect		20	3
0136	15 Natural disasters: drought fires flooding etc	Section 1: Drivers	Natural disasters	Natural disasters	1 - no effect	1 - no effect		0
0136	16 Others please specify:	Section 1: Drivers	Others	Others				0
0137	1 Expansion of cultivo annual eg maize rice quinoa	Section 1: Drivers	Expansion of agriculture	Expansion of cropland	3 - medium effect	2 - small effect		20	2
0137	2 Expansion of cultivo permanente eg cocoa coffee oil palm	Section 1: Drivers	Expansion of agriculture	Expansion of cropland	3 - medium effect	2 - small effect		20	2
0137	3 Expansion of eg chakras agropecuario other agroforestry forms	Section 1: Drivers	Expansion of agriculture	Expansion of agroforestry	3 - medium effect	2 - small effect		0
0137	4 Expansion of pasture areas	Section 1: Drivers	Expansion of agriculture	Expansion of pasture	3 - medium effect	2 - small effect		15	5
0137	5 Expansion of timber plantations	Section 1: Drivers	Expansion of timber plantations	Expansion of timber plantations	3 - medium effect	2 - small effect		0
0137	6 Selected logging/timber extraction	Section 1: Drivers	Logging, timber and resource extraction	Harvest licenses & concessions				0
0137	7 Tree harvest licenses from PAFSI/PAFSU	Section 1: Drivers	Logging, timber and resource extraction	Harvest licenses & concessions				0
0137	8 firewood and charcoal production	Section 1: Drivers	Firewood, woodfuel, charcoal	Firewood, woodfuel, charcoal	1 - no effect	1 - no effect		0
0137	9 construction materials	Section 1: Drivers	Logging, timber and resource extraction	Construction materials	1 - no effect	1 - no effect		0
0137	10 illegal activities	Section 1: Drivers	Logging, timber and resource extraction	Illegal extraction	2 - small effect	2 - small effect		0
0137	11 other reasons please specify:	Section 1: Drivers	Logging, timber and resource extraction	Others				0
0137	12 Tree harvest licenses from PAFSI/PAFSU	Section 1: Drivers	Logging, timber and resource extraction	Harvest licenses & concessions				0
0137	13 Oil/mining activities	Section 1: Drivers	Oil & Mining	Oil & Mining				0
0137	14 Infrastructure development	Section 1: Drivers	Infrastructure & Urbanization	Infrastructure & Urbanization				25	1
0137	15 Natural disasters: drought fires flooding etc	Section 1: Drivers	Natural disasters	Natural disasters	1 - no effect	1 - no effect		20	2
0137	16 Others please specify:	Section 1: Drivers	Others	Others				0
0138	1 Expansion of cultivo annual eg maize rice quinoa	Section 1: Drivers	Expansion of agriculture	Expansion of cropland	2 - small effect	2 - small effect		0
0138	2 Expansion of cultivo permanente eg cocoa coffee oil palm	Section 1: Drivers	Expansion of agriculture	Expansion of cropland	2 - small effect	2 - small effect		20	2
0138	3 Expansion of eg chakras agropecuario other agroforestry forms	Section 1: Drivers	Expansion of agriculture	Expansion of agroforestry	1 - no effect	1 - no effect		0
0138	4 Expansion of pasture areas	Section 1: Drivers	Expansion of agriculture	Expansion of pasture	1 - no effect	4 - clear effect		20	2
0138	5 Expansion of timber plantations	Section 1: Drivers	Expansion of timber plantations	Expansion of timber plantations	1 - no effect	1 - no effect		0
0138	6 Selected logging/timber extraction	Section 1: Drivers	Logging, timber and resource extraction	Harvest licenses & concessions				20	2
0138	7 Tree harvest licenses from PAFSI/PAFSU	Section 1: Drivers	Logging, timber and resource extraction	Harvest licenses & concessions				0
0138	8 firewood and charcoal production	Section 1: Drivers	Firewood, woodfuel, charcoal	Firewood, woodfuel, charcoal				0
0138	9 construction materials	Section 1: Drivers	Logging, timber and resource extraction	Construction materials				0
0138	10 illegal activities	Section 1: Drivers	Logging, timber and resource extraction	Illegal extraction				0
0138	11 other reasons please specify:	Section 1: Drivers	Logging, timber and resource extraction	Others				0
0138	12 Tree harvest licenses from PAFSI/PAFSU	Section 1: Drivers	Logging, timber and resource extraction	Harvest licenses & concessions				0
0138	13 Oil/mining activities	Section 1: Drivers	Oil & Mining	Oil & Mining				0
0138	14 Infrastructure development	Section 1: Drivers	Infrastructure & Urbanization	Infrastructure & Urbanization	2 - small effect	2 - small effect		40	1
0138	15 Natural disasters: drought fires flooding etc	Section 1: Drivers	Natural disasters	Natural disasters				0
0138	16 Others please specify: 161 Falta de Manejo de cuencas hidrográficas	Section 1: Drivers	Others	Lack of knowledge / management	2 - small effect	2 - small effect		0
0139	1 Expansion of cultivo annual eg maize rice quinoa	Section 1: Drivers	Expansion of agriculture	Expansion of cropland	4 - clear effect	2 - small effect		0
0139	2 Expansion of cultivo permanente eg cocoa coffee oil palm	Section 1: Drivers	Expansion of agriculture	Expansion of cropland	1 - no effect	5 - very strong effect		30	1
0139	3 Expansion of eg chakras agropecuario other agroforestry forms	Section 1: Drivers	Expansion of agriculture	Expansion of agroforestry	3 - medium effect			0
0139	4 Expansion of pasture areas	Section 1: Drivers	Expansion of agriculture	Expansion of pasture	4 - clear effect			0
0139	5 Expansion of timber plantations	Section 1: Drivers	Expansion of timber plantations	Expansion of timber plantations		4 - clear effect		0
0139	6 Selected logging/timber extraction	Section 1: Drivers	Logging, timber and resource extraction	Harvest licenses & concessions				30	1
0139	7 Tree harvest licenses from PAFSI/PAFSU	Section 1: Drivers	Logging, timber and resource extraction	Harvest licenses & concessions		4 - clear effect		0
0139	8 firewood and charcoal production	Section 1: Drivers	Firewood, woodfuel, charcoal	Firewood, woodfuel, charcoal	2 - small effect			0
0139	9 construction materials	Section 1: Drivers	Logging, timber and resource extraction	Construction materials		3 - medium effect		0
0139	10 illegal activities	Section 1: Drivers	Logging, timber and resource extraction	Illegal extraction		5 - very strong effect		0
0139	11 other reasons please specify:	Section 1: Drivers	Logging, timber and resource extraction	Others				0
0139	12 Tree harvest licenses from PAFSI/PAFSU	Section 1: Drivers	Logging, timber and resource extraction	Harvest licenses & concessions	1 - no effect	4 - clear effect		10	4
0139	13 Oil/mining activities	Section 1: Drivers	Oil & Mining	Oil & Mining	1 - no effect	5 - very strong effect		30	1
0139	14 Infrastructure development	Section 1: Drivers	Infrastructure & Urbanization	Infrastructure & Urbanization	3 - medium effect			0
0139	15 Natural disasters: drought fires flooding etc	Section 1: Drivers	Natural disasters	Natural disasters	3 - medium effect			0
0139	16 Others please specify:	Section 1: Drivers	Others	Others				0
0140	1 Expansion of cultivo annual eg maize rice quinoa	Section 1: Drivers	Expansion of agriculture	Expansion of cropland	3 - medium effect	4 - clear effect		20	2
0140	2 Expansion of cultivo permanente eg cocoa coffee oil palm	Section 1: Drivers	Expansion of agriculture	Expansion of cropland	2 - small effect	5 - very strong effect		30	1
0140	3 Expansion of eg chakras agropecuario other agroforestry forms	Section 1: Drivers	Expansion of agriculture	Expansion of agroforestry	3 - medium effect	4 - clear effect		10	5
0140	4 Expansion of pasture areas	Section 1: Drivers	Expansion of agriculture	Expansion of pasture	3 - medium effect	4 - clear effect		20	2
0140	5 Expansion of timber plantations	Section 1: Drivers	Expansion of timber plantations	Expansion of timber plantations	3 - medium effect	4 - clear effect		20	2
0140	6 Selected logging/timber extraction	Section 1: Drivers	Logging, timber and resource extraction	Harvest licenses & concessions				0
0140	7 Tree harvest licenses from PAFSI/PAFSU	Section 1: Drivers	Logging, timber and resource extraction	Harvest licenses & concessions		2 - small effect		0
0140	8 firewood and charcoal production	Section 1: Drivers	Firewood, woodfuel, charcoal	Firewood, woodfuel, charcoal	2 - small effect	2 - small effect		0
0140	9 construction materials	Section 1: Drivers	Logging, timber and resource extraction	Construction materials	2 - small effect	3 - medium effect		0
0140	10 illegal activities	Section 1: Drivers	Logging, timber and resource extraction	Illegal extraction	4 - clear effect	4 - clear effect		0
0140	11 other reasons please specify:	Section 1: Drivers	Logging, timber and resource extraction	Others				0
0140	12 Tree harvest licenses from PAFSI/PAFSU	Section 1: Drivers	Logging, timber and resource extraction	Harvest licenses & concessions		5 - very strong effect		0
0140	13 Oil/mining activities	Section 1: Drivers	Oil & Mining	Oil & Mining		5 - very strong effect		0
0140	14 Infrastructure development	Section 1: Drivers	Infrastructure & Urbanization	Infrastructure & Urbanization	2 - small effect	5 - very strong effect		0
0140	15 Natural disasters: drought fires flooding etc	Section 1: Drivers	Natural disasters	Natural disasters	2 - small effect	5 - very strong effect		0
0140	16 Others please specify:	Section 1: Drivers	Others	Others				0
0141	1 Expansion of cultivo annual eg maize rice quinoa	Section 1: Drivers	Expansion of agriculture	Expansion of cropland	2 - small effect	3 - medium effect		0
0141	2 Expansion of cultivo permanente eg cocoa coffee oil palm	Section 1: Drivers	Expansion of agriculture	Expansion of cropland	2 - small effect	5 - very strong effect		50	1
0141	3 Expansion of eg chakras agropecuario other agroforestry forms	Section 1: Drivers	Expansion of agriculture	Expansion of agroforestry	2 - small effect	2 - small effect		0
0141	4 Expansion of pasture areas	Section 1: Drivers	Expansion of agriculture	Expansion of pasture	2 - small effect	4 - clear effect		30	2
0141	5 Expansion of timber plantations	Section 1: Drivers	Expansion of timber plantations	Expansion of timber plantations	1 - no effect	3 - medium effect		0
0141	6 Selected logging/timber extraction	Section 1: Drivers	Logging, timber and resource extraction	Harvest licenses & concessions				20	3
0141	7 Tree harvest licenses from PAFSI/PAFSU	Section 1: Drivers	Logging, timber and resource extraction	Harvest licenses & concessions		3 - medium effect		0
0141	8 firewood and charcoal production	Section 1: Drivers	Firewood, woodfuel, charcoal	Firewood, woodfuel, charcoal	2 - small effect	3 - medium effect		0
0141	9 construction materials	Section 1: Drivers	Logging, timber and resource extraction	Construction materials	4 - clear effect	3 - medium effect		0
0141	10 illegal activities	Section 1: Drivers	Logging, timber and resource extraction	Illegal extraction	3 - medium effect	3 - medium effect		0
0141	11 other reasons please specify:	Section 1: Drivers	Logging, timber and resource extraction	Others	3 - medium effect			0
0141	12 Tree harvest licenses from PAFSI/PAFSU	Section 1: Drivers	Logging, timber and resource extraction	Harvest licenses & concessions	2 - small effect	3 - medium effect		0
0141	13 Oil/mining activities	Section 1: Drivers	Oil & Mining	Oil & Mining		5 - very strong effect		0
0141	14 Infrastructure development	Section 1: Drivers	Infrastructure & Urbanization	Infrastructure & Urbanization		5 - very strong effect		0
0141	15 Natural disasters: drought fires flooding etc	Section 1: Drivers	Natural disasters	Natural disasters		5 - very strong effect		0
0141	16 Others please specify:	Section 1: Drivers	Others	Others				0
0142	1 Expansion of cultivo annual eg maize rice quinoa	Section 1: Drivers	Expansion of agriculture	Expansion of cropland	2 - small effect	4 - clear effect		20	2
0142	2 Expansion of cultivo permanente eg cocoa coffee oil palm	Section 1: Drivers	Expansion of agriculture	Expansion of cropland	1 - no effect	4 - clear effect		30	1
0142	3 Expansion of eg chakras agropecuario other agroforestry forms	Section 1: Drivers	Expansion of agriculture	Expansion of agroforestry	4 - clear effect	2 - small effect		20	2
0142	4 Expansion of pasture areas	Section 1: Drivers	Expansion of agriculture	Expansion of pasture	1 - no effect	3 - medium effect		0
0142	5 Expansion of timber plantations	Section 1: Drivers	Expansion of timber plantations	Expansion of timber plantations	1 - no effect	4 - clear effect		0
0142	6 Selected logging/timber extraction	Section 1: Drivers	Logging, timber and resource extraction	Harvest licenses & concessions				0
0142	7 Tree harvest licenses from PAFSI/PAFSU	Section 1: Drivers	Logging, timber and resource extraction	Harvest licenses & concessions	1 - no effect	4 - clear effect		0
0142	8 firewood and charcoal production	Section 1: Drivers	Firewood, woodfuel, charcoal	Firewood, woodfuel, charcoal	1 - no effect	1 - no effect		0
0142	9 construction materials	Section 1: Drivers	Logging, timber and resource extraction	Construction materials	1 - no effect	2 - small effect		0
0142	10 illegal activities	Section 1: Drivers	Logging, timber and resource extraction	Illegal extraction	2 - small effect	1 - no effect		0
0142	11 other reasons please specify:	Section 1: Drivers	Logging, timber and resource extraction	Others				0
0142	12 Tree harvest licenses from PAFSI/PAFSU	Section 1: Drivers	Logging, timber and resource extraction	Harvest licenses & concessions	2 - small effect	4 - clear effect		15	4
0142	13 Oil/mining activities	Section 1: Drivers	Oil & Mining	Oil & Mining	1 - no effect	4 - clear effect		15	4
0142	14 Infrastructure development	Section 1: Drivers	Infrastructure & Urbanization	Infrastructure & Urbanization		4 - clear effect		0
0142	15 Natural disasters: drought fires flooding etc	Section 1: Drivers	Natural disasters	Natural disasters	1 - no effect	1 - no effect		0
0142	16 Others please specify:	Section 1: Drivers	Others	Others				0
0143	1 Expansion of cultivo annual eg maize rice quinoa	Section 1: Drivers	Expansion of agriculture	Expansion of cropland	4 - clear effect	4 - clear effect		20	2
0143	2 Expansion of cultivo permanente eg cocoa coffee oil palm	Section 1: Drivers	Expansion of agriculture	Expansion of cropland	4 - clear effect	4 - clear effect		20	2
0143	3 Expansion of eg chakras agropecuario other agroforestry forms	Section 1: Drivers	Expansion of agriculture	Expansion of agroforestry	4 - clear effect	4 - clear effect		10	5
0143	4 Expansion of pasture areas	Section 1: Drivers	Expansion of agriculture	Expansion of pasture	4 - clear effect	5 - very strong effect		30	1
0143	5 Expansion of timber plantations	Section 1: Drivers	Expansion of timber plantations	Expansion of timber plantations	3 - medium effect	3 - medium effect		0
0143	6 Selected logging/timber extraction	Section 1: Drivers	Logging, timber and resource extraction	Harvest licenses & concessions				0
0143	7 Tree harvest licenses from PAFSI/PAFSU	Section 1: Drivers	Logging, timber and resource extraction	Harvest licenses & concessions	3 - medium effect	3 - medium effect		0
0143	8 firewood and charcoal production	Section 1: Drivers	Firewood, woodfuel, charcoal	Firewood, woodfuel, charcoal	3 - medium effect	3 - medium effect		0
0143	9 construction materials	Section 1: Drivers	Logging, timber and resource extraction	Construction materials	3 - medium effect	3 - medium effect		0
0143	10 illegal activities	Section 1: Drivers	Logging, timber and resource extraction	Illegal extraction	5 - very strong effect	4 - clear effect		0
0143	11 other reasons please specify:	Section 1: Drivers	Logging, timber and resource extraction	Others				0
0143	12 Tree harvest licenses from PAFSI/PAFSU	Section 1: Drivers	Logging, timber and resource extraction	Harvest licenses & concessions	3 - medium effect	3 - medium effect		0
0143	13 Oil/mining activities	Section 1: Drivers	Oil & Mining	Oil & Mining	5 - very strong effect	5 - very strong effect		20	2
0143	14 Infrastructure development	Section 1: Drivers	Infrastructure & Urbanization	Infrastructure & Urbanization				0
0143	15 Natural disasters: drought fires flooding etc	Section 1: Drivers	Natural disasters	Natural disasters	4 - clear effect	4 - clear effect		0
0143	16 Others please specify:	Section 1: Drivers	Others	Others				0
0144	1 Expansion of cultivo annual eg maize rice quinoa	Section 1: Drivers	Expansion of agriculture	Expansion of cropland	2 - small effect	5 - very strong effect		10	2
0144	2 Expansion of cultivo permanente eg cocoa coffee oil palm	Section 1: Drivers	Expansion of agriculture	Expansion of cropland	3 - medium effect	5 - very strong effect		0
0144	3 Expansion of eg chakras agropecuario other agroforestry forms	Section 1: Drivers	Expansion of agriculture	Expansion of agroforestry	2 - small effect			0
0144	4 Expansion of pasture areas	Section 1: Drivers	Expansion of agriculture	Expansion of pasture		5 - very strong effect		10	2
0144	5 Expansion of timber plantations	Section 1: Drivers	Expansion of timber plantations	Expansion of timber plantations		3 - medium effect		0
0144	6 Selected logging/timber extraction	Section 1: Drivers	Logging, timber and resource extraction	Harvest licenses & concessions				70	1
0144	7 Tree harvest licenses from PAFSI/PAFSU	Section 1: Drivers	Logging, timber and resource extraction	Harvest licenses & concessions	5 - very strong effect	5 - very strong effect		0
0144	8 firewood and charcoal production	Section 1: Drivers	Firewood, woodfuel, charcoal	Firewood, woodfuel, charcoal	5 - very strong effect			0
0144	9 construction materials	Section 1: Drivers	Logging, timber and resource extraction	Construction materials	2 - small effect			0
0144	10 illegal activities	Section 1: Drivers	Logging, timber and resource extraction	Illegal extraction		5 - very strong effect		0
0144	11 other reasons please specify: 111 Invaciones	Section 1: Drivers	Others	Political issues / Tenure conflicts	2 - small effect			0
0144	12 Tree harvest licenses from PAFSI/PAFSU	Section 1: Drivers	Logging, timber and resource extraction	Harvest licenses & concessions	3 - medium effect	5 - very strong effect		0
0144	13 Oil/mining activities	Section 1: Drivers	Oil & Mining	Oil & Mining		3 - medium effect		10	2
0144	14 Infrastructure development	Section 1: Drivers	Infrastructure & Urbanization	Infrastructure & Urbanization		5 - very strong effect		0
0144	15 Natural disasters: drought fires flooding etc	Section 1: Drivers	Natural disasters	Natural disasters		5 - very strong effect		0
0144	16 Others please specify: 161 apropiación del patrimonio foretal del estado	Section 1: Drivers	Others	Political issues / Tenure conflicts		4 - clear effect		0
0145	1 Expansion of cultivo annual eg maize rice quinoa	Section 1: Drivers	Expansion of agriculture	Expansion of cropland	1 - no effect	2 - small effect		0
0145	2 Expansion of cultivo permanente eg cocoa coffee oil palm	Section 1: Drivers	Expansion of agriculture	Expansion of cropland	2 - small effect	5 - very strong effect		40	1
0145	3 Expansion of eg chakras agropecuario other agroforestry forms	Section 1: Drivers	Expansion of agriculture	Expansion of agroforestry	2 - small effect	3 - medium effect		0
0145	4 Expansion of pasture areas	Section 1: Drivers	Expansion of agriculture	Expansion of pasture	2 - small effect	3 - medium effect		0
0145	5 Expansion of timber plantations	Section 1: Drivers	Expansion of timber plantations	Expansion of timber plantations	2 - small effect	2 - small effect		0
0145	6 Selected logging/timber extraction	Section 1: Drivers	Logging, timber and resource extraction	Harvest licenses & concessions				0
0145	7 Tree harvest licenses from PAFSI/PAFSU	Section 1: Drivers	Logging, timber and resource extraction	Harvest licenses & concessions	1 - no effect	2 - small effect		0
0145	8 firewood and charcoal production	Section 1: Drivers	Firewood, woodfuel, charcoal	Firewood, woodfuel, charcoal	2 - small effect	2 - small effect		0
0145	9 construction materials	Section 1: Drivers	Logging, timber and resource extraction	Construction materials	2 - small effect	2 - small effect		0
0145	10 illegal activities	Section 1: Drivers	Logging, timber and resource extraction	Illegal extraction	3 - medium effect	3 - medium effect		0
0145	11 other reasons please specify:	Section 1: Drivers	Logging, timber and resource extraction	Others				0
0145	12 Tree harvest licenses from PAFSI/PAFSU	Section 1: Drivers	Logging, timber and resource extraction	Harvest licenses & concessions	1 - no effect	2 - small effect		0
0145	13 Oil/mining activities	Section 1: Drivers	Oil & Mining	Oil & Mining	3 - medium effect	5 - very strong effect		30	2
0145	14 Infrastructure development	Section 1: Drivers	Infrastructure & Urbanization	Infrastructure & Urbanization	2 - small effect	4 - clear effect		30	2
0145	15 Natural disasters: drought fires flooding etc	Section 1: Drivers	Natural disasters	Natural disasters	1 - no effect	3 - medium effect		0
0145	16 Others please specify:	Section 1: Drivers	Others	Others				0
0146	1 Expansion of cultivo annual eg maize rice quinoa	Section 1: Drivers	Expansion of agriculture	Expansion of cropland		4 - clear effect		0
0146	2 Expansion of cultivo permanente eg cocoa coffee oil palm	Section 1: Drivers	Expansion of agriculture	Expansion of cropland		5 - very strong effect		30	2
0146	3 Expansion of eg chakras agropecuario other agroforestry forms	Section 1: Drivers	Expansion of agriculture	Expansion of agroforestry	5 - very strong effect			40	1
0146	4 Expansion of pasture areas	Section 1: Drivers	Expansion of agriculture	Expansion of pasture		5 - very strong effect		20	3
0146	5 Expansion of timber plantations	Section 1: Drivers	Expansion of timber plantations	Expansion of timber plantations	1 - no effect	1 - no effect		0
0146	6 Selected logging/timber extraction	Section 1: Drivers	Logging, timber and resource extraction	Harvest licenses & concessions				0
0146	7 Tree harvest licenses from PAFSI/PAFSU	Section 1: Drivers	Logging, timber and resource extraction	Harvest licenses & concessions		2 - small effect		0
0146	8 firewood and charcoal production	Section 1: Drivers	Firewood, woodfuel, charcoal	Firewood, woodfuel, charcoal	5 - very strong effect			0
0146	9 construction materials	Section 1: Drivers	Logging, timber and resource extraction	Construction materials	5 - very strong effect	5 - very strong effect		0
0146	10 illegal activities	Section 1: Drivers	Logging, timber and resource extraction	Illegal extraction	5 - very strong effect			0
0146	11 other reasons please specify: 111 Clonizaciones	Section 1: Drivers	Others	Political issues / Tenure conflicts	3 - medium effect	4 - clear effect		0
0146	12 Tree harvest licenses from PAFSI/PAFSU	Section 1: Drivers	Logging, timber and resource extraction	Harvest licenses & concessions	3 - medium effect	2 - small effect		0
0146	13 Oil/mining activities	Section 1: Drivers	Oil & Mining	Oil & Mining		4 - clear effect		10	4
0146	14 Infrastructure development	Section 1: Drivers	Infrastructure & Urbanization	Infrastructure & Urbanization		4 - clear effect		0
0146	15 Natural disasters: drought fires flooding etc	Section 1: Drivers	Natural disasters	Natural disasters		1 - no effect		0
0146	16 Others please specify: 161 apropiación del patrimonio foretal del estado	Section 1: Drivers	Others	Political issues / Tenure conflicts				0
0147	1 Expansion of cultivo annual eg maize rice quinoa	Section 1: Drivers	Expansion of agriculture	Expansion of cropland	3 - medium effect	3 - medium effect		20	2
0147	2 Expansion of cultivo permanente eg cocoa coffee oil palm	Section 1: Drivers	Expansion of agriculture	Expansion of cropland	3 - medium effect	5 - very strong effect		0
0147	3 Expansion of eg chakras agropecuario other agroforestry forms	Section 1: Drivers	Expansion of agriculture	Expansion of agroforestry	2 - small effect			0
0147	4 Expansion of pasture areas	Section 1: Drivers	Expansion of agriculture	Expansion of pasture		5 - very strong effect		10	4
0147	5 Expansion of timber plantations	Section 1: Drivers	Expansion of timber plantations	Expansion of timber plantations		3 - medium effect		0
0147	6 Selected logging/timber extraction	Section 1: Drivers	Logging, timber and resource extraction	Harvest licenses & concessions				40	1
0147	7 Tree harvest licenses from PAFSI/PAFSU	Section 1: Drivers	Logging, timber and resource extraction	Harvest licenses & concessions	5 - very strong effect	5 - very strong effect		0
0147	8 firewood and charcoal production	Section 1: Drivers	Firewood, woodfuel, charcoal	Firewood, woodfuel, charcoal	5 - very strong effect	3 - medium effect		0
0147	9 construction materials	Section 1: Drivers	Logging, timber and resource extraction	Construction materials	2 - small effect	2 - small effect		0
0147	10 illegal activities	Section 1: Drivers	Logging, timber and resource extraction	Illegal extraction		5 - very strong effect		0
0147	11 other reasons please specify: 111 Invaciones	Section 1: Drivers	Others	Political issues / Tenure conflicts	2 - small effect			0
0147	12 Tree harvest licenses from PAFSI/PAFSU	Section 1: Drivers	Logging, timber and resource extraction	Harvest licenses & concessions	3 - medium effect	5 - very strong effect		0
0147	13 Oil/mining activities	Section 1: Drivers	Oil & Mining	Oil & Mining		3 - medium effect		10	4
0147	14 Infrastructure development	Section 1: Drivers	Infrastructure & Urbanization	Infrastructure & Urbanization	2 - small effect	5 - very strong effect		0
0147	15 Natural disasters: drought fires flooding etc	Section 1: Drivers	Natural disasters	Natural disasters				0
0147	16 Others please specify: 161 apropiación del patrimonio foretal del estado	Section 1: Drivers	Others	Political issues / Tenure conflicts		5 - very strong effect		20	2
0148	1 Expansion of cultivo annual eg maize rice quinoa	Section 1: Drivers	Expansion of agriculture	Expansion of cropland	2 - small effect	2 - small effect		0
0148	2 Expansion of cultivo permanente eg cocoa coffee oil palm	Section 1: Drivers	Expansion of agriculture	Expansion of cropland	5 - very strong effect	5 - very strong effect		30	1
0148	3 Expansion of eg chakras agropecuario other agroforestry forms	Section 1: Drivers	Expansion of agriculture	Expansion of agroforestry	3 - medium effect	4 - clear effect		0
0148	4 Expansion of pasture areas	Section 1: Drivers	Expansion of agriculture	Expansion of pasture	5 - very strong effect	2 - small effect		20	3
0148	5 Expansion of timber plantations	Section 1: Drivers	Expansion of timber plantations	Expansion of timber plantations	3 - medium effect	5 - very strong effect		20	3
0148	6 Selected logging/timber extraction	Section 1: Drivers	Logging, timber and resource extraction	Harvest licenses & concessions				0
0148	7 Tree harvest licenses from PAFSI/PAFSU	Section 1: Drivers	Logging, timber and resource extraction	Harvest licenses & concessions	2 - small effect	1 - no effect		0
0148	8 firewood and charcoal production	Section 1: Drivers	Firewood, woodfuel, charcoal	Firewood, woodfuel, charcoal	2 - small effect	2 - small effect		0
0148	9 construction materials	Section 1: Drivers	Logging, timber and resource extraction	Construction materials	1 - no effect	1 - no effect		0
0148	10 illegal activities	Section 1: Drivers	Logging, timber and resource extraction	Illegal extraction	5 - very strong effect	5 - very strong effect		0
0148	11 other reasons please specify:	Section 1: Drivers	Logging, timber and resource extraction	Others				0
0148	12 Tree harvest licenses from PAFSI/PAFSU	Section 1: Drivers	Logging, timber and resource extraction	Harvest licenses & concessions	2 - small effect	1 - no effect		0
0148	13 Oil/mining activities	Section 1: Drivers	Oil & Mining	Oil & Mining	2 - small effect	2 - small effect		0
0148	14 Infrastructure development	Section 1: Drivers	Infrastructure & Urbanization	Infrastructure & Urbanization	4 - clear effect	5 - very strong effect		30	1
0148	15 Natural disasters: drought fires flooding etc	Section 1: Drivers	Natural disasters	Natural disasters	1 - no effect	3 - medium effect		0
0148	16 Others please specify:	Section 1: Drivers	Others	Others				0
0149	1 Expansion of cultivo annual eg maize rice quinoa	Section 1: Drivers	Expansion of agriculture	Expansion of cropland		3 - medium effect		0
0149	2 Expansion of cultivo permanente eg cocoa coffee oil palm	Section 1: Drivers	Expansion of agriculture	Expansion of cropland		5 - very strong effect		30	1
0149	3 Expansion of eg chakras agropecuario other agroforestry forms	Section 1: Drivers	Expansion of agriculture	Expansion of agroforestry	2 - small effect			0
0149	4 Expansion of pasture areas	Section 1: Drivers	Expansion of agriculture	Expansion of pasture		4 - clear effect		20	3
0149	5 Expansion of timber plantations	Section 1: Drivers	Expansion of timber plantations	Expansion of timber plantations		4 - clear effect		0
0149	6 Selected logging/timber extraction	Section 1: Drivers	Logging, timber and resource extraction	Harvest licenses & concessions				0
0149	7 Tree harvest licenses from PAFSI/PAFSU	Section 1: Drivers	Logging, timber and resource extraction	Harvest licenses & concessions		4 - clear effect		0
0149	8 firewood and charcoal production	Section 1: Drivers	Firewood, woodfuel, charcoal	Firewood, woodfuel, charcoal		3 - medium effect		0
0149	9 construction materials	Section 1: Drivers	Logging, timber and resource extraction	Construction materials		3 - medium effect		0
0149	10 illegal activities	Section 1: Drivers	Logging, timber and resource extraction	Illegal extraction		4 - clear effect		0
0149	11 other reasons please specify:	Section 1: Drivers	Logging, timber and resource extraction	Others		3 - medium effect		0
0149	12 Tree harvest licenses from PAFSI/PAFSU	Section 1: Drivers	Logging, timber and resource extraction	Harvest licenses & concessions		3 - medium effect		0
0149	13 Oil/mining activities	Section 1: Drivers	Oil & Mining	Oil & Mining		4 - clear effect		20	3
0149	14 Infrastructure development	Section 1: Drivers	Infrastructure & Urbanization	Infrastructure & Urbanization		5 - very strong effect		30	1
0149	15 Natural disasters: drought fires flooding etc	Section 1: Drivers	Natural disasters	Natural disasters		4 - clear effect		0
0149	16 Others please specify:	Section 1: Drivers	Others	Others				0
0150	1 Expansion of cultivo annual eg maize rice quinoa	Section 1: Drivers	Expansion of agriculture	Expansion of cropland	3 - medium effect			0
0150	2 Expansion of cultivo permanente eg cocoa coffee oil palm	Section 1: Drivers	Expansion of agriculture	Expansion of cropland		4 - clear effect		15	3
0150	3 Expansion of eg chakras agropecuario other agroforestry forms	Section 1: Drivers	Expansion of agriculture	Expansion of agroforestry		4 - clear effect		15	3
0150	4 Expansion of pasture areas	Section 1: Drivers	Expansion of agriculture	Expansion of pasture		3 - medium effect		0
0150	5 Expansion of timber plantations	Section 1: Drivers	Expansion of timber plantations	Expansion of timber plantations		4 - clear effect		20	2
0150	6 Selected logging/timber extraction	Section 1: Drivers	Logging, timber and resource extraction	Harvest licenses & concessions				10	5
0150	7 Tree harvest licenses from PAFSI/PAFSU	Section 1: Drivers	Logging, timber and resource extraction	Harvest licenses & concessions		3 - medium effect		10	5
0150	8 firewood and charcoal production	Section 1: Drivers	Firewood, woodfuel, charcoal	Firewood, woodfuel, charcoal		2 - small effect		0
0150	9 construction materials	Section 1: Drivers	Logging, timber and resource extraction	Construction materials	3 - medium effect			0
0150	10 illegal activities	Section 1: Drivers	Logging, timber and resource extraction	Illegal extraction		2 - small effect		0
0150	11 other reasons please specify:	Section 1: Drivers	Logging, timber and resource extraction	Others				0
0150	12 Tree harvest licenses from PAFSI/PAFSU	Section 1: Drivers	Logging, timber and resource extraction	Harvest licenses & concessions		3 - medium effect		0
0150	13 Oil/mining activities	Section 1: Drivers	Oil & Mining	Oil & Mining		4 - clear effect		30	1
0150	14 Infrastructure development	Section 1: Drivers	Infrastructure & Urbanization	Infrastructure & Urbanization		2 - small effect		0
0150	15 Natural disasters: drought fires flooding etc	Section 1: Drivers	Natural disasters	Natural disasters	1 - no effect			0
0150	16 Others please specify:	Section 1: Drivers	Others	Others				0
0151	1 Expansion of cultivo annual eg maize rice quinoa	Section 1: Drivers	Expansion of agriculture	Expansion of cropland		5 - very strong effect		0
0151	2 Expansion of cultivo permanente eg cocoa coffee oil palm	Section 1: Drivers	Expansion of agriculture	Expansion of cropland		4 - clear effect		0
0151	3 Expansion of eg chakras agropecuario other agroforestry forms	Section 1: Drivers	Expansion of agriculture	Expansion of agroforestry	5 - very strong effect			25	2
0151	4 Expansion of pasture areas	Section 1: Drivers	Expansion of agriculture	Expansion of pasture		4 - clear effect		35	1
0151	5 Expansion of timber plantations	Section 1: Drivers	Expansion of timber plantations	Expansion of timber plantations		5 - very strong effect		0
0151	6 Selected logging/timber extraction	Section 1: Drivers	Logging, timber and resource extraction	Harvest licenses & concessions				15	4
0151	7 Tree harvest licenses from PAFSI/PAFSU	Section 1: Drivers	Logging, timber and resource extraction	Harvest licenses & concessions		4 - clear effect		0
0151	8 firewood and charcoal production	Section 1: Drivers	Firewood, woodfuel, charcoal	Firewood, woodfuel, charcoal	2 - small effect			0
0151	9 construction materials	Section 1: Drivers	Logging, timber and resource extraction	Construction materials	2 - small effect			0
0151	10 illegal activities	Section 1: Drivers	Logging, timber and resource extraction	Illegal extraction		4 - clear effect		0
0151	11 other reasons please specify:	Section 1: Drivers	Logging, timber and resource extraction	Others		3 - medium effect		0
0151	12 Tree harvest licenses from PAFSI/PAFSU	Section 1: Drivers	Logging, timber and resource extraction	Harvest licenses & concessions		5 - very strong effect		0
0151	13 Oil/mining activities	Section 1: Drivers	Oil & Mining	Oil & Mining		2 - small effect		25	2
0151	14 Infrastructure development	Section 1: Drivers	Infrastructure & Urbanization	Infrastructure & Urbanization		3 - medium effect		0
0151	15 Natural disasters: drought fires flooding etc	Section 1: Drivers	Natural disasters	Natural disasters	3 - medium effect			0
0151	16 Others please specify:	Section 1: Drivers	Others	Others				0
0152	1 Expansion of cultivo annual eg maize rice quinoa	Section 1: Drivers	Expansion of agriculture	Expansion of cropland		3 - medium effect		20	3
0152	2 Expansion of cultivo permanente eg cocoa coffee oil palm	Section 1: Drivers	Expansion of agriculture	Expansion of cropland		4 - clear effect		10	4
0152	3 Expansion of eg chakras agropecuario other agroforestry forms	Section 1: Drivers	Expansion of agriculture	Expansion of agroforestry	2 - small effect			0
0152	4 Expansion of pasture areas	Section 1: Drivers	Expansion of agriculture	Expansion of pasture		2 - small effect		0
0152	5 Expansion of timber plantations	Section 1: Drivers	Expansion of timber plantations	Expansion of timber plantations		5 - very strong effect		0
0152	6 Selected logging/timber extraction	Section 1: Drivers	Logging, timber and resource extraction	Harvest licenses & concessions				35	1
0152	7 Tree harvest licenses from PAFSI/PAFSU	Section 1: Drivers	Logging, timber and resource extraction	Harvest licenses & concessions		4 - clear effect		0
0152	8 firewood and charcoal production	Section 1: Drivers	Firewood, woodfuel, charcoal	Firewood, woodfuel, charcoal	2 - small effect			0
0152	9 construction materials	Section 1: Drivers	Logging, timber and resource extraction	Construction materials	2 - small effect			0
0152	10 illegal activities	Section 1: Drivers	Logging, timber and resource extraction	Illegal extraction	4 - clear effect			0
0152	11 other reasons please specify:	Section 1: Drivers	Logging, timber and resource extraction	Others				0
0152	12 Tree harvest licenses from PAFSI/PAFSU	Section 1: Drivers	Logging, timber and resource extraction	Harvest licenses & concessions		3 - medium effect		0
0152	13 Oil/mining activities	Section 1: Drivers	Oil & Mining	Oil & Mining		3 - medium effect		35	1
0152	14 Infrastructure development	Section 1: Drivers	Infrastructure & Urbanization	Infrastructure & Urbanization		3 - medium effect		0
0152	15 Natural disasters: drought fires flooding etc	Section 1: Drivers	Natural disasters	Natural disasters	3 - medium effect			0
0152	16 Others please specify:	Section 1: Drivers	Others	Others				0
0153	1 Expansion of cultivo annual eg maize rice quinoa	Section 1: Drivers	Expansion of agriculture	Expansion of cropland	3 - medium effect			0
0153	2 Expansion of cultivo permanente eg cocoa coffee oil palm	Section 1: Drivers	Expansion of agriculture	Expansion of cropland		4 - clear effect		0
0153	3 Expansion of eg chakras agropecuario other agroforestry forms	Section 1: Drivers	Expansion of agriculture	Expansion of agroforestry	3 - medium effect			20	3
0153	4 Expansion of pasture areas	Section 1: Drivers	Expansion of agriculture	Expansion of pasture		5 - very strong effect		30	2
0153	5 Expansion of timber plantations	Section 1: Drivers	Expansion of timber plantations	Expansion of timber plantations		1 - no effect		0
0153	6 Selected logging/timber extraction	Section 1: Drivers	Logging, timber and resource extraction	Harvest licenses & concessions		4 - clear effect		50	1
0153	7 Tree harvest licenses from PAFSI/PAFSU	Section 1: Drivers	Logging, timber and resource extraction	Harvest licenses & concessions		4 - clear effect		0
0153	8 firewood and charcoal production	Section 1: Drivers	Firewood, woodfuel, charcoal	Firewood, woodfuel, charcoal	1 - no effect			0
0153	9 construction materials	Section 1: Drivers	Logging, timber and resource extraction	Construction materials		4 - clear effect		0
0153	10 illegal activities	Section 1: Drivers	Logging, timber and resource extraction	Illegal extraction	5 - very strong effect			0
0153	11 other reasons please specify:	Section 1: Drivers	Logging, timber and resource extraction	Others				0
0153	12 Tree harvest licenses from PAFSI/PAFSU	Section 1: Drivers	Logging, timber and resource extraction	Harvest licenses & concessions		3 - medium effect		0
0153	13 Oil/mining activities	Section 1: Drivers	Oil & Mining	Oil & Mining		2 - small effect		0
0153	14 Infrastructure development	Section 1: Drivers	Infrastructure & Urbanization	Infrastructure & Urbanization		2 - small effect		0
0153	15 Natural disasters: drought fires flooding etc	Section 1: Drivers	Natural disasters	Natural disasters	1 - no effect			0
0153	16 Others please specify:	Section 1: Drivers	Others	Others				0
0154	1 Expansion of cultivo annual eg maize rice quinoa	Section 1: Drivers	Expansion of agriculture	Expansion of cropland	3 - medium effect			0
0154	2 Expansion of cultivo permanente eg cocoa coffee oil palm	Section 1: Drivers	Expansion of agriculture	Expansion of cropland		3 - medium effect		30	1
0154	3 Expansion of eg chakras agropecuario other agroforestry forms	Section 1: Drivers	Expansion of agriculture	Expansion of agroforestry	3 - medium effect			30	1
0154	4 Expansion of pasture areas	Section 1: Drivers	Expansion of agriculture	Expansion of pasture		4 - clear effect		0
0154	5 Expansion of timber plantations	Section 1: Drivers	Expansion of timber plantations	Expansion of timber plantations	3 - medium effect			0
0154	6 Selected logging/timber extraction	Section 1: Drivers	Logging, timber and resource extraction	Harvest licenses & concessions				20	3
0154	7 Tree harvest licenses from PAFSI/PAFSU	Section 1: Drivers	Logging, timber and resource extraction	Harvest licenses & concessions		4 - clear effect		0
0154	8 firewood and charcoal production	Section 1: Drivers	Firewood, woodfuel, charcoal	Firewood, woodfuel, charcoal	2 - small effect			0
0154	9 construction materials	Section 1: Drivers	Logging, timber and resource extraction	Construction materials		4 - clear effect		0
0154	10 illegal activities	Section 1: Drivers	Logging, timber and resource extraction	Illegal extraction	4 - clear effect			0
0154	11 other reasons please specify:	Section 1: Drivers	Logging, timber and resource extraction	Others				0
0154	12 Tree harvest licenses from PAFSI/PAFSU	Section 1: Drivers	Logging, timber and resource extraction	Harvest licenses & concessions	3 - medium effect	4 - clear effect		0
0154	13 Oil/mining activities	Section 1: Drivers	Oil & Mining	Oil & Mining		4 - clear effect		20	3
0154	14 Infrastructure development	Section 1: Drivers	Infrastructure & Urbanization	Infrastructure & Urbanization		3 - medium effect		0
0154	15 Natural disasters: drought fires flooding etc	Section 1: Drivers	Natural disasters	Natural disasters		4 - clear effect		0
0154	16 Others please specify:	Section 1: Drivers	Others	Others				0
0155	1 Expansion of cultivo annual eg maize rice quinoa	Section 1: Drivers	Expansion of agriculture	Expansion of cropland	4 - clear effect			0
0155	2 Expansion of cultivo permanente eg cocoa coffee oil palm	Section 1: Drivers	Expansion of agriculture	Expansion of cropland		5 - very strong effect		25	2
0155	3 Expansion of eg chakras agropecuario other agroforestry forms	Section 1: Drivers	Expansion of agriculture	Expansion of agroforestry		2 - small effect		0
0155	4 Expansion of pasture areas	Section 1: Drivers	Expansion of agriculture	Expansion of pasture		2 - small effect		0
0155	5 Expansion of timber plantations	Section 1: Drivers	Expansion of timber plantations	Expansion of timber plantations		3 - medium effect		0
0155	6 Selected logging/timber extraction	Section 1: Drivers	Logging, timber and resource extraction	Harvest licenses & concessions				5	4
0155	7 Tree harvest licenses from PAFSI/PAFSU	Section 1: Drivers	Logging, timber and resource extraction	Harvest licenses & concessions	2 - small effect			0
0155	8 firewood and charcoal production	Section 1: Drivers	Firewood, woodfuel, charcoal	Firewood, woodfuel, charcoal	3 - medium effect			0
0155	9 construction materials	Section 1: Drivers	Logging, timber and resource extraction	Construction materials	2 - small effect			0
0155	10 illegal activities	Section 1: Drivers	Logging, timber and resource extraction	Illegal extraction		5 - very strong effect		0
0155	11 other reasons please specify:	Section 1: Drivers	Logging, timber and resource extraction	Others				0
0155	12 Tree harvest licenses from PAFSI/PAFSU	Section 1: Drivers	Logging, timber and resource extraction	Harvest licenses & concessions	3 - medium effect			0
0155	13 Oil/mining activities	Section 1: Drivers	Oil & Mining	Oil & Mining				60	1
0155	14 Infrastructure development	Section 1: Drivers	Infrastructure & Urbanization	Infrastructure & Urbanization		4 - clear effect		10	3
0155	15 Natural disasters: drought fires flooding etc	Section 1: Drivers	Natural disasters	Natural disasters	4 - clear effect			0
0155	16 Others please specify:	Section 1: Drivers	Others	Others				0
0156	1 Expansion of cultivo annual eg maize rice quinoa	Section 1: Drivers	Expansion of agriculture	Expansion of cropland	3 - medium effect			0
0156	2 Expansion of cultivo permanente eg cocoa coffee oil palm	Section 1: Drivers	Expansion of agriculture	Expansion of cropland	5 - very strong effect			0
0156	3 Expansion of eg chakras agropecuario other agroforestry forms	Section 1: Drivers	Expansion of agriculture	Expansion of agroforestry	3 - medium effect			0
0156	4 Expansion of pasture areas	Section 1: Drivers	Expansion of agriculture	Expansion of pasture	4 - clear effect			20	3
0156	5 Expansion of timber plantations	Section 1: Drivers	Expansion of timber plantations	Expansion of timber plantations	4 - clear effect			0
0156	6 Selected logging/timber extraction	Section 1: Drivers	Logging, timber and resource extraction	Harvest licenses & concessions				0
0156	7 Tree harvest licenses from PAFSI/PAFSU	Section 1: Drivers	Logging, timber and resource extraction	Harvest licenses & concessions	2 - small effect			0
0156	8 firewood and charcoal production	Section 1: Drivers	Firewood, woodfuel, charcoal	Firewood, woodfuel, charcoal	2 - small effect			0
0156	9 construction materials	Section 1: Drivers	Logging, timber and resource extraction	Construction materials	2 - small effect			0
0156	10 illegal activities	Section 1: Drivers	Logging, timber and resource extraction	Illegal extraction	3 - medium effect			0
0156	11 other reasons please specify:	Section 1: Drivers	Logging, timber and resource extraction	Others				0
0156	12 Tree harvest licenses from PAFSI/PAFSU	Section 1: Drivers	Logging, timber and resource extraction	Harvest licenses & concessions	2 - small effect			0
0156	13 Oil/mining activities	Section 1: Drivers	Oil & Mining	Oil & Mining	4 - clear effect			40	1
0156	14 Infrastructure development	Section 1: Drivers	Infrastructure & Urbanization	Infrastructure & Urbanization	3 - medium effect			0
0156	15 Natural disasters: drought fires flooding etc	Section 1: Drivers	Natural disasters	Natural disasters	5 - very strong effect			40	1
0156	16 Others please specify:	Section 1: Drivers	Others	Others				0
0157	1 Expansion of cultivo annual eg maize rice quinoa	Section 1: Drivers	Expansion of agriculture	Expansion of cropland	2 - small effect	5 - very strong effect		20	3
0157	2 Expansion of cultivo permanente eg cocoa coffee oil palm	Section 1: Drivers	Expansion of agriculture	Expansion of cropland	2 - small effect	5 - very strong effect		20	3
0157	3 Expansion of eg chakras agropecuario other agroforestry forms	Section 1: Drivers	Expansion of agriculture	Expansion of agroforestry	3 - medium effect	5 - very strong effect		0
0157	4 Expansion of pasture areas	Section 1: Drivers	Expansion of agriculture	Expansion of pasture	3 - medium effect	5 - very strong effect		30	1
0157	5 Expansion of timber plantations	Section 1: Drivers	Expansion of timber plantations	Expansion of timber plantations	1 - no effect	3 - medium effect		0
0157	6 Selected logging/timber extraction	Section 1: Drivers	Logging, timber and resource extraction	Harvest licenses & concessions				30	1
0157	7 Tree harvest licenses from PAFSI/PAFSU	Section 1: Drivers	Logging, timber and resource extraction	Harvest licenses & concessions	1 - no effect	5 - very strong effect		0
0157	8 firewood and charcoal production	Section 1: Drivers	Firewood, woodfuel, charcoal	Firewood, woodfuel, charcoal	5 - very strong effect	5 - very strong effect		0
0157	9 construction materials	Section 1: Drivers	Logging, timber and resource extraction	Construction materials	5 - very strong effect	5 - very strong effect		0
0157	10 illegal activities	Section 1: Drivers	Logging, timber and resource extraction	Illegal extraction	3 - medium effect	5 - very strong effect		0
0157	11 other reasons please specify:	Section 1: Drivers	Logging, timber and resource extraction	Others				0
0157	12 Tree harvest licenses from PAFSI/PAFSU	Section 1: Drivers	Logging, timber and resource extraction	Harvest licenses & concessions	1 - no effect	3 - medium effect		0
0157	13 Oil/mining activities	Section 1: Drivers	Oil & Mining	Oil & Mining	5 - very strong effect	5 - very strong effect		0
0157	14 Infrastructure development	Section 1: Drivers	Infrastructure & Urbanization	Infrastructure & Urbanization	5 - very strong effect	5 - very strong effect		0
0157	15 Natural disasters: drought fires flooding etc	Section 1: Drivers	Natural disasters	Natural disasters	1 - no effect	1 - no effect		0
0157	16 Others please specify:	Section 1: Drivers	Others	Others				0
0158	1 Expansion of cultivo annual eg maize rice quinoa	Section 1: Drivers	Expansion of agriculture	Expansion of cropland	3 - medium effect	3 - medium effect		20	2
0158	2 Expansion of cultivo permanente eg cocoa coffee oil palm	Section 1: Drivers	Expansion of agriculture	Expansion of cropland	3 - medium effect	5 - very strong effect		0
0158	3 Expansion of eg chakras agropecuario other agroforestry forms	Section 1: Drivers	Expansion of agriculture	Expansion of agroforestry	2 - small effect			0
0158	4 Expansion of pasture areas	Section 1: Drivers	Expansion of agriculture	Expansion of pasture		5 - very strong effect		10	4
0158	5 Expansion of timber plantations	Section 1: Drivers	Expansion of timber plantations	Expansion of timber plantations		3 - medium effect		0
0158	6 Selected logging/timber extraction	Section 1: Drivers	Logging, timber and resource extraction	Harvest licenses & concessions				40	1
0158	7 Tree harvest licenses from PAFSI/PAFSU	Section 1: Drivers	Logging, timber and resource extraction	Harvest licenses & concessions	5 - very strong effect	5 - very strong effect		0
0158	8 firewood and charcoal production	Section 1: Drivers	Firewood, woodfuel, charcoal	Firewood, woodfuel, charcoal	5 - very strong effect	3 - medium effect		0
0158	9 construction materials	Section 1: Drivers	Logging, timber and resource extraction	Construction materials	2 - small effect	2 - small effect		0
0158	10 illegal activities	Section 1: Drivers	Logging, timber and resource extraction	Illegal extraction		5 - very strong effect		0
0158	11 other reasons please specify: 111 Invaciones	Section 1: Drivers	Others	Political issues / Tenure conflicts	2 - small effect			0
0158	12 Tree harvest licenses from PAFSI/PAFSU	Section 1: Drivers	Logging, timber and resource extraction	Harvest licenses & concessions	3 - medium effect	5 - very strong effect		0
0158	13 Oil/mining activities	Section 1: Drivers	Oil & Mining	Oil & Mining		3 - medium effect		10	4
0158	14 Infrastructure development	Section 1: Drivers	Infrastructure & Urbanization	Infrastructure & Urbanization	2 - small effect	5 - very strong effect		0
0158	15 Natural disasters: drought fires flooding etc	Section 1: Drivers	Natural disasters	Natural disasters		5 - very strong effect		20	2
0158	16 Others please specify:	Section 1: Drivers	Others	Others				0
0159	1 Expansion of cultivo annual eg maize rice quinoa	Section 1: Drivers	Expansion of agriculture	Expansion of cropland				0
0159	2 Expansion of cultivo permanente eg cocoa coffee oil palm	Section 1: Drivers	Expansion of agriculture	Expansion of cropland		4 - clear effect		20	2
0159	3 Expansion of eg chakras agropecuario other agroforestry forms	Section 1: Drivers	Expansion of agriculture	Expansion of agroforestry	1 - no effect	2 - small effect		0
0159	4 Expansion of pasture areas	Section 1: Drivers	Expansion of agriculture	Expansion of pasture	1 - no effect	4 - clear effect		10	4
0159	5 Expansion of timber plantations	Section 1: Drivers	Expansion of timber plantations	Expansion of timber plantations				40	1
0159	6 Selected logging/timber extraction	Section 1: Drivers	Logging, timber and resource extraction	Harvest licenses & concessions				0
0159	7 Tree harvest licenses from PAFSI/PAFSU	Section 1: Drivers	Logging, timber and resource extraction	Harvest licenses & concessions	1 - no effect	4 - clear effect		0
0159	8 firewood and charcoal production	Section 1: Drivers	Firewood, woodfuel, charcoal	Firewood, woodfuel, charcoal				0
0159	9 construction materials	Section 1: Drivers	Logging, timber and resource extraction	Construction materials				0
0159	10 illegal activities	Section 1: Drivers	Logging, timber and resource extraction	Illegal extraction				0
0159	11 other reasons please specify: 111 Invaciones	Section 1: Drivers	Others	Political issues / Tenure conflicts				0
0159	12 Tree harvest licenses from PAFSI/PAFSU	Section 1: Drivers	Logging, timber and resource extraction	Harvest licenses & concessions				0
0159	13 Oil/mining activities	Section 1: Drivers	Oil & Mining	Oil & Mining		4 - clear effect		20	2
0159	14 Infrastructure development	Section 1: Drivers	Infrastructure & Urbanization	Infrastructure & Urbanization		4 - clear effect		10	4
0159	15 Natural disasters: drought fires flooding etc	Section 1: Drivers	Natural disasters	Natural disasters				0
0159	16 Others please specify: 161 apropiación del patrimonio foretal del estado	Section 1: Drivers	Others	Political issues / Tenure conflicts				0
0160	1 Expansion of cultivo annual eg maize rice quinoa	Section 1: Drivers	Expansion of agriculture	Expansion of cropland	2 - small effect	5 - very strong effect		10	2
0160	2 Expansion of cultivo permanente eg cocoa coffee oil palm	Section 1: Drivers	Expansion of agriculture	Expansion of cropland	3 - medium effect	5 - very strong effect		0
0160	3 Expansion of eg chakras agropecuario other agroforestry forms	Section 1: Drivers	Expansion of agriculture	Expansion of agroforestry	2 - small effect			0
0160	4 Expansion of pasture areas	Section 1: Drivers	Expansion of agriculture	Expansion of pasture		5 - very strong effect		10	2
0160	5 Expansion of timber plantations	Section 1: Drivers	Expansion of timber plantations	Expansion of timber plantations		3 - medium effect		0
0160	6 Selected logging/timber extraction	Section 1: Drivers	Logging, timber and resource extraction	Harvest licenses & concessions				70	1
0160	7 Tree harvest licenses from PAFSI/PAFSU	Section 1: Drivers	Logging, timber and resource extraction	Harvest licenses & concessions	5 - very strong effect	5 - very strong effect		0
0160	8 firewood and charcoal production	Section 1: Drivers	Firewood, woodfuel, charcoal	Firewood, woodfuel, charcoal	5 - very strong effect			0
0160	9 construction materials	Section 1: Drivers	Logging, timber and resource extraction	Construction materials	2 - small effect			0
0160	10 illegal activities	Section 1: Drivers	Logging, timber and resource extraction	Illegal extraction		5 - very strong effect		0
0160	11 other reasons please specify: 111 Invaciones	Section 1: Drivers	Others	Political issues / Tenure conflicts	2 - small effect			0
0160	12 Tree harvest licenses from PAFSI/PAFSU	Section 1: Drivers	Logging, timber and resource extraction	Harvest licenses & concessions	3 - medium effect	5 - very strong effect		0
0160	13 Oil/mining activities	Section 1: Drivers	Oil & Mining	Oil & Mining		3 - medium effect		10	2
0160	14 Infrastructure development	Section 1: Drivers	Infrastructure & Urbanization	Infrastructure & Urbanization		5 - very strong effect		0
0160	15 Natural disasters: drought fires flooding etc	Section 1: Drivers	Natural disasters	Natural disasters		1 - no effect		0
0160	16 Others please specify: 161 vias promovidas por la industria de la madera	Section 1: Drivers	Infrastructure & Urbanization	Infrastructure & Urbanization		5 - very strong effect		0
0161	1 Expansion of cultivo annual eg maize rice quinoa	Section 1: Drivers	Expansion of agriculture	Expansion of cropland	3 - medium effect	4 - clear effect		0
0161	2 Expansion of cultivo permanente eg cocoa coffee oil palm	Section 1: Drivers	Expansion of agriculture	Expansion of cropland	4 - clear effect	4 - clear effect		20	3
0161	3 Expansion of eg chakras agropecuario other agroforestry forms	Section 1: Drivers	Expansion of agriculture	Expansion of agroforestry	3 - medium effect	4 - clear effect		20	3
0161	4 Expansion of pasture areas	Section 1: Drivers	Expansion of agriculture	Expansion of pasture	5 - very strong effect	5 - very strong effect		30	1
0161	5 Expansion of timber plantations	Section 1: Drivers	Expansion of timber plantations	Expansion of timber plantations	1 - no effect	2 - small effect		0
0161	6 Selected logging/timber extraction	Section 1: Drivers	Logging, timber and resource extraction	Harvest licenses & concessions				0
0161	7 Tree harvest licenses from PAFSI/PAFSU	Section 1: Drivers	Logging, timber and resource extraction	Harvest licenses & concessions	3 - medium effect	3 - medium effect		0
0161	8 firewood and charcoal production	Section 1: Drivers	Firewood, woodfuel, charcoal	Firewood, woodfuel, charcoal	3 - medium effect	4 - clear effect		0
0161	9 construction materials	Section 1: Drivers	Logging, timber and resource extraction	Construction materials	3 - medium effect	3 - medium effect		0
0161	10 illegal activities	Section 1: Drivers	Logging, timber and resource extraction	Illegal extraction	3 - medium effect	3 - medium effect		0
0161	11 other reasons please specify:	Section 1: Drivers	Logging, timber and resource extraction	Others				0
0161	12 Tree harvest licenses from PAFSI/PAFSU	Section 1: Drivers	Logging, timber and resource extraction	Harvest licenses & concessions	2 - small effect	2 - small effect		0
0161	13 Oil/mining activities	Section 1: Drivers	Oil & Mining	Oil & Mining	5 - very strong effect	5 - very strong effect		30	1
0161	14 Infrastructure development	Section 1: Drivers	Infrastructure & Urbanization	Infrastructure & Urbanization	3 - medium effect	3 - medium effect		0
0161	15 Natural disasters: drought fires flooding etc	Section 1: Drivers	Natural disasters	Natural disasters	4 - clear effect	4 - clear effect		0
0161	16 Others please specify:	Section 1: Drivers	Others	Others				0
0162	1 Expansion of cultivo annual eg maize rice quinoa	Section 1: Drivers	Expansion of agriculture	Expansion of cropland	3 - medium effect	3 - medium effect		0
0162	2 Expansion of cultivo permanente eg cocoa coffee oil palm	Section 1: Drivers	Expansion of agriculture	Expansion of cropland	3 - medium effect	3 - medium effect		20	2
0162	3 Expansion of eg chakras agropecuario other agroforestry forms	Section 1: Drivers	Expansion of agriculture	Expansion of agroforestry	3 - medium effect	1 - no effect		20	2
0162	4 Expansion of pasture areas	Section 1: Drivers	Expansion of agriculture	Expansion of pasture	3 - medium effect	5 - very strong effect		20	2
0162	5 Expansion of timber plantations	Section 1: Drivers	Expansion of timber plantations	Expansion of timber plantations	1 - no effect	3 - medium effect		0
0162	6 Selected logging/timber extraction	Section 1: Drivers	Logging, timber and resource extraction	Harvest licenses & concessions				0
0162	7 Tree harvest licenses from PAFSI/PAFSU	Section 1: Drivers	Logging, timber and resource extraction	Harvest licenses & concessions	3 - medium effect	3 - medium effect		0
0162	8 firewood and charcoal production	Section 1: Drivers	Firewood, woodfuel, charcoal	Firewood, woodfuel, charcoal	3 - medium effect	4 - clear effect		0
0162	9 construction materials	Section 1: Drivers	Logging, timber and resource extraction	Construction materials	3 - medium effect	3 - medium effect		0
0162	10 illegal activities	Section 1: Drivers	Logging, timber and resource extraction	Illegal extraction	3 - medium effect	3 - medium effect		0
0162	11 other reasons please specify:	Section 1: Drivers	Logging, timber and resource extraction	Others				0
0162	12 Tree harvest licenses from PAFSI/PAFSU	Section 1: Drivers	Logging, timber and resource extraction	Harvest licenses & concessions	2 - small effect	2 - small effect		0
0162	13 Oil/mining activities	Section 1: Drivers	Oil & Mining	Oil & Mining	5 - very strong effect	5 - very strong effect		40	1
0162	14 Infrastructure development	Section 1: Drivers	Infrastructure & Urbanization	Infrastructure & Urbanization	3 - medium effect	3 - medium effect		0
0162	15 Natural disasters: drought fires flooding etc	Section 1: Drivers	Natural disasters	Natural disasters	4 - clear effect	4 - clear effect		0
0162	16 Others please specify:	Section 1: Drivers	Others	Others				0
0163	1 Expansion of cultivo annual eg maize rice quinoa	Section 1: Drivers	Expansion of agriculture	Expansion of cropland	2 - small effect	4 - clear effect		0
0163	2 Expansion of cultivo permanente eg cocoa coffee oil palm	Section 1: Drivers	Expansion of agriculture	Expansion of cropland	2 - small effect	4 - clear effect		0
0163	3 Expansion of eg chakras agropecuario other agroforestry forms	Section 1: Drivers	Expansion of agriculture	Expansion of agroforestry	4 - clear effect	2 - small effect		0
0163	4 Expansion of pasture areas	Section 1: Drivers	Expansion of agriculture	Expansion of pasture	2 - small effect	5 - very strong effect		40	1
0163	5 Expansion of timber plantations	Section 1: Drivers	Expansion of timber plantations	Expansion of timber plantations	1 - no effect	3 - medium effect		0
0163	6 Selected logging/timber extraction	Section 1: Drivers	Logging, timber and resource extraction	Harvest licenses & concessions				10	3
0163	7 Tree harvest licenses from PAFSI/PAFSU	Section 1: Drivers	Logging, timber and resource extraction	Harvest licenses & concessions	3 - medium effect	3 - medium effect		0
0163	8 firewood and charcoal production	Section 1: Drivers	Firewood, woodfuel, charcoal	Firewood, woodfuel, charcoal	3 - medium effect	4 - clear effect		0
0163	9 construction materials	Section 1: Drivers	Logging, timber and resource extraction	Construction materials	3 - medium effect	3 - medium effect		0
0163	10 illegal activities	Section 1: Drivers	Logging, timber and resource extraction	Illegal extraction	3 - medium effect	3 - medium effect		0
0163	11 other reasons please specify:	Section 1: Drivers	Logging, timber and resource extraction	Others				0
0163	12 Tree harvest licenses from PAFSI/PAFSU	Section 1: Drivers	Logging, timber and resource extraction	Harvest licenses & concessions	2 - small effect	2 - small effect		0
0163	13 Oil/mining activities	Section 1: Drivers	Oil & Mining	Oil & Mining	5 - very strong effect	5 - very strong effect		40	1
0163	14 Infrastructure development	Section 1: Drivers	Infrastructure & Urbanization	Infrastructure & Urbanization	3 - medium effect	3 - medium effect		10	3
0163	15 Natural disasters: drought fires flooding etc	Section 1: Drivers	Natural disasters	Natural disasters	4 - clear effect	4 - clear effect		0
0163	16 Others please specify:	Section 1: Drivers	Others	Others				0
0164	1 Expansion of cultivo annual eg maize rice quinoa	Section 1: Drivers	Expansion of agriculture	Expansion of cropland	3 - medium effect	3 - medium effect		0
0164	2 Expansion of cultivo permanente eg cocoa coffee oil palm	Section 1: Drivers	Expansion of agriculture	Expansion of cropland	3 - medium effect	3 - medium effect		20	2
0164	3 Expansion of eg chakras agropecuario other agroforestry forms	Section 1: Drivers	Expansion of agriculture	Expansion of agroforestry	4 - clear effect	3 - medium effect		0
0164	4 Expansion of pasture areas	Section 1: Drivers	Expansion of agriculture	Expansion of pasture	3 - medium effect	4 - clear effect		0
0164	5 Expansion of timber plantations	Section 1: Drivers	Expansion of timber plantations	Expansion of timber plantations	1 - no effect	4 - clear effect		0
0164	6 Selected logging/timber extraction	Section 1: Drivers	Logging, timber and resource extraction	Harvest licenses & concessions				0
0164	7 Tree harvest licenses from PAFSI/PAFSU	Section 1: Drivers	Logging, timber and resource extraction	Harvest licenses & concessions	1 - no effect	4 - clear effect		0
0164	8 firewood and charcoal production	Section 1: Drivers	Firewood, woodfuel, charcoal	Firewood, woodfuel, charcoal	1 - no effect	1 - no effect		0
0164	9 construction materials	Section 1: Drivers	Logging, timber and resource extraction	Construction materials	3 - medium effect	3 - medium effect		0
0164	10 illegal activities	Section 1: Drivers	Logging, timber and resource extraction	Illegal extraction	2 - small effect	4 - clear effect		0
0164	11 other reasons please specify:	Section 1: Drivers	Logging, timber and resource extraction	Others				0
0164	12 Tree harvest licenses from PAFSI/PAFSU	Section 1: Drivers	Logging, timber and resource extraction	Harvest licenses & concessions	1 - no effect	4 - clear effect		0
0164	13 Oil/mining activities	Section 1: Drivers	Oil & Mining	Oil & Mining	2 - small effect	4 - clear effect		60	1
0164	14 Infrastructure development	Section 1: Drivers	Infrastructure & Urbanization	Infrastructure & Urbanization	3 - medium effect	3 - medium effect		20	2
0164	15 Natural disasters: drought fires flooding etc	Section 1: Drivers	Natural disasters	Natural disasters	1 - no effect	1 - no effect		0
0164	16 Others please specify:	Section 1: Drivers	Others	Others				0
0165	1 Expansion of cultivo annual eg maize rice quinoa	Section 1: Drivers	Expansion of agriculture	Expansion of cropland	2 - small effect	4 - clear effect		20	2
0165	2 Expansion of cultivo permanente eg cocoa coffee oil palm	Section 1: Drivers	Expansion of agriculture	Expansion of cropland	1 - no effect	4 - clear effect		20	2
0165	3 Expansion of eg chakras agropecuario other agroforestry forms	Section 1: Drivers	Expansion of agriculture	Expansion of agroforestry	2 - small effect	3 - medium effect		0
0165	4 Expansion of pasture areas	Section 1: Drivers	Expansion of agriculture	Expansion of pasture	1 - no effect	4 - clear effect		20	2
0165	5 Expansion of timber plantations	Section 1: Drivers	Expansion of timber plantations	Expansion of timber plantations	3 - medium effect	3 - medium effect		0
0165	6 Selected logging/timber extraction	Section 1: Drivers	Logging, timber and resource extraction	Harvest licenses & concessions				0
0165	7 Tree harvest licenses from PAFSI/PAFSU	Section 1: Drivers	Logging, timber and resource extraction	Harvest licenses & concessions	1 - no effect	4 - clear effect		0
0165	8 firewood and charcoal production	Section 1: Drivers	Firewood, woodfuel, charcoal	Firewood, woodfuel, charcoal	1 - no effect	3 - medium effect		0
0165	9 construction materials	Section 1: Drivers	Logging, timber and resource extraction	Construction materials	1 - no effect	3 - medium effect		0
0165	10 illegal activities	Section 1: Drivers	Logging, timber and resource extraction	Illegal extraction	1 - no effect	3 - medium effect		0
0165	11 other reasons please specify:	Section 1: Drivers	Logging, timber and resource extraction	Others				0
0165	12 Tree harvest licenses from PAFSI/PAFSU	Section 1: Drivers	Logging, timber and resource extraction	Harvest licenses & concessions	2 - small effect	2 - small effect		0
0165	13 Oil/mining activities	Section 1: Drivers	Oil & Mining	Oil & Mining	4 - clear effect	4 - clear effect		30	1
0165	14 Infrastructure development	Section 1: Drivers	Infrastructure & Urbanization	Infrastructure & Urbanization	3 - medium effect	3 - medium effect		0
0165	15 Natural disasters: drought fires flooding etc	Section 1: Drivers	Natural disasters	Natural disasters	4 - clear effect	4 - clear effect		10	5
0165	16 Others please specify:	Section 1: Drivers	Others	Others				0
0166	1 Expansion of cultivo annual eg maize rice quinoa	Section 1: Drivers	Expansion of agriculture	Expansion of cropland	1 - no effect	1 - no effect		10	3
0166	2 Expansion of cultivo permanente eg cocoa coffee oil palm	Section 1: Drivers	Expansion of agriculture	Expansion of cropland	2 - small effect	2 - small effect		10	3
0166	3 Expansion of eg chakras agropecuario other agroforestry forms	Section 1: Drivers	Expansion of agriculture	Expansion of agroforestry	2 - small effect	2 - small effect		0
0166	4 Expansion of pasture areas	Section 1: Drivers	Expansion of agriculture	Expansion of pasture	1 - no effect	1 - no effect		0
0166	5 Expansion of timber plantations	Section 1: Drivers	Expansion of timber plantations	Expansion of timber plantations	2 - small effect	1 - no effect		0
0166	6 Selected logging/timber extraction	Section 1: Drivers	Logging, timber and resource extraction	Harvest licenses & concessions				50	1
0166	7 Tree harvest licenses from PAFSI/PAFSU	Section 1: Drivers	Logging, timber and resource extraction	Harvest licenses & concessions	3 - medium effect	2 - small effect		0
0166	8 firewood and charcoal production	Section 1: Drivers	Firewood, woodfuel, charcoal	Firewood, woodfuel, charcoal	1 - no effect	1 - no effect		0
0166	9 construction materials	Section 1: Drivers	Logging, timber and resource extraction	Construction materials	1 - no effect	1 - no effect		0
0166	10 illegal activities	Section 1: Drivers	Logging, timber and resource extraction	Illegal extraction	3 - medium effect	5 - very strong effect		0
0166	11 other reasons please specify:	Section 1: Drivers	Logging, timber and resource extraction	Others				0
0166	12 Tree harvest licenses from PAFSI/PAFSU	Section 1: Drivers	Logging, timber and resource extraction	Harvest licenses & concessions	3 - medium effect	4 - clear effect		20	2
0166	13 Oil/mining activities	Section 1: Drivers	Oil & Mining	Oil & Mining	1 - no effect	1 - no effect		0
0166	14 Infrastructure development	Section 1: Drivers	Infrastructure & Urbanization	Infrastructure & Urbanization	1 - no effect	3 - medium effect		10	3
0166	15 Natural disasters: drought fires flooding etc	Section 1: Drivers	Natural disasters	Natural disasters	1 - no effect	1 - no effect		0
0166	16 Others please specify:	Section 1: Drivers	Others	Others				0
0201	1 Land-use conversion for the following uses:áááá	Section 1: Drivers	Expansion of agriculture	Land-use conversion				0
0201	11 Settlement	Section 1: Drivers	Infrastructure & Urbanization	Infrastructure & Urbanization	5 - very strong effect	5 - very strong effect		50	1
0201	12 Expansion of kaingin	Section 1: Drivers	Expansion of agriculture	Expansion of cropland	5 - very strong effect	4 - clear effect		0
0201	13 Expansion of highland	Section 1: Drivers	Expansion of agriculture	Expansion of cropland	5 - very strong effect	4 - clear effect		0
0201	14 Plantation	Section 1: Drivers	Expansion of timber plantations	Expansion of timber plantations	3 - medium effect	3 - medium effect		0
0201	15 Infrastructure	Section 1: Drivers	Infrastructure & Urbanization	Infrastructure & Urbanization	3 - medium effect	3 - medium effect		0
0201	2 Legal and illegal resource extraction	Section 1: Drivers	Logging, timber and resource extraction	Others				0
0201	21 Timber poaching	Section 1: Drivers	Logging, timber and resource extraction	Illegal extraction	5 - very strong effect	5 - very strong effect		25	2
0201	22 Firewood and charcoal production	Section 1: Drivers	Firewood, woodfuel, charcoal	Firewood, woodfuel, charcoal	5 - very strong effect	5 - very strong effect		25	3
0201	23 Tree cutting for rattan extraction	Section 1: Drivers	Logging, timber and resource extraction	Construction materials	4 - clear effect	4 - clear effect		0
0201	24 Tree cutting for small-scale mining	Section 1: Drivers	Oil & Mining	Oil & Mining	5 - very strong effect	5 - very strong effect		0
0201	3 Mining activities (exploration operation)	Section 1: Drivers	Oil & Mining	Oil & Mining	5 - very strong effect	5 - very strong effect		0
0201	4 Natural disasters: drought fires floods landslides earthquakes etc	Section 1: Drivers	Natural disasters	Natural disasters	4 - clear effect	4 - clear effect		0
0201	5 Others please specify:	Section 1: Drivers	Others	Others				0
0202	1 Land-use conversion for the following uses:áááá	Section 1: Drivers	Expansion of agriculture	Land-use conversion				0
0202	11 Settlement	Section 1: Drivers	Infrastructure & Urbanization	Infrastructure & Urbanization	5 - very strong effect			0
0202	12 Expansion of kaingin	Section 1: Drivers	Expansion of agriculture	Expansion of cropland		5 - very strong effect		60	1
0202	13 Expansion of highland	Section 1: Drivers	Expansion of agriculture	Expansion of cropland		5 - very strong effect		0
0202	14 Plantation	Section 1: Drivers	Expansion of timber plantations	Expansion of timber plantations		5 - very strong effect		0
0202	15 Infrastructure	Section 1: Drivers	Infrastructure & Urbanization	Infrastructure & Urbanization		5 - very strong effect		0
0202	2 Legal and illegal resource extraction	Section 1: Drivers	Logging, timber and resource extraction	Others				0
0202	21 Timber poaching	Section 1: Drivers	Logging, timber and resource extraction	Illegal extraction		5 - very strong effect		20	2
0202	22 Firewood and charcoal production	Section 1: Drivers	Firewood, woodfuel, charcoal	Firewood, woodfuel, charcoal		5 - very strong effect		20	3
0202	23 Tree cutting for rattan extraction	Section 1: Drivers	Logging, timber and resource extraction	Construction materials		3 - medium effect		0
0202	24 Tree cutting for small-scale mining	Section 1: Drivers	Oil & Mining	Oil & Mining		5 - very strong effect		0
0202	3 Mining activities (exploration operation)	Section 1: Drivers	Oil & Mining	Oil & Mining		5 - very strong effect		0
0202	4 Natural disasters: drought fires floods landslides earthquakes etc	Section 1: Drivers	Natural disasters	Natural disasters		4 - clear effect		0
0202	5 Others please specify:	Section 1: Drivers	Others	Others				0
0203	1 Land-use conversion for the following uses:áááá	Section 1: Drivers	Expansion of agriculture	Land-use conversion				0
0203	11 Settlement	Section 1: Drivers	Infrastructure & Urbanization	Infrastructure & Urbanization	4 - clear effect			0
0203	12 Expansion of kaingin	Section 1: Drivers	Expansion of agriculture	Expansion of cropland	5 - very strong effect			40	1
0203	13 Expansion of highland	Section 1: Drivers	Expansion of agriculture	Expansion of cropland	5 - very strong effect			40	2
0203	14 Plantation	Section 1: Drivers	Expansion of timber plantations	Expansion of timber plantations		4 - clear effect		20	3
0203	15 Infrastructure	Section 1: Drivers	Infrastructure & Urbanization	Infrastructure & Urbanization		5 - very strong effect		0
0203	2 Legal and illegal resource extraction	Section 1: Drivers	Logging, timber and resource extraction	Others				0
0203	21 Timber poaching	Section 1: Drivers	Logging, timber and resource extraction	Illegal extraction	5 - very strong effect			0
0203	22 Firewood and charcoal production	Section 1: Drivers	Firewood, woodfuel, charcoal	Firewood, woodfuel, charcoal	5 - very strong effect			0
0203	23 Tree cutting for rattan extraction	Section 1: Drivers	Logging, timber and resource extraction	Construction materials		4 - clear effect		0
0203	24 Tree cutting for small-scale mining	Section 1: Drivers	Oil & Mining	Oil & Mining		5 - very strong effect		0
0203	3 Mining activities (exploration operation)	Section 1: Drivers	Oil & Mining	Oil & Mining		5 - very strong effect		0
0203	4 Natural disasters: drought fires floods landslides earthquakes etc	Section 1: Drivers	Natural disasters	Natural disasters	4 - clear effect			0
0203	5 Others please specify:	Section 1: Drivers	Others	Others				0
0204	1 Land-use conversion for the following uses:áááá	Section 1: Drivers	Expansion of agriculture	Land-use conversion				0
0204	11 Settlement	Section 1: Drivers	Infrastructure & Urbanization	Infrastructure & Urbanization	5 - very strong effect			0
0204	12 Expansion of kaingin	Section 1: Drivers	Expansion of agriculture	Expansion of cropland	5 - very strong effect			70	1
0204	13 Expansion of highland	Section 1: Drivers	Expansion of agriculture	Expansion of cropland		5 - very strong effect		0
0204	14 Plantation	Section 1: Drivers	Expansion of timber plantations	Expansion of timber plantations		5 - very strong effect		0
0204	15 Infrastructure	Section 1: Drivers	Infrastructure & Urbanization	Infrastructure & Urbanization		5 - very strong effect		10	3
0204	2 Legal and illegal resource extraction	Section 1: Drivers	Logging, timber and resource extraction	Others				0
0204	21 Timber poaching	Section 1: Drivers	Logging, timber and resource extraction	Illegal extraction	5 - very strong effect			0
0204	22 Firewood and charcoal production	Section 1: Drivers	Firewood, woodfuel, charcoal	Firewood, woodfuel, charcoal		5 - very strong effect		20	2
0204	23 Tree cutting for rattan extraction	Section 1: Drivers	Logging, timber and resource extraction	Construction materials		3 - medium effect		0
0204	24 Tree cutting for small-scale mining	Section 1: Drivers	Oil & Mining	Oil & Mining		2 - small effect		0
0204	3 Mining activities (exploration operation)	Section 1: Drivers	Oil & Mining	Oil & Mining		5 - very strong effect		0
0204	4 Natural disasters: drought fires floods landslides earthquakes etc	Section 1: Drivers	Natural disasters	Natural disasters	5 - very strong effect			0
0204	5 Others please specify:	Section 1: Drivers	Others	Others				0
0205	1 Land-use conversion for the following uses:áááá	Section 1: Drivers	Expansion of agriculture	Land-use conversion				0
0205	11 Settlement	Section 1: Drivers	Infrastructure & Urbanization	Infrastructure & Urbanization	2 - small effect			0
0205	12 Expansion of kaingin	Section 1: Drivers	Expansion of agriculture	Expansion of cropland	5 - very strong effect			60	1
0205	13 Expansion of highland	Section 1: Drivers	Expansion of agriculture	Expansion of cropland		5 - very strong effect		0
0205	14 Plantation	Section 1: Drivers	Expansion of timber plantations	Expansion of timber plantations		5 - very strong effect		0
0205	15 Infrastructure	Section 1: Drivers	Infrastructure & Urbanization	Infrastructure & Urbanization		5 - very strong effect		20	2
0205	2 Legal and illegal resource extraction	Section 1: Drivers	Logging, timber and resource extraction	Others				0
0205	21 Timber poaching	Section 1: Drivers	Logging, timber and resource extraction	Illegal extraction		5 - very strong effect		0
0205	22 Firewood and charcoal production	Section 1: Drivers	Firewood, woodfuel, charcoal	Firewood, woodfuel, charcoal		5 - very strong effect		0
0205	23 Tree cutting for rattan extraction	Section 1: Drivers	Logging, timber and resource extraction	Construction materials		1 - no effect		0
0205	24 Tree cutting for small-scale mining	Section 1: Drivers	Oil & Mining	Oil & Mining		1 - no effect		0
0205	3 Mining activities (exploration operation)	Section 1: Drivers	Oil & Mining	Oil & Mining		3 - medium effect		20	3
0205	4 Natural disasters: drought fires floods landslides earthquakes etc	Section 1: Drivers	Natural disasters	Natural disasters	3 - medium effect			0
0205	5 Others please specify:	Section 1: Drivers	Others	Others				0
0206	1 Land-use conversion for the following uses:áááá	Section 1: Drivers	Expansion of agriculture	Land-use conversion				0
0206	11 Settlement	Section 1: Drivers	Infrastructure & Urbanization	Infrastructure & Urbanization	5 - very strong effect			30	2
0206	12 Expansion of kaingin	Section 1: Drivers	Expansion of agriculture	Expansion of cropland	3 - medium effect			0
0206	13 Expansion of highland	Section 1: Drivers	Expansion of agriculture	Expansion of cropland		5 - very strong effect		0
0206	14 Plantation	Section 1: Drivers	Expansion of timber plantations	Expansion of timber plantations		4 - clear effect		0
0206	15 Infrastructure	Section 1: Drivers	Infrastructure & Urbanization	Infrastructure & Urbanization		2 - small effect		0
0206	2 Legal and illegal resource extraction	Section 1: Drivers	Logging, timber and resource extraction	Others				0
0206	21 Timber poaching	Section 1: Drivers	Logging, timber and resource extraction	Illegal extraction				0
0206	22 Firewood and charcoal production	Section 1: Drivers	Firewood, woodfuel, charcoal	Firewood, woodfuel, charcoal	5 - very strong effect			0
0206	23 Tree cutting for rattan extraction	Section 1: Drivers	Logging, timber and resource extraction	Construction materials	5 - very strong effect			30	3
0206	24 Tree cutting for small-scale mining	Section 1: Drivers	Oil & Mining	Oil & Mining		2 - small effect		0
0206	3 Mining activities (exploration operation)	Section 1: Drivers	Oil & Mining	Oil & Mining		5 - very strong effect		0
0206	4 Natural disasters: drought fires floods landslides earthquakes etc	Section 1: Drivers	Natural disasters	Natural disasters		5 - very strong effect		40	1
0206	5 Others please specify:	Section 1: Drivers	Others	Others		3 - medium effect		0
0207	1 Land-use conversion for the following uses:áááá	Section 1: Drivers	Expansion of agriculture	Land-use conversion				0
0207	11 Settlement	Section 1: Drivers	Infrastructure & Urbanization	Infrastructure & Urbanization	5 - very strong effect			0
0207	12 Expansion of kaingin	Section 1: Drivers	Expansion of agriculture	Expansion of cropland	5 - very strong effect			0
0207	13 Expansion of highland	Section 1: Drivers	Expansion of agriculture	Expansion of cropland	5 - very strong effect			0
0207	14 Plantation	Section 1: Drivers	Expansion of timber plantations	Expansion of timber plantations	5 - very strong effect			25	2
0207	15 Infrastructure	Section 1: Drivers	Infrastructure & Urbanization	Infrastructure & Urbanization		5 - very strong effect		30	1
0207	2 Legal and illegal resource extraction	Section 1: Drivers	Logging, timber and resource extraction	Others				0
0207	21 Timber poaching	Section 1: Drivers	Logging, timber and resource extraction	Illegal extraction		5 - very strong effect		25	3
0207	22 Firewood and charcoal production	Section 1: Drivers	Firewood, woodfuel, charcoal	Firewood, woodfuel, charcoal				0
0207	23 Tree cutting for rattan extraction	Section 1: Drivers	Logging, timber and resource extraction	Construction materials		3 - medium effect		0
0207	24 Tree cutting for small-scale mining	Section 1: Drivers	Oil & Mining	Oil & Mining				0
0207	3 Mining activities (exploration operation)	Section 1: Drivers	Oil & Mining	Oil & Mining		5 - very strong effect		20	4
0207	4 Natural disasters: drought fires floods landslides earthquakes etc	Section 1: Drivers	Natural disasters	Natural disasters		4 - clear effect		0
0207	5 Others please specify:	Section 1: Drivers	Others	Others				0
0208	1 Land-use conversion for the following uses:áááá	Section 1: Drivers	Expansion of agriculture	Land-use conversion				0
0208	11 Settlement	Section 1: Drivers	Infrastructure & Urbanization	Infrastructure & Urbanization	5 - very strong effect			30	3
0208	12 Expansion of kaingin	Section 1: Drivers	Expansion of agriculture	Expansion of cropland		5 - very strong effect		40	1
0208	13 Expansion of highland	Section 1: Drivers	Expansion of agriculture	Expansion of cropland		5 - very strong effect		0
0208	14 Plantation	Section 1: Drivers	Expansion of timber plantations	Expansion of timber plantations		5 - very strong effect		0
0208	15 Infrastructure	Section 1: Drivers	Infrastructure & Urbanization	Infrastructure & Urbanization		3 - medium effect		0
0208	2 Legal and illegal resource extraction	Section 1: Drivers	Logging, timber and resource extraction	Others				0
0208	21 Timber poaching	Section 1: Drivers	Logging, timber and resource extraction	Illegal extraction		3 - medium effect		30	2
0208	22 Firewood and charcoal production	Section 1: Drivers	Firewood, woodfuel, charcoal	Firewood, woodfuel, charcoal		4 - clear effect		0
0208	23 Tree cutting for rattan extraction	Section 1: Drivers	Logging, timber and resource extraction	Construction materials		2 - small effect		0
0208	24 Tree cutting for small-scale mining	Section 1: Drivers	Oil & Mining	Oil & Mining		5 - very strong effect		0
0208	3 Mining activities (exploration operation)	Section 1: Drivers	Oil & Mining	Oil & Mining		2 - small effect		0
0208	4 Natural disasters: drought fires floods landslides earthquakes etc	Section 1: Drivers	Natural disasters	Natural disasters		5 - very strong effect		0
0208	5 Others please specify:	Section 1: Drivers	Others	Others				0
0209	1 Land-use conversion for the following uses:áááá	Section 1: Drivers	Expansion of agriculture	Land-use conversion				60	1
0209	11 Settlement	Section 1: Drivers	Infrastructure & Urbanization	Infrastructure & Urbanization	3 - medium effect			0
0209	12 Expansion of kaingin	Section 1: Drivers	Expansion of agriculture	Expansion of cropland	3 - medium effect			0
0209	13 Expansion of highland	Section 1: Drivers	Expansion of agriculture	Expansion of cropland		3 - medium effect		0
0209	14 Plantation	Section 1: Drivers	Expansion of timber plantations	Expansion of timber plantations		3 - medium effect		0
0209	15 Infrastructure	Section 1: Drivers	Infrastructure & Urbanization	Infrastructure & Urbanization		3 - medium effect		0
0209	2 Legal and illegal resource extraction	Section 1: Drivers	Logging, timber and resource extraction	Others				10	3
0209	21 Timber poaching	Section 1: Drivers	Logging, timber and resource extraction	Illegal extraction	3 - medium effect			0
0209	22 Firewood and charcoal production	Section 1: Drivers	Firewood, woodfuel, charcoal	Firewood, woodfuel, charcoal	3 - medium effect			0
0209	23 Tree cutting for rattan extraction	Section 1: Drivers	Logging, timber and resource extraction	Construction materials		3 - medium effect		0
0209	24 Tree cutting for small-scale mining	Section 1: Drivers	Oil & Mining	Oil & Mining		3 - medium effect		0
0209	3 Mining activities (exploration operation)	Section 1: Drivers	Oil & Mining	Oil & Mining		3 - medium effect		30	2
0209	4 Natural disasters: drought fires floods landslides earthquakes etc	Section 1: Drivers	Natural disasters	Natural disasters	3 - medium effect			0
0209	5 Others please specify:	Section 1: Drivers	Others	Others				0
0210	1 Land-use conversion for the following uses:áááá	Section 1: Drivers	Expansion of agriculture	Land-use conversion				0
0210	11 Settlement	Section 1: Drivers	Infrastructure & Urbanization	Infrastructure & Urbanization	4 - clear effect			10	4
0210	12 Expansion of kaingin	Section 1: Drivers	Expansion of agriculture	Expansion of cropland	5 - very strong effect			25	2
0210	13 Expansion of highland	Section 1: Drivers	Expansion of agriculture	Expansion of cropland		5 - very strong effect		10	5
0210	14 Plantation	Section 1: Drivers	Expansion of timber plantations	Expansion of timber plantations		1 - no effect		0
0210	15 Infrastructure	Section 1: Drivers	Infrastructure & Urbanization	Infrastructure & Urbanization		5 - very strong effect		0
0210	2 Legal and illegal resource extraction	Section 1: Drivers	Logging, timber and resource extraction	Others				0
0210	21 Timber poaching	Section 1: Drivers	Logging, timber and resource extraction	Illegal extraction				0
0210	22 Firewood and charcoal production	Section 1: Drivers	Firewood, woodfuel, charcoal	Firewood, woodfuel, charcoal	4 - clear effect			20	3
0210	23 Tree cutting for rattan extraction	Section 1: Drivers	Logging, timber and resource extraction	Construction materials	4 - clear effect			0
0210	24 Tree cutting for small-scale mining	Section 1: Drivers	Oil & Mining	Oil & Mining		3 - medium effect		0
0210	3 Mining activities (exploration operation)	Section 1: Drivers	Oil & Mining	Oil & Mining		5 - very strong effect		0
0210	4 Natural disasters: drought fires floods landslides earthquakes etc	Section 1: Drivers	Natural disasters	Natural disasters		5 - very strong effect		35	1
0210	5 Others please specify:	Section 1: Drivers	Others	Others	5 - very strong effect			0
0211	1 Land-use conversion for the following uses:áááá	Section 1: Drivers	Expansion of agriculture	Land-use conversion				70	1
0211	11 Settlement	Section 1: Drivers	Infrastructure & Urbanization	Infrastructure & Urbanization	5 - very strong effect			0
0211	12 Expansion of kaingin	Section 1: Drivers	Expansion of agriculture	Expansion of cropland	4 - clear effect			0
0211	13 Expansion of highland	Section 1: Drivers	Expansion of agriculture	Expansion of cropland		3 - medium effect		0
0211	14 Plantation	Section 1: Drivers	Expansion of timber plantations	Expansion of timber plantations		3 - medium effect		0
0211	15 Infrastructure	Section 1: Drivers	Infrastructure & Urbanization	Infrastructure & Urbanization		5 - very strong effect		0
0211	2 Legal and illegal resource extraction	Section 1: Drivers	Logging, timber and resource extraction	Others				15	3
0211	21 Timber poaching	Section 1: Drivers	Logging, timber and resource extraction	Illegal extraction		4 - clear effect		0
0211	22 Firewood and charcoal production	Section 1: Drivers	Firewood, woodfuel, charcoal	Firewood, woodfuel, charcoal	3 - medium effect			0
0211	23 Tree cutting for rattan extraction	Section 1: Drivers	Logging, timber and resource extraction	Construction materials		4 - clear effect		0
0211	24 Tree cutting for small-scale mining	Section 1: Drivers	Oil & Mining	Oil & Mining		3 - medium effect		0
0211	3 Mining activities (exploration operation)	Section 1: Drivers	Oil & Mining	Oil & Mining		3 - medium effect		15	2
0211	4 Natural disasters: drought fires floods landslides earthquakes etc	Section 1: Drivers	Natural disasters	Natural disasters	3 - medium effect			0
0211	5 Others please specify:	Section 1: Drivers	Others	Others				0
0212	1 Land-use conversion for the following uses:áááá	Section 1: Drivers	Expansion of agriculture	Land-use conversion				0
0212	11 Settlement	Section 1: Drivers	Infrastructure & Urbanization	Infrastructure & Urbanization	5 - very strong effect			0
0212	12 Expansion of kaingin	Section 1: Drivers	Expansion of agriculture	Expansion of cropland	3 - medium effect			0
0212	13 Expansion of highland	Section 1: Drivers	Expansion of agriculture	Expansion of cropland		3 - medium effect		0
0212	14 Plantation	Section 1: Drivers	Expansion of timber plantations	Expansion of timber plantations		4 - clear effect		15	3
0212	15 Infrastructure	Section 1: Drivers	Infrastructure & Urbanization	Infrastructure & Urbanization		4 - clear effect		0
0212	2 Legal and illegal resource extraction	Section 1: Drivers	Logging, timber and resource extraction	Others				0
0212	21 Timber poaching	Section 1: Drivers	Logging, timber and resource extraction	Illegal extraction				0
0212	22 Firewood and charcoal production	Section 1: Drivers	Firewood, woodfuel, charcoal	Firewood, woodfuel, charcoal	4 - clear effect			0
0212	23 Tree cutting for rattan extraction	Section 1: Drivers	Logging, timber and resource extraction	Construction materials		4 - clear effect		45	1
0212	24 Tree cutting for small-scale mining	Section 1: Drivers	Oil & Mining	Oil & Mining		3 - medium effect		0
0212	3 Mining activities (exploration operation)	Section 1: Drivers	Oil & Mining	Oil & Mining		3 - medium effect		0
0212	4 Natural disasters: drought fires floods landslides earthquakes etc	Section 1: Drivers	Natural disasters	Natural disasters		3 - medium effect		40	2
0212	5 Others please specify:	Section 1: Drivers	Others	Others	4 - clear effect			0
0213	1 Land-use conversion for the following uses:áááá	Section 1: Drivers	Expansion of agriculture	Land-use conversion				0
0213	11 Settlement	Section 1: Drivers	Infrastructure & Urbanization	Infrastructure & Urbanization	3 - medium effect			0
0213	12 Expansion of kaingin	Section 1: Drivers	Expansion of agriculture	Expansion of cropland		5 - very strong effect		50	1
0213	13 Expansion of highland	Section 1: Drivers	Expansion of agriculture	Expansion of cropland		4 - clear effect		0
0213	14 Plantation	Section 1: Drivers	Expansion of timber plantations	Expansion of timber plantations		3 - medium effect		0
0213	15 Infrastructure	Section 1: Drivers	Infrastructure & Urbanization	Infrastructure & Urbanization		2 - small effect		0
0213	2 Legal and illegal resource extraction	Section 1: Drivers	Logging, timber and resource extraction	Others				0
0213	21 Timber poaching	Section 1: Drivers	Logging, timber and resource extraction	Illegal extraction				0
0213	22 Firewood and charcoal production	Section 1: Drivers	Firewood, woodfuel, charcoal	Firewood, woodfuel, charcoal		3 - medium effect		25	2
0213	23 Tree cutting for rattan extraction	Section 1: Drivers	Logging, timber and resource extraction	Construction materials		3 - medium effect		25	2
0213	24 Tree cutting for small-scale mining	Section 1: Drivers	Oil & Mining	Oil & Mining		3 - medium effect		0
0213	3 Mining activities (exploration operation)	Section 1: Drivers	Oil & Mining	Oil & Mining		3 - medium effect		0
0213	4 Natural disasters: drought fires floods landslides earthquakes etc	Section 1: Drivers	Natural disasters	Natural disasters		3 - medium effect		0
0213	5 Others please specify:	Section 1: Drivers	Others	Others		5 - very strong effect		0
0214	1 Land-use conversion for the following uses:áááá	Section 1: Drivers	Expansion of agriculture	Land-use conversion				50	1
0214	11 Settlement	Section 1: Drivers	Infrastructure & Urbanization	Infrastructure & Urbanization	5 - very strong effect			0
0214	12 Expansion of kaingin	Section 1: Drivers	Expansion of agriculture	Expansion of cropland		5 - very strong effect		0
0214	13 Expansion of highland	Section 1: Drivers	Expansion of agriculture	Expansion of cropland		4 - clear effect		0
0214	14 Plantation	Section 1: Drivers	Expansion of timber plantations	Expansion of timber plantations				0
0214	15 Infrastructure	Section 1: Drivers	Infrastructure & Urbanization	Infrastructure & Urbanization		5 - very strong effect		0
0214	2 Legal and illegal resource extraction	Section 1: Drivers	Logging, timber and resource extraction	Others				0
0214	21 Timber poaching	Section 1: Drivers	Logging, timber and resource extraction	Illegal extraction				0
0214	22 Firewood and charcoal production	Section 1: Drivers	Firewood, woodfuel, charcoal	Firewood, woodfuel, charcoal		5 - very strong effect		0
0214	23 Tree cutting for rattan extraction	Section 1: Drivers	Logging, timber and resource extraction	Construction materials		5 - very strong effect		20	3
0214	24 Tree cutting for small-scale mining	Section 1: Drivers	Oil & Mining	Oil & Mining				0
0214	3 Mining activities (exploration operation)	Section 1: Drivers	Oil & Mining	Oil & Mining		5 - very strong effect		0
0214	4 Natural disasters: drought fires floods landslides earthquakes etc	Section 1: Drivers	Natural disasters	Natural disasters		5 - very strong effect		30	2
0214	5 Others please specify:	Section 1: Drivers	Others	Others		5 - very strong effect		0
0215	1 Land-use conversion for the following uses:áááá	Section 1: Drivers	Expansion of agriculture	Land-use conversion				50	1
0215	11 Settlement	Section 1: Drivers	Infrastructure & Urbanization	Infrastructure & Urbanization	4 - clear effect			0
0215	12 Expansion of kaingin	Section 1: Drivers	Expansion of agriculture	Expansion of cropland		3 - medium effect		0
0215	13 Expansion of highland	Section 1: Drivers	Expansion of agriculture	Expansion of cropland		4 - clear effect		0
0215	14 Plantation	Section 1: Drivers	Expansion of timber plantations	Expansion of timber plantations		3 - medium effect		0
0215	15 Infrastructure	Section 1: Drivers	Infrastructure & Urbanization	Infrastructure & Urbanization		3 - medium effect		0
0215	2 Legal and illegal resource extraction	Section 1: Drivers	Logging, timber and resource extraction	Others				0
0215	21 Timber poaching	Section 1: Drivers	Logging, timber and resource extraction	Illegal extraction		3 - medium effect		0
0215	22 Firewood and charcoal production	Section 1: Drivers	Firewood, woodfuel, charcoal	Firewood, woodfuel, charcoal		3 - medium effect		0
0215	23 Tree cutting for rattan extraction	Section 1: Drivers	Logging, timber and resource extraction	Construction materials		4 - clear effect		0
0215	24 Tree cutting for small-scale mining	Section 1: Drivers	Oil & Mining	Oil & Mining		5 - very strong effect		0
0215	3 Mining activities (exploration operation)	Section 1: Drivers	Oil & Mining	Oil & Mining		5 - very strong effect		30	2
0215	4 Natural disasters: drought fires floods landslides earthquakes etc	Section 1: Drivers	Natural disasters	Natural disasters		5 - very strong effect		20	3
0215	5 Others please specify:	Section 1: Drivers	Others	Others				0
0216	1 Land-use conversion for the following uses:áááá	Section 1: Drivers	Expansion of agriculture	Land-use conversion				0
0216	11 Settlement	Section 1: Drivers	Infrastructure & Urbanization	Infrastructure & Urbanization	5 - very strong effect			20	3
0216	12 Expansion of kaingin	Section 1: Drivers	Expansion of agriculture	Expansion of cropland		4 - clear effect		50	1
0216	13 Expansion of highland	Section 1: Drivers	Expansion of agriculture	Expansion of cropland		2 - small effect		0
0216	14 Plantation	Section 1: Drivers	Expansion of timber plantations	Expansion of timber plantations		2 - small effect		0
0216	15 Infrastructure	Section 1: Drivers	Infrastructure & Urbanization	Infrastructure & Urbanization		4 - clear effect		0
0216	2 Legal and illegal resource extraction	Section 1: Drivers	Logging, timber and resource extraction	Others				0
0216	21 Timber poaching	Section 1: Drivers	Logging, timber and resource extraction	Illegal extraction		5 - very strong effect		30	2
0216	22 Firewood and charcoal production	Section 1: Drivers	Firewood, woodfuel, charcoal	Firewood, woodfuel, charcoal		3 - medium effect		0
0216	23 Tree cutting for rattan extraction	Section 1: Drivers	Logging, timber and resource extraction	Construction materials		3 - medium effect		0
0216	24 Tree cutting for small-scale mining	Section 1: Drivers	Oil & Mining	Oil & Mining		3 - medium effect		0
0216	3 Mining activities (exploration operation)	Section 1: Drivers	Oil & Mining	Oil & Mining		5 - very strong effect		0
0216	4 Natural disasters: drought fires floods landslides earthquakes etc	Section 1: Drivers	Natural disasters	Natural disasters		4 - clear effect		0
0216	5 Others please specify:	Section 1: Drivers	Others	Others				0
0217	1 Land-use conversion for the following uses:áááá	Section 1: Drivers	Expansion of agriculture	Land-use conversion				0
0217	11 Settlement	Section 1: Drivers	Infrastructure & Urbanization	Infrastructure & Urbanization	1 - no effect			30	2
0217	12 Expansion of kaingin	Section 1: Drivers	Expansion of agriculture	Expansion of cropland	2 - small effect			0
0217	13 Expansion of highland	Section 1: Drivers	Expansion of agriculture	Expansion of cropland	2 - small effect			0
0217	14 Plantation	Section 1: Drivers	Expansion of timber plantations	Expansion of timber plantations	4 - clear effect			0
0217	15 Infrastructure	Section 1: Drivers	Infrastructure & Urbanization	Infrastructure & Urbanization		4 - clear effect		30	3
0217	2 Legal and illegal resource extraction	Section 1: Drivers	Logging, timber and resource extraction	Others				0
0217	21 Timber poaching	Section 1: Drivers	Logging, timber and resource extraction	Illegal extraction	2 - small effect			0
0217	22 Firewood and charcoal production	Section 1: Drivers	Firewood, woodfuel, charcoal	Firewood, woodfuel, charcoal	2 - small effect			0
0217	23 Tree cutting for rattan extraction	Section 1: Drivers	Logging, timber and resource extraction	Construction materials		3 - medium effect		0
0217	24 Tree cutting for small-scale mining	Section 1: Drivers	Oil & Mining	Oil & Mining		3 - medium effect		0
0217	3 Mining activities (exploration operation)	Section 1: Drivers	Oil & Mining	Oil & Mining		4 - clear effect		40	1
0217	4 Natural disasters: drought fires floods landslides earthquakes etc	Section 1: Drivers	Natural disasters	Natural disasters	5 - very strong effect			0
0217	5 Others please specify:	Section 1: Drivers	Others	Others				0
0218	1 Land-use conversion for the following uses:áááá	Section 1: Drivers	Expansion of agriculture	Land-use conversion				60	1
0218	11 Settlement	Section 1: Drivers	Infrastructure & Urbanization	Infrastructure & Urbanization	4 - clear effect			0
0218	12 Expansion of kaingin	Section 1: Drivers	Expansion of agriculture	Expansion of cropland		4 - clear effect		0
0218	13 Expansion of highland	Section 1: Drivers	Expansion of agriculture	Expansion of cropland		5 - very strong effect		0
0218	14 Plantation	Section 1: Drivers	Expansion of timber plantations	Expansion of timber plantations		4 - clear effect		0
0218	15 Infrastructure	Section 1: Drivers	Infrastructure & Urbanization	Infrastructure & Urbanization		4 - clear effect		0
0218	2 Legal and illegal resource extraction	Section 1: Drivers	Logging, timber and resource extraction	Others				20	3
0218	21 Timber poaching	Section 1: Drivers	Logging, timber and resource extraction	Illegal extraction		4 - clear effect		0
0218	22 Firewood and charcoal production	Section 1: Drivers	Firewood, woodfuel, charcoal	Firewood, woodfuel, charcoal		4 - clear effect		0
0218	23 Tree cutting for rattan extraction	Section 1: Drivers	Logging, timber and resource extraction	Construction materials		5 - very strong effect		0
0218	24 Tree cutting for small-scale mining	Section 1: Drivers	Oil & Mining	Oil & Mining		5 - very strong effect		0
0218	3 Mining activities (exploration operation)	Section 1: Drivers	Oil & Mining	Oil & Mining		5 - very strong effect		20	2
0218	4 Natural disasters: drought fires floods landslides earthquakes etc	Section 1: Drivers	Natural disasters	Natural disasters		2 - small effect		0
0218	5 Others please specify:	Section 1: Drivers	Others	Others				0
0219	1 Land-use conversion for the following uses:áááá	Section 1: Drivers	Expansion of agriculture	Land-use conversion				40	1
0219	11 Settlement	Section 1: Drivers	Infrastructure & Urbanization	Infrastructure & Urbanization	5 - very strong effect			0
0219	12 Expansion of kaingin	Section 1: Drivers	Expansion of agriculture	Expansion of cropland	5 - very strong effect			0
0219	13 Expansion of highland	Section 1: Drivers	Expansion of agriculture	Expansion of cropland		3 - medium effect		0
0219	14 Plantation	Section 1: Drivers	Expansion of timber plantations	Expansion of timber plantations		3 - medium effect		0
0219	15 Infrastructure	Section 1: Drivers	Infrastructure & Urbanization	Infrastructure & Urbanization		4 - clear effect		0
0219	2 Legal and illegal resource extraction	Section 1: Drivers	Logging, timber and resource extraction	Others				30	3
0219	21 Timber poaching	Section 1: Drivers	Logging, timber and resource extraction	Illegal extraction	3 - medium effect			0
0219	22 Firewood and charcoal production	Section 1: Drivers	Firewood, woodfuel, charcoal	Firewood, woodfuel, charcoal	3 - medium effect			0
0219	23 Tree cutting for rattan extraction	Section 1: Drivers	Logging, timber and resource extraction	Construction materials		3 - medium effect		0
0219	24 Tree cutting for small-scale mining	Section 1: Drivers	Oil & Mining	Oil & Mining		2 - small effect		0
0219	3 Mining activities (exploration operation)	Section 1: Drivers	Oil & Mining	Oil & Mining		3 - medium effect		0
0219	4 Natural disasters: drought fires floods landslides earthquakes etc	Section 1: Drivers	Natural disasters	Natural disasters	5 - very strong effect			30	2
0219	5 Others please specify:	Section 1: Drivers	Others	Others				0
0220	1 Land-use conversion for the following uses:áááá	Section 1: Drivers	Expansion of agriculture	Land-use conversion				60	1
0220	11 Settlement	Section 1: Drivers	Infrastructure & Urbanization	Infrastructure & Urbanization	5 - very strong effect			0
0220	12 Expansion of kaingin	Section 1: Drivers	Expansion of agriculture	Expansion of cropland	4 - clear effect			0
0220	13 Expansion of highland	Section 1: Drivers	Expansion of agriculture	Expansion of cropland	4 - clear effect			0
0220	14 Plantation	Section 1: Drivers	Expansion of timber plantations	Expansion of timber plantations	4 - clear effect			0
0220	15 Infrastructure	Section 1: Drivers	Infrastructure & Urbanization	Infrastructure & Urbanization				0
0220	2 Legal and illegal resource extraction	Section 1: Drivers	Logging, timber and resource extraction	Others				20	2
0220	21 Timber poaching	Section 1: Drivers	Logging, timber and resource extraction	Illegal extraction	2 - small effect			0
0220	22 Firewood and charcoal production	Section 1: Drivers	Firewood, woodfuel, charcoal	Firewood, woodfuel, charcoal	2 - small effect			0
0220	23 Tree cutting for rattan extraction	Section 1: Drivers	Logging, timber and resource extraction	Construction materials		2 - small effect		0
0220	24 Tree cutting for small-scale mining	Section 1: Drivers	Oil & Mining	Oil & Mining		2 - small effect		0
0220	3 Mining activities (exploration operation)	Section 1: Drivers	Oil & Mining	Oil & Mining		3 - medium effect		0
0220	4 Natural disasters: drought fires floods landslides earthquakes etc	Section 1: Drivers	Natural disasters	Natural disasters	3 - medium effect			20	3
0220	5 Others please specify:	Section 1: Drivers	Others	Others				0
0221	1 Land-use conversion for the following uses:áááá	Section 1: Drivers	Expansion of agriculture	Land-use conversion				0
0221	11 Settlement	Section 1: Drivers	Infrastructure & Urbanization	Infrastructure & Urbanization	5 - very strong effect			40	1
0221	12 Expansion of kaingin	Section 1: Drivers	Expansion of agriculture	Expansion of cropland		5 - very strong effect		30	2
0221	13 Expansion of highland	Section 1: Drivers	Expansion of agriculture	Expansion of cropland		5 - very strong effect		0
0221	14 Plantation	Section 1: Drivers	Expansion of timber plantations	Expansion of timber plantations		4 - clear effect		0
0221	15 Infrastructure	Section 1: Drivers	Infrastructure & Urbanization	Infrastructure & Urbanization		5 - very strong effect		0
0221	2 Legal and illegal resource extraction	Section 1: Drivers	Logging, timber and resource extraction	Others				0
0221	21 Timber poaching	Section 1: Drivers	Logging, timber and resource extraction	Illegal extraction		5 - very strong effect		0
0221	22 Firewood and charcoal production	Section 1: Drivers	Firewood, woodfuel, charcoal	Firewood, woodfuel, charcoal		3 - medium effect		0
0221	23 Tree cutting for rattan extraction	Section 1: Drivers	Logging, timber and resource extraction	Construction materials		5 - very strong effect		0
0221	24 Tree cutting for small-scale mining	Section 1: Drivers	Oil & Mining	Oil & Mining		4 - clear effect		0
0221	3 Mining activities (exploration operation)	Section 1: Drivers	Oil & Mining	Oil & Mining		3 - medium effect		0
0221	4 Natural disasters: drought fires floods landslides earthquakes etc	Section 1: Drivers	Natural disasters	Natural disasters		5 - very strong effect		30	3
0221	5 Others please specify:	Section 1: Drivers	Others	Others				0
0222	1 Land-use conversion for the following uses:áááá	Section 1: Drivers	Expansion of agriculture	Land-use conversion				0
0222	11 Settlement	Section 1: Drivers	Infrastructure & Urbanization	Infrastructure & Urbanization	4 - clear effect			0
0222	12 Expansion of kaingin	Section 1: Drivers	Expansion of agriculture	Expansion of cropland		3 - medium effect		0
0222	13 Expansion of highland	Section 1: Drivers	Expansion of agriculture	Expansion of cropland		3 - medium effect		0
0222	14 Plantation	Section 1: Drivers	Expansion of timber plantations	Expansion of timber plantations		1 - no effect		0
0222	15 Infrastructure	Section 1: Drivers	Infrastructure & Urbanization	Infrastructure & Urbanization		5 - very strong effect		25	2
0222	2 Legal and illegal resource extraction	Section 1: Drivers	Logging, timber and resource extraction	Others				0
0222	21 Timber poaching	Section 1: Drivers	Logging, timber and resource extraction	Illegal extraction		5 - very strong effect		15	3
0222	22 Firewood and charcoal production	Section 1: Drivers	Firewood, woodfuel, charcoal	Firewood, woodfuel, charcoal		5 - very strong effect		0
0222	23 Tree cutting for rattan extraction	Section 1: Drivers	Logging, timber and resource extraction	Construction materials		5 - very strong effect		0
0222	24 Tree cutting for small-scale mining	Section 1: Drivers	Oil & Mining	Oil & Mining		5 - very strong effect		0
0222	3 Mining activities (exploration operation)	Section 1: Drivers	Oil & Mining	Oil & Mining		5 - very strong effect		60	1
0222	4 Natural disasters: drought fires floods landslides earthquakes etc	Section 1: Drivers	Natural disasters	Natural disasters		5 - very strong effect		0
0222	5 Others please specify:	Section 1: Drivers	Others	Others				0
0223	1 Land-use conversion for the following uses:áááá	Section 1: Drivers	Expansion of agriculture	Land-use conversion				0
0223	11 Settlement	Section 1: Drivers	Infrastructure & Urbanization	Infrastructure & Urbanization	5 - very strong effect			20	3
0223	12 Expansion of kaingin	Section 1: Drivers	Expansion of agriculture	Expansion of cropland		4 - clear effect		50	1
0223	13 Expansion of highland	Section 1: Drivers	Expansion of agriculture	Expansion of cropland		2 - small effect		0
0223	14 Plantation	Section 1: Drivers	Expansion of timber plantations	Expansion of timber plantations		2 - small effect		0
0223	15 Infrastructure	Section 1: Drivers	Infrastructure & Urbanization	Infrastructure & Urbanization				0
0223	2 Legal and illegal resource extraction	Section 1: Drivers	Logging, timber and resource extraction	Others				0
0223	21 Timber poaching	Section 1: Drivers	Logging, timber and resource extraction	Illegal extraction		5 - very strong effect		30	2
0223	22 Firewood and charcoal production	Section 1: Drivers	Firewood, woodfuel, charcoal	Firewood, woodfuel, charcoal		3 - medium effect		0
0223	23 Tree cutting for rattan extraction	Section 1: Drivers	Logging, timber and resource extraction	Construction materials		3 - medium effect		0
0223	24 Tree cutting for small-scale mining	Section 1: Drivers	Oil & Mining	Oil & Mining		3 - medium effect		0
0223	3 Mining activities (exploration operation)	Section 1: Drivers	Oil & Mining	Oil & Mining		5 - very strong effect		0
0223	4 Natural disasters: drought fires floods landslides earthquakes etc	Section 1: Drivers	Natural disasters	Natural disasters		4 - clear effect		0
0223	5 Others please specify:	Section 1: Drivers	Others	Others				0
0224	1 Land-use conversion for the following uses:áááá	Section 1: Drivers	Expansion of agriculture	Land-use conversion				0
0224	11 Settlement	Section 1: Drivers	Infrastructure & Urbanization	Infrastructure & Urbanization	3 - medium effect			0
0224	12 Expansion of kaingin	Section 1: Drivers	Expansion of agriculture	Expansion of cropland	4 - clear effect			0
0224	13 Expansion of highland	Section 1: Drivers	Expansion of agriculture	Expansion of cropland	2 - small effect			0
0224	14 Plantation	Section 1: Drivers	Expansion of timber plantations	Expansion of timber plantations		4 - clear effect		15	3
0224	15 Infrastructure	Section 1: Drivers	Infrastructure & Urbanization	Infrastructure & Urbanization		5 - very strong effect		60	1
0224	2 Legal and illegal resource extraction	Section 1: Drivers	Logging, timber and resource extraction	Others				0
0224	21 Timber poaching	Section 1: Drivers	Logging, timber and resource extraction	Illegal extraction	3 - medium effect			0
0224	22 Firewood and charcoal production	Section 1: Drivers	Firewood, woodfuel, charcoal	Firewood, woodfuel, charcoal	3 - medium effect			0
0224	23 Tree cutting for rattan extraction	Section 1: Drivers	Logging, timber and resource extraction	Construction materials		2 - small effect		0
0224	24 Tree cutting for small-scale mining	Section 1: Drivers	Oil & Mining	Oil & Mining		4 - clear effect		0
0224	3 Mining activities (exploration operation)	Section 1: Drivers	Oil & Mining	Oil & Mining		5 - very strong effect		25	2
0224	4 Natural disasters: drought fires floods landslides earthquakes etc	Section 1: Drivers	Natural disasters	Natural disasters	2 - small effect			0
0224	5 Others please specify:	Section 1: Drivers	Others	Others				0
0225	1 Land-use conversion for the following uses:áááá	Section 1: Drivers	Expansion of agriculture	Land-use conversion				0
0225	11 Settlement	Section 1: Drivers	Infrastructure & Urbanization	Infrastructure & Urbanization	2 - small effect			0
0225	12 Expansion of kaingin	Section 1: Drivers	Expansion of agriculture	Expansion of cropland	2 - small effect			0
0225	13 Expansion of highland	Section 1: Drivers	Expansion of agriculture	Expansion of cropland	2 - small effect			0
0225	14 Plantation	Section 1: Drivers	Expansion of timber plantations	Expansion of timber plantations		1 - no effect		0
0225	15 Infrastructure	Section 1: Drivers	Infrastructure & Urbanization	Infrastructure & Urbanization		4 - clear effect		40	1
0225	2 Legal and illegal resource extraction	Section 1: Drivers	Logging, timber and resource extraction	Others				30	2
0225	21 Timber poaching	Section 1: Drivers	Logging, timber and resource extraction	Illegal extraction	3 - medium effect			0
0225	22 Firewood and charcoal production	Section 1: Drivers	Firewood, woodfuel, charcoal	Firewood, woodfuel, charcoal		3 - medium effect		0
0225	23 Tree cutting for rattan extraction	Section 1: Drivers	Logging, timber and resource extraction	Construction materials		3 - medium effect		0
0225	24 Tree cutting for small-scale mining	Section 1: Drivers	Oil & Mining	Oil & Mining		3 - medium effect		0
0225	3 Mining activities (exploration operation)	Section 1: Drivers	Oil & Mining	Oil & Mining		4 - clear effect		30	3
0225	4 Natural disasters: drought fires floods landslides earthquakes etc	Section 1: Drivers	Natural disasters	Natural disasters	2 - small effect			0
0225	5 Others please specify:	Section 1: Drivers	Others	Others				0
0226	1 Land-use conversion for the following uses:áááá	Section 1: Drivers	Expansion of agriculture	Land-use conversion				0
0226	11 Settlement	Section 1: Drivers	Infrastructure & Urbanization	Infrastructure & Urbanization	5 - very strong effect			0
0226	12 Expansion of kaingin	Section 1: Drivers	Expansion of agriculture	Expansion of cropland	5 - very strong effect			0
0226	13 Expansion of highland	Section 1: Drivers	Expansion of agriculture	Expansion of cropland		5 - very strong effect		50	1
0226	14 Plantation	Section 1: Drivers	Expansion of timber plantations	Expansion of timber plantations		2 - small effect		0
0226	15 Infrastructure	Section 1: Drivers	Infrastructure & Urbanization	Infrastructure & Urbanization		3 - medium effect		0
0226	2 Legal and illegal resource extraction	Section 1: Drivers	Logging, timber and resource extraction	Others				0
0226	21 Timber poaching	Section 1: Drivers	Logging, timber and resource extraction	Illegal extraction	5 - very strong effect			25	2
0226	22 Firewood and charcoal production	Section 1: Drivers	Firewood, woodfuel, charcoal	Firewood, woodfuel, charcoal	5 - very strong effect			25	3
0226	23 Tree cutting for rattan extraction	Section 1: Drivers	Logging, timber and resource extraction	Construction materials		2 - small effect		0
0226	24 Tree cutting for small-scale mining	Section 1: Drivers	Oil & Mining	Oil & Mining		5 - very strong effect		0
0226	3 Mining activities (exploration operation)	Section 1: Drivers	Oil & Mining	Oil & Mining		4 - clear effect		0
0226	4 Natural disasters: drought fires floods landslides earthquakes etc	Section 1: Drivers	Natural disasters	Natural disasters	5 - very strong effect			0
0226	5 Others please specify:	Section 1: Drivers	Others	Others				0
0227	1 Land-use conversion for the following uses:áááá	Section 1: Drivers	Expansion of agriculture	Land-use conversion				60	1
0227	11 Settlement	Section 1: Drivers	Infrastructure & Urbanization	Infrastructure & Urbanization	5 - very strong effect			0
0227	12 Expansion of kaingin	Section 1: Drivers	Expansion of agriculture	Expansion of cropland		5 - very strong effect		0
0227	13 Expansion of highland	Section 1: Drivers	Expansion of agriculture	Expansion of cropland		5 - very strong effect		0
0227	14 Plantation	Section 1: Drivers	Expansion of timber plantations	Expansion of timber plantations		3 - medium effect		0
0227	15 Infrastructure	Section 1: Drivers	Infrastructure & Urbanization	Infrastructure & Urbanization		5 - very strong effect		0
0227	2 Legal and illegal resource extraction	Section 1: Drivers	Logging, timber and resource extraction	Others				20	3
0227	21 Timber poaching	Section 1: Drivers	Logging, timber and resource extraction	Illegal extraction	3 - medium effect			0
0227	22 Firewood and charcoal production	Section 1: Drivers	Firewood, woodfuel, charcoal	Firewood, woodfuel, charcoal		2 - small effect		0
0227	23 Tree cutting for rattan extraction	Section 1: Drivers	Logging, timber and resource extraction	Construction materials		2 - small effect		0
0227	24 Tree cutting for small-scale mining	Section 1: Drivers	Oil & Mining	Oil & Mining		3 - medium effect		0
0227	3 Mining activities (exploration operation)	Section 1: Drivers	Oil & Mining	Oil & Mining		3 - medium effect		20	2
0227	4 Natural disasters: drought fires floods landslides earthquakes etc	Section 1: Drivers	Natural disasters	Natural disasters	4 - clear effect			0
0227	5 Others please specify:	Section 1: Drivers	Others	Others				0
0228	1 Land-use conversion for the following uses:áááá	Section 1: Drivers	Expansion of agriculture	Land-use conversion				0
0228	11 Settlement	Section 1: Drivers	Infrastructure & Urbanization	Infrastructure & Urbanization	3 - medium effect			0
0228	12 Expansion of kaingin	Section 1: Drivers	Expansion of agriculture	Expansion of cropland	2 - small effect			0
0228	13 Expansion of highland	Section 1: Drivers	Expansion of agriculture	Expansion of cropland		2 - small effect		0
0228	14 Plantation	Section 1: Drivers	Expansion of timber plantations	Expansion of timber plantations		4 - clear effect		20	3
0228	15 Infrastructure	Section 1: Drivers	Infrastructure & Urbanization	Infrastructure & Urbanization		5 - very strong effect		0
0228	2 Legal and illegal resource extraction	Section 1: Drivers	Logging, timber and resource extraction	Others				0
0228	21 Timber poaching	Section 1: Drivers	Logging, timber and resource extraction	Illegal extraction	4 - clear effect			0
0228	22 Firewood and charcoal production	Section 1: Drivers	Firewood, woodfuel, charcoal	Firewood, woodfuel, charcoal		4 - clear effect		20	2
0228	23 Tree cutting for rattan extraction	Section 1: Drivers	Logging, timber and resource extraction	Construction materials		3 - medium effect		0
0228	24 Tree cutting for small-scale mining	Section 1: Drivers	Oil & Mining	Oil & Mining		3 - medium effect		0
0228	3 Mining activities (exploration operation)	Section 1: Drivers	Oil & Mining	Oil & Mining		5 - very strong effect		60	1
0228	4 Natural disasters: drought fires floods landslides earthquakes etc	Section 1: Drivers	Natural disasters	Natural disasters	2 - small effect			0
0228	5 Others please specify:	Section 1: Drivers	Others	Others				0
0229	1 Land-use conversion for the following uses:áááá	Section 1: Drivers	Expansion of agriculture	Land-use conversion				0
0229	11 Settlement	Section 1: Drivers	Infrastructure & Urbanization	Infrastructure & Urbanization	5 - very strong effect			30	1
0229	12 Expansion of kaingin	Section 1: Drivers	Expansion of agriculture	Expansion of cropland		4 - clear effect		0
0229	13 Expansion of highland	Section 1: Drivers	Expansion of agriculture	Expansion of cropland		3 - medium effect		0
0229	14 Plantation	Section 1: Drivers	Expansion of timber plantations	Expansion of timber plantations		3 - medium effect		0
0229	15 Infrastructure	Section 1: Drivers	Infrastructure & Urbanization	Infrastructure & Urbanization		5 - very strong effect		10	5
0229	2 Legal and illegal resource extraction	Section 1: Drivers	Logging, timber and resource extraction	Others				0
0229	21 Timber poaching	Section 1: Drivers	Logging, timber and resource extraction	Illegal extraction	5 - very strong effect			25	2
0229	22 Firewood and charcoal production	Section 1: Drivers	Firewood, woodfuel, charcoal	Firewood, woodfuel, charcoal	4 - clear effect			0
0229	23 Tree cutting for rattan extraction	Section 1: Drivers	Logging, timber and resource extraction	Construction materials	3 - medium effect			0
0229	24 Tree cutting for small-scale mining	Section 1: Drivers	Oil & Mining	Oil & Mining		5 - very strong effect		20	3
0229	3 Mining activities (exploration operation)	Section 1: Drivers	Oil & Mining	Oil & Mining		5 - very strong effect		15	4
0229	4 Natural disasters: drought fires floods landslides earthquakes etc	Section 1: Drivers	Natural disasters	Natural disasters	3 - medium effect			0
0229	5 Others please specify:	Section 1: Drivers	Others	Others				0
0230	1 Land-use conversion for the following uses:áááá	Section 1: Drivers	Expansion of agriculture	Land-use conversion				50	1
0230	11 Settlement	Section 1: Drivers	Infrastructure & Urbanization	Infrastructure & Urbanization	1 - no effect			0
0230	12 Expansion of kaingin	Section 1: Drivers	Expansion of agriculture	Expansion of cropland	5 - very strong effect			0
0230	13 Expansion of highland	Section 1: Drivers	Expansion of agriculture	Expansion of cropland	4 - clear effect			0
0230	14 Plantation	Section 1: Drivers	Expansion of timber plantations	Expansion of timber plantations		3 - medium effect		0
0230	15 Infrastructure	Section 1: Drivers	Infrastructure & Urbanization	Infrastructure & Urbanization		2 - small effect		0
0230	2 Legal and illegal resource extraction	Section 1: Drivers	Logging, timber and resource extraction	Others				25	2
0230	21 Timber poaching	Section 1: Drivers	Logging, timber and resource extraction	Illegal extraction	1 - no effect			0
0230	22 Firewood and charcoal production	Section 1: Drivers	Firewood, woodfuel, charcoal	Firewood, woodfuel, charcoal	2 - small effect			0
0230	23 Tree cutting for rattan extraction	Section 1: Drivers	Logging, timber and resource extraction	Construction materials	2 - small effect			0
0230	24 Tree cutting for small-scale mining	Section 1: Drivers	Oil & Mining	Oil & Mining		2 - small effect		0
0230	3 Mining activities (exploration operation)	Section 1: Drivers	Oil & Mining	Oil & Mining		2 - small effect		25	3
0230	4 Natural disasters: drought fires floods landslides earthquakes etc	Section 1: Drivers	Natural disasters	Natural disasters	2 - small effect			0
0230	5 Others please specify:	Section 1: Drivers	Others	Others				0
0231	1 Land-use conversion for the following uses:áááá	Section 1: Drivers	Expansion of agriculture	Land-use conversion				0
0231	11 Settlement	Section 1: Drivers	Infrastructure & Urbanization	Infrastructure & Urbanization				0
0231	12 Expansion of kaingin	Section 1: Drivers	Expansion of agriculture	Expansion of cropland				0
0231	13 Expansion of highland	Section 1: Drivers	Expansion of agriculture	Expansion of cropland				0
0231	14 Plantation	Section 1: Drivers	Expansion of timber plantations	Expansion of timber plantations				0
0231	15 Infrastructure	Section 1: Drivers	Infrastructure & Urbanization	Infrastructure & Urbanization				0
0231	2 Legal and illegal resource extraction	Section 1: Drivers	Logging, timber and resource extraction	Others				0
0231	21 Timber poaching	Section 1: Drivers	Logging, timber and resource extraction	Illegal extraction				0
0231	22 Firewood and charcoal production	Section 1: Drivers	Firewood, woodfuel, charcoal	Firewood, woodfuel, charcoal				0
0231	23 Tree cutting for rattan extraction	Section 1: Drivers	Logging, timber and resource extraction	Construction materials				0
0231	24 Tree cutting for small-scale mining	Section 1: Drivers	Oil & Mining	Oil & Mining				0
0231	3 Mining activities (exploration operation)	Section 1: Drivers	Oil & Mining	Oil & Mining				0
0231	4 Natural disasters: drought fires floods landslides earthquakes etc	Section 1: Drivers	Natural disasters	Natural disasters				0
0231	5 Others please specify:	Section 1: Drivers	Others	Others				0
0232	1 Land-use conversion for the following uses:áááá	Section 1: Drivers	Expansion of agriculture	Land-use conversion				0
0232	11 Settlement	Section 1: Drivers	Infrastructure & Urbanization	Infrastructure & Urbanization	4 - clear effect			30	2
0232	12 Expansion of kaingin	Section 1: Drivers	Expansion of agriculture	Expansion of cropland	3 - medium effect			0
0232	13 Expansion of highland	Section 1: Drivers	Expansion of agriculture	Expansion of cropland	5 - very strong effect			50	1
0232	14 Plantation	Section 1: Drivers	Expansion of timber plantations	Expansion of timber plantations		3 - medium effect		0
0232	15 Infrastructure	Section 1: Drivers	Infrastructure & Urbanization	Infrastructure & Urbanization		3 - medium effect		0
0232	2 Legal and illegal resource extraction	Section 1: Drivers	Logging, timber and resource extraction	Others				20	3
0232	21 Timber poaching	Section 1: Drivers	Logging, timber and resource extraction	Illegal extraction	4 - clear effect			0
0232	22 Firewood and charcoal production	Section 1: Drivers	Firewood, woodfuel, charcoal	Firewood, woodfuel, charcoal	2 - small effect			0
0232	23 Tree cutting for rattan extraction	Section 1: Drivers	Logging, timber and resource extraction	Construction materials		2 - small effect		0
0232	24 Tree cutting for small-scale mining	Section 1: Drivers	Oil & Mining	Oil & Mining		4 - clear effect		0
0232	3 Mining activities (exploration operation)	Section 1: Drivers	Oil & Mining	Oil & Mining		5 - very strong effect		0
0232	4 Natural disasters: drought fires floods landslides earthquakes etc	Section 1: Drivers	Natural disasters	Natural disasters	2 - small effect			0
0232	5 Others please specify:	Section 1: Drivers	Others	Others				0
0233	1 Land-use conversion for the following uses:áááá	Section 1: Drivers	Expansion of agriculture	Land-use conversion				0
0233	11 Settlement	Section 1: Drivers	Infrastructure & Urbanization	Infrastructure & Urbanization		5 - very strong effect		25	3
0233	12 Expansion of kaingin	Section 1: Drivers	Expansion of agriculture	Expansion of cropland		5 - very strong effect		0
0233	13 Expansion of highland	Section 1: Drivers	Expansion of agriculture	Expansion of cropland		4 - clear effect		0
0233	14 Plantation	Section 1: Drivers	Expansion of timber plantations	Expansion of timber plantations		3 - medium effect		0
0233	15 Infrastructure	Section 1: Drivers	Infrastructure & Urbanization	Infrastructure & Urbanization		4 - clear effect		0
0233	2 Legal and illegal resource extraction	Section 1: Drivers	Logging, timber and resource extraction	Others				0
0233	21 Timber poaching	Section 1: Drivers	Logging, timber and resource extraction	Illegal extraction		4 - clear effect		0
0233	22 Firewood and charcoal production	Section 1: Drivers	Firewood, woodfuel, charcoal	Firewood, woodfuel, charcoal		4 - clear effect		0
0233	23 Tree cutting for rattan extraction	Section 1: Drivers	Logging, timber and resource extraction	Construction materials		4 - clear effect		0
0233	24 Tree cutting for small-scale mining	Section 1: Drivers	Oil & Mining	Oil & Mining		5 - very strong effect		25	2
0233	3 Mining activities (exploration operation)	Section 1: Drivers	Oil & Mining	Oil & Mining		5 - very strong effect		50	1
0233	4 Natural disasters: drought fires floods landslides earthquakes etc	Section 1: Drivers	Natural disasters	Natural disasters	4 - clear effect			0
0233	5 Others please specify:	Section 1: Drivers	Others	Others				0
0234	1 Land-use conversion for the following uses:áááá	Section 1: Drivers	Expansion of agriculture	Land-use conversion				0
0234	11 Settlement	Section 1: Drivers	Infrastructure & Urbanization	Infrastructure & Urbanization	1 - no effect			0
0234	12 Expansion of kaingin	Section 1: Drivers	Expansion of agriculture	Expansion of cropland	1 - no effect			0
0234	13 Expansion of highland	Section 1: Drivers	Expansion of agriculture	Expansion of cropland	1 - no effect			0
0234	14 Plantation	Section 1: Drivers	Expansion of timber plantations	Expansion of timber plantations	1 - no effect			0
0234	15 Infrastructure	Section 1: Drivers	Infrastructure & Urbanization	Infrastructure & Urbanization		2 - small effect		0
0234	2 Legal and illegal resource extraction	Section 1: Drivers	Logging, timber and resource extraction	Others				0
0234	21 Timber poaching	Section 1: Drivers	Logging, timber and resource extraction	Illegal extraction	1 - no effect			0
0234	22 Firewood and charcoal production	Section 1: Drivers	Firewood, woodfuel, charcoal	Firewood, woodfuel, charcoal		2 - small effect		0
0234	23 Tree cutting for rattan extraction	Section 1: Drivers	Logging, timber and resource extraction	Construction materials		3 - medium effect		0
0234	24 Tree cutting for small-scale mining	Section 1: Drivers	Oil & Mining	Oil & Mining		1 - no effect		0
0234	3 Mining activities (exploration operation)	Section 1: Drivers	Oil & Mining	Oil & Mining		2 - small effect		0
0234	4 Natural disasters: drought fires floods landslides earthquakes etc	Section 1: Drivers	Natural disasters	Natural disasters	2 - small effect			0
0234	5 Others please specify:	Section 1: Drivers	Others	Others				0
0235	1 Land-use conversion for the following uses:áááá	Section 1: Drivers	Expansion of agriculture	Land-use conversion				0
0235	11 Settlement	Section 1: Drivers	Infrastructure & Urbanization	Infrastructure & Urbanization				30	2
0235	12 Expansion of kaingin	Section 1: Drivers	Expansion of agriculture	Expansion of cropland				0
0235	13 Expansion of highland	Section 1: Drivers	Expansion of agriculture	Expansion of cropland				0
0235	14 Plantation	Section 1: Drivers	Expansion of timber plantations	Expansion of timber plantations				0
0235	15 Infrastructure	Section 1: Drivers	Infrastructure & Urbanization	Infrastructure & Urbanization				0
0235	2 Legal and illegal resource extraction	Section 1: Drivers	Logging, timber and resource extraction	Others				0
0235	21 Timber poaching	Section 1: Drivers	Logging, timber and resource extraction	Illegal extraction				50	1
0235	22 Firewood and charcoal production	Section 1: Drivers	Firewood, woodfuel, charcoal	Firewood, woodfuel, charcoal				0
0235	23 Tree cutting for rattan extraction	Section 1: Drivers	Logging, timber and resource extraction	Construction materials				0
0235	24 Tree cutting for small-scale mining	Section 1: Drivers	Oil & Mining	Oil & Mining				0
0235	3 Mining activities (exploration operation)	Section 1: Drivers	Oil & Mining	Oil & Mining				20	3
0235	4 Natural disasters: drought fires floods landslides earthquakes etc	Section 1: Drivers	Natural disasters	Natural disasters				0
0235	5 Others please specify:	Section 1: Drivers	Others	Others				0
0236	1 Land-use conversion for the following uses:áááá	Section 1: Drivers	Expansion of agriculture	Land-use conversion				30	3
0236	11 Settlement	Section 1: Drivers	Infrastructure & Urbanization	Infrastructure & Urbanization	4 - clear effect			0
0236	12 Expansion of kaingin	Section 1: Drivers	Expansion of agriculture	Expansion of cropland	4 - clear effect			0
0236	13 Expansion of highland	Section 1: Drivers	Expansion of agriculture	Expansion of cropland		5 - very strong effect		0
0236	14 Plantation	Section 1: Drivers	Expansion of timber plantations	Expansion of timber plantations		4 - clear effect		0
0236	15 Infrastructure	Section 1: Drivers	Infrastructure & Urbanization	Infrastructure & Urbanization		5 - very strong effect		0
0236	2 Legal and illegal resource extraction	Section 1: Drivers	Logging, timber and resource extraction	Others				0
0236	21 Timber poaching	Section 1: Drivers	Logging, timber and resource extraction	Illegal extraction		5 - very strong effect		35	2
0236	22 Firewood and charcoal production	Section 1: Drivers	Firewood, woodfuel, charcoal	Firewood, woodfuel, charcoal	4 - clear effect			0
0236	23 Tree cutting for rattan extraction	Section 1: Drivers	Logging, timber and resource extraction	Construction materials		4 - clear effect		0
0236	24 Tree cutting for small-scale mining	Section 1: Drivers	Oil & Mining	Oil & Mining		4 - clear effect		0
0236	3 Mining activities (exploration operation)	Section 1: Drivers	Oil & Mining	Oil & Mining		4 - clear effect		0
0236	4 Natural disasters: drought fires floods landslides earthquakes etc	Section 1: Drivers	Natural disasters	Natural disasters	5 - very strong effect			35	1
0236	5 Others please specify:	Section 1: Drivers	Others	Others				0
0237	1 Land-use conversion for the following uses:áááá	Section 1: Drivers	Expansion of agriculture	Land-use conversion				0
0237	11 Settlement	Section 1: Drivers	Infrastructure & Urbanization	Infrastructure & Urbanization	5 - very strong effect			30	1
0237	12 Expansion of kaingin	Section 1: Drivers	Expansion of agriculture	Expansion of cropland		5 - very strong effect		0
0237	13 Expansion of highland	Section 1: Drivers	Expansion of agriculture	Expansion of cropland		4 - clear effect		0
0237	14 Plantation	Section 1: Drivers	Expansion of timber plantations	Expansion of timber plantations		3 - medium effect		0
0237	15 Infrastructure	Section 1: Drivers	Infrastructure & Urbanization	Infrastructure & Urbanization		5 - very strong effect		30	2
0237	2 Legal and illegal resource extraction	Section 1: Drivers	Logging, timber and resource extraction	Others				0
0237	21 Timber poaching	Section 1: Drivers	Logging, timber and resource extraction	Illegal extraction		5 - very strong effect		40	3
0237	22 Firewood and charcoal production	Section 1: Drivers	Firewood, woodfuel, charcoal	Firewood, woodfuel, charcoal		5 - very strong effect		0
0237	23 Tree cutting for rattan extraction	Section 1: Drivers	Logging, timber and resource extraction	Construction materials		4 - clear effect		0
0237	24 Tree cutting for small-scale mining	Section 1: Drivers	Oil & Mining	Oil & Mining		5 - very strong effect		0
0237	3 Mining activities (exploration operation)	Section 1: Drivers	Oil & Mining	Oil & Mining		5 - very strong effect		0
0237	4 Natural disasters: drought fires floods landslides earthquakes etc	Section 1: Drivers	Natural disasters	Natural disasters		3 - medium effect		0
0237	5 Others please specify:	Section 1: Drivers	Others	Others				0
0238	1 Land-use conversion for the following uses:áááá	Section 1: Drivers	Expansion of agriculture	Land-use conversion				0
0238	11 Settlement	Section 1: Drivers	Infrastructure & Urbanization	Infrastructure & Urbanization	4 - clear effect			25	1
0238	12 Expansion of kaingin	Section 1: Drivers	Expansion of agriculture	Expansion of cropland		4 - clear effect		25	3
0238	13 Expansion of highland	Section 1: Drivers	Expansion of agriculture	Expansion of cropland		1 - no effect		0
0238	14 Plantation	Section 1: Drivers	Expansion of timber plantations	Expansion of timber plantations		3 - medium effect		0
0238	15 Infrastructure	Section 1: Drivers	Infrastructure & Urbanization	Infrastructure & Urbanization		3 - medium effect		50	2
0238	2 Legal and illegal resource extraction	Section 1: Drivers	Logging, timber and resource extraction	Others				0
0238	21 Timber poaching	Section 1: Drivers	Logging, timber and resource extraction	Illegal extraction		3 - medium effect		0
0238	22 Firewood and charcoal production	Section 1: Drivers	Firewood, woodfuel, charcoal	Firewood, woodfuel, charcoal		3 - medium effect		0
0238	23 Tree cutting for rattan extraction	Section 1: Drivers	Logging, timber and resource extraction	Construction materials		1 - no effect		0
0238	24 Tree cutting for small-scale mining	Section 1: Drivers	Oil & Mining	Oil & Mining		1 - no effect		0
0238	3 Mining activities (exploration operation)	Section 1: Drivers	Oil & Mining	Oil & Mining		2 - small effect		0
0238	4 Natural disasters: drought fires floods landslides earthquakes etc	Section 1: Drivers	Natural disasters	Natural disasters		5 - very strong effect		0
0238	5 Others please specify:	Section 1: Drivers	Others	Others		5 - very strong effect		0
0239	1 Land-use conversion for the following uses:áááá	Section 1: Drivers	Expansion of agriculture	Land-use conversion				0
0239	11 Settlement	Section 1: Drivers	Infrastructure & Urbanization	Infrastructure & Urbanization	5 - very strong effect			0
0239	12 Expansion of kaingin	Section 1: Drivers	Expansion of agriculture	Expansion of cropland		4 - clear effect		30	2
0239	13 Expansion of highland	Section 1: Drivers	Expansion of agriculture	Expansion of cropland		4 - clear effect		0
0239	14 Plantation	Section 1: Drivers	Expansion of timber plantations	Expansion of timber plantations		3 - medium effect		30	3
0239	15 Infrastructure	Section 1: Drivers	Infrastructure & Urbanization	Infrastructure & Urbanization		4 - clear effect		0
0239	2 Legal and illegal resource extraction	Section 1: Drivers	Logging, timber and resource extraction	Others				0
0239	21 Timber poaching	Section 1: Drivers	Logging, timber and resource extraction	Illegal extraction	2 - small effect			0
0239	22 Firewood and charcoal production	Section 1: Drivers	Firewood, woodfuel, charcoal	Firewood, woodfuel, charcoal		2 - small effect		0
0239	23 Tree cutting for rattan extraction	Section 1: Drivers	Logging, timber and resource extraction	Construction materials		2 - small effect		0
0239	24 Tree cutting for small-scale mining	Section 1: Drivers	Oil & Mining	Oil & Mining		2 - small effect		0
0239	3 Mining activities (exploration operation)	Section 1: Drivers	Oil & Mining	Oil & Mining		2 - small effect		0
0239	4 Natural disasters: drought fires floods landslides earthquakes etc	Section 1: Drivers	Natural disasters	Natural disasters	4 - clear effect			40	1
0239	5 Others please specify:	Section 1: Drivers	Others	Others				0
0240	1 Land-use conversion for the following uses:áááá	Section 1: Drivers	Expansion of agriculture	Land-use conversion				0
0240	11 Settlement	Section 1: Drivers	Infrastructure & Urbanization	Infrastructure & Urbanization	4 - clear effect			50	1
0240	12 Expansion of kaingin	Section 1: Drivers	Expansion of agriculture	Expansion of cropland	4 - clear effect			30	2
0240	13 Expansion of highland	Section 1: Drivers	Expansion of agriculture	Expansion of cropland	4 - clear effect			0
0240	14 Plantation	Section 1: Drivers	Expansion of timber plantations	Expansion of timber plantations		3 - medium effect		0
0240	15 Infrastructure	Section 1: Drivers	Infrastructure & Urbanization	Infrastructure & Urbanization		3 - medium effect		0
0240	2 Legal and illegal resource extraction	Section 1: Drivers	Logging, timber and resource extraction	Others				0
0240	21 Timber poaching	Section 1: Drivers	Logging, timber and resource extraction	Illegal extraction		4 - clear effect		20	3
0240	22 Firewood and charcoal production	Section 1: Drivers	Firewood, woodfuel, charcoal	Firewood, woodfuel, charcoal	3 - medium effect			0
0240	23 Tree cutting for rattan extraction	Section 1: Drivers	Logging, timber and resource extraction	Construction materials				0
0240	24 Tree cutting for small-scale mining	Section 1: Drivers	Oil & Mining	Oil & Mining				0
0240	3 Mining activities (exploration operation)	Section 1: Drivers	Oil & Mining	Oil & Mining				0
0240	4 Natural disasters: drought fires floods landslides earthquakes etc	Section 1: Drivers	Natural disasters	Natural disasters	3 - medium effect			0
0240	5 Others please specify:	Section 1: Drivers	Others	Others				0
0241	1 Land-use conversion for the following uses:áááá	Section 1: Drivers	Expansion of agriculture	Land-use conversion				0
0241	11 Settlement	Section 1: Drivers	Infrastructure & Urbanization	Infrastructure & Urbanization	5 - very strong effect			0
0241	12 Expansion of kaingin	Section 1: Drivers	Expansion of agriculture	Expansion of cropland	5 - very strong effect			0
0241	13 Expansion of highland	Section 1: Drivers	Expansion of agriculture	Expansion of cropland	2 - small effect			30	2
0241	14 Plantation	Section 1: Drivers	Expansion of timber plantations	Expansion of timber plantations		1 - no effect		0
0241	15 Infrastructure	Section 1: Drivers	Infrastructure & Urbanization	Infrastructure & Urbanization		3 - medium effect		20	3
0241	2 Legal and illegal resource extraction	Section 1: Drivers	Logging, timber and resource extraction	Others				0
0241	21 Timber poaching	Section 1: Drivers	Logging, timber and resource extraction	Illegal extraction	3 - medium effect			0
0241	22 Firewood and charcoal production	Section 1: Drivers	Firewood, woodfuel, charcoal	Firewood, woodfuel, charcoal	2 - small effect			0
0241	23 Tree cutting for rattan extraction	Section 1: Drivers	Logging, timber and resource extraction	Construction materials				0
0241	24 Tree cutting for small-scale mining	Section 1: Drivers	Oil & Mining	Oil & Mining				0
0241	3 Mining activities (exploration operation)	Section 1: Drivers	Oil & Mining	Oil & Mining				0
0241	4 Natural disasters: drought fires floods landslides earthquakes etc	Section 1: Drivers	Natural disasters	Natural disasters		5 - very strong effect		50	1
0241	5 Others please specify:	Section 1: Drivers	Others	Others				0
0242	1 Land-use conversion for the following uses:áááá	Section 1: Drivers	Expansion of agriculture	Land-use conversion				50	1
0242	11 Settlement	Section 1: Drivers	Infrastructure & Urbanization	Infrastructure & Urbanization	3 - medium effect			0
0242	12 Expansion of kaingin	Section 1: Drivers	Expansion of agriculture	Expansion of cropland		3 - medium effect		0
0242	13 Expansion of highland	Section 1: Drivers	Expansion of agriculture	Expansion of cropland		3 - medium effect		0
0242	14 Plantation	Section 1: Drivers	Expansion of timber plantations	Expansion of timber plantations		3 - medium effect		0
0242	15 Infrastructure	Section 1: Drivers	Infrastructure & Urbanization	Infrastructure & Urbanization		3 - medium effect		0
0242	2 Legal and illegal resource extraction	Section 1: Drivers	Logging, timber and resource extraction	Others				20	2
0242	21 Timber poaching	Section 1: Drivers	Logging, timber and resource extraction	Illegal extraction		3 - medium effect		0
0242	22 Firewood and charcoal production	Section 1: Drivers	Firewood, woodfuel, charcoal	Firewood, woodfuel, charcoal	3 - medium effect			0
0242	23 Tree cutting for rattan extraction	Section 1: Drivers	Logging, timber and resource extraction	Construction materials		2 - small effect		0
0242	24 Tree cutting for small-scale mining	Section 1: Drivers	Oil & Mining	Oil & Mining		1 - no effect		0
0242	3 Mining activities (exploration operation)	Section 1: Drivers	Oil & Mining	Oil & Mining		2 - small effect		20	3
0242	4 Natural disasters: drought fires floods landslides earthquakes etc	Section 1: Drivers	Natural disasters	Natural disasters		3 - medium effect		10	4
0242	5 Others please specify:	Section 1: Drivers	Others	Others				0
0243	1 Land-use conversion for the following uses:áááá	Section 1: Drivers	Expansion of agriculture	Land-use conversion				0
0243	11 Settlement	Section 1: Drivers	Infrastructure & Urbanization	Infrastructure & Urbanization	3 - medium effect			30	3
0243	12 Expansion of kaingin	Section 1: Drivers	Expansion of agriculture	Expansion of cropland		5 - very strong effect		40	1
0243	13 Expansion of highland	Section 1: Drivers	Expansion of agriculture	Expansion of cropland		3 - medium effect		0
0243	14 Plantation	Section 1: Drivers	Expansion of timber plantations	Expansion of timber plantations		3 - medium effect		0
0243	15 Infrastructure	Section 1: Drivers	Infrastructure & Urbanization	Infrastructure & Urbanization		4 - clear effect		0
0243	2 Legal and illegal resource extraction	Section 1: Drivers	Logging, timber and resource extraction	Others				0
0243	21 Timber poaching	Section 1: Drivers	Logging, timber and resource extraction	Illegal extraction		5 - very strong effect		30	2
0243	22 Firewood and charcoal production	Section 1: Drivers	Firewood, woodfuel, charcoal	Firewood, woodfuel, charcoal		5 - very strong effect		0
0243	23 Tree cutting for rattan extraction	Section 1: Drivers	Logging, timber and resource extraction	Construction materials		4 - clear effect		0
0243	24 Tree cutting for small-scale mining	Section 1: Drivers	Oil & Mining	Oil & Mining		1 - no effect		0
0243	3 Mining activities (exploration operation)	Section 1: Drivers	Oil & Mining	Oil & Mining		2 - small effect		0
0243	4 Natural disasters: drought fires floods landslides earthquakes etc	Section 1: Drivers	Natural disasters	Natural disasters		5 - very strong effect		0
0243	5 Others please specify: 51 Tree cutting for agar wood	Section 1: Drivers	Logging, timber and resource extraction	Construction materials		5 - very strong effect		0
0244	1 Land-use conversion for the following uses:áááá	Section 1: Drivers	Expansion of agriculture	Land-use conversion				0
0244	11 Settlement	Section 1: Drivers	Infrastructure & Urbanization	Infrastructure & Urbanization	5 - very strong effect			0
0244	12 Expansion of kaingin	Section 1: Drivers	Expansion of agriculture	Expansion of cropland		5 - very strong effect		10	2
0244	13 Expansion of highland	Section 1: Drivers	Expansion of agriculture	Expansion of cropland		3 - medium effect		0
0244	14 Plantation	Section 1: Drivers	Expansion of timber plantations	Expansion of timber plantations		4 - clear effect		10	3
0244	15 Infrastructure	Section 1: Drivers	Infrastructure & Urbanization	Infrastructure & Urbanization		5 - very strong effect		0
0244	2 Legal and illegal resource extraction	Section 1: Drivers	Logging, timber and resource extraction	Others				0
0244	21 Timber poaching	Section 1: Drivers	Logging, timber and resource extraction	Illegal extraction	4 - clear effect			0
0244	22 Firewood and charcoal production	Section 1: Drivers	Firewood, woodfuel, charcoal	Firewood, woodfuel, charcoal		5 - very strong effect		10	4
0244	23 Tree cutting for rattan extraction	Section 1: Drivers	Logging, timber and resource extraction	Construction materials		3 - medium effect		0
0244	24 Tree cutting for small-scale mining	Section 1: Drivers	Oil & Mining	Oil & Mining		3 - medium effect		0
0244	3 Mining activities (exploration operation)	Section 1: Drivers	Oil & Mining	Oil & Mining		3 - medium effect		0
0244	4 Natural disasters: drought fires floods landslides earthquakes etc	Section 1: Drivers	Natural disasters	Natural disasters	5 - very strong effect			70	1
0244	5 Others please specify:	Section 1: Drivers	Others	Others				0
0245	1 Land-use conversion for the following uses:áááá	Section 1: Drivers	Expansion of agriculture	Land-use conversion				0
0245	11 Settlement	Section 1: Drivers	Infrastructure & Urbanization	Infrastructure & Urbanization		4 - clear effect		0
0245	12 Expansion of kaingin	Section 1: Drivers	Expansion of agriculture	Expansion of cropland		4 - clear effect		90	1
0245	13 Expansion of highland	Section 1: Drivers	Expansion of agriculture	Expansion of cropland		4 - clear effect		0
0245	14 Plantation	Section 1: Drivers	Expansion of timber plantations	Expansion of timber plantations		4 - clear effect		5	2
0245	15 Infrastructure	Section 1: Drivers	Infrastructure & Urbanization	Infrastructure & Urbanization		4 - clear effect		5	3
0245	2 Legal and illegal resource extraction	Section 1: Drivers	Logging, timber and resource extraction	Others				0
0245	21 Timber poaching	Section 1: Drivers	Logging, timber and resource extraction	Illegal extraction		3 - medium effect		0
0245	22 Firewood and charcoal production	Section 1: Drivers	Firewood, woodfuel, charcoal	Firewood, woodfuel, charcoal		3 - medium effect		0
0245	23 Tree cutting for rattan extraction	Section 1: Drivers	Logging, timber and resource extraction	Construction materials		3 - medium effect		0
0245	24 Tree cutting for small-scale mining	Section 1: Drivers	Oil & Mining	Oil & Mining		3 - medium effect		0
0245	3 Mining activities (exploration operation)	Section 1: Drivers	Oil & Mining	Oil & Mining		3 - medium effect		0
0245	4 Natural disasters: drought fires floods landslides earthquakes etc	Section 1: Drivers	Natural disasters	Natural disasters	3 - medium effect			0
0245	5 Others please specify:	Section 1: Drivers	Others	Others				0
0246	1 Land-use conversion for the following uses:áááá	Section 1: Drivers	Expansion of agriculture	Land-use conversion				0
0246	11 Settlement	Section 1: Drivers	Infrastructure & Urbanization	Infrastructure & Urbanization	5 - very strong effect			0
0246	12 Expansion of kaingin	Section 1: Drivers	Expansion of agriculture	Expansion of cropland		5 - very strong effect		20	3
0246	13 Expansion of highland	Section 1: Drivers	Expansion of agriculture	Expansion of cropland		3 - medium effect		0
0246	14 Plantation	Section 1: Drivers	Expansion of timber plantations	Expansion of timber plantations		3 - medium effect		0
0246	15 Infrastructure	Section 1: Drivers	Infrastructure & Urbanization	Infrastructure & Urbanization		5 - very strong effect		60	1
0246	2 Legal and illegal resource extraction	Section 1: Drivers	Logging, timber and resource extraction	Others				0
0246	21 Timber poaching	Section 1: Drivers	Logging, timber and resource extraction	Illegal extraction		5 - very strong effect		20	2
0246	22 Firewood and charcoal production	Section 1: Drivers	Firewood, woodfuel, charcoal	Firewood, woodfuel, charcoal		5 - very strong effect		0
0246	23 Tree cutting for rattan extraction	Section 1: Drivers	Logging, timber and resource extraction	Construction materials		5 - very strong effect		0
0246	24 Tree cutting for small-scale mining	Section 1: Drivers	Oil & Mining	Oil & Mining				0
0246	3 Mining activities (exploration operation)	Section 1: Drivers	Oil & Mining	Oil & Mining				0
0246	4 Natural disasters: drought fires floods landslides earthquakes etc	Section 1: Drivers	Natural disasters	Natural disasters		5 - very strong effect		0
0246	5 Others please specify:	Section 1: Drivers	Others	Others				0
0247	1 Land-use conversion for the following uses:áááá	Section 1: Drivers	Expansion of agriculture	Land-use conversion				0
0247	11 Settlement	Section 1: Drivers	Infrastructure & Urbanization	Infrastructure & Urbanization	2 - small effect			0
0247	12 Expansion of kaingin	Section 1: Drivers	Expansion of agriculture	Expansion of cropland		5 - very strong effect		10	3
0247	13 Expansion of highland	Section 1: Drivers	Expansion of agriculture	Expansion of cropland		2 - small effect		0
0247	14 Plantation	Section 1: Drivers	Expansion of timber plantations	Expansion of timber plantations		2 - small effect		0
0247	15 Infrastructure	Section 1: Drivers	Infrastructure & Urbanization	Infrastructure & Urbanization		2 - small effect		0
0247	2 Legal and illegal resource extraction	Section 1: Drivers	Logging, timber and resource extraction	Others				0
0247	21 Timber poaching	Section 1: Drivers	Logging, timber and resource extraction	Illegal extraction				0
0247	22 Firewood and charcoal production	Section 1: Drivers	Firewood, woodfuel, charcoal	Firewood, woodfuel, charcoal		5 - very strong effect		60	1
0247	23 Tree cutting for rattan extraction	Section 1: Drivers	Logging, timber and resource extraction	Construction materials		3 - medium effect		0
0247	24 Tree cutting for small-scale mining	Section 1: Drivers	Oil & Mining	Oil & Mining		1 - no effect		0
0247	3 Mining activities (exploration operation)	Section 1: Drivers	Oil & Mining	Oil & Mining		1 - no effect		0
0247	4 Natural disasters: drought fires floods landslides earthquakes etc	Section 1: Drivers	Natural disasters	Natural disasters		4 - clear effect		30	2
0247	5 Others please specify:	Section 1: Drivers	Others	Others				0
0248	1 Land-use conversion for the following uses:áááá	Section 1: Drivers	Expansion of agriculture	Land-use conversion				0
0248	11 Settlement	Section 1: Drivers	Infrastructure & Urbanization	Infrastructure & Urbanization	3 - medium effect			0
0248	12 Expansion of kaingin	Section 1: Drivers	Expansion of agriculture	Expansion of cropland		1 - no effect		50	1
0248	13 Expansion of highland	Section 1: Drivers	Expansion of agriculture	Expansion of cropland		2 - small effect		0
0248	14 Plantation	Section 1: Drivers	Expansion of timber plantations	Expansion of timber plantations		3 - medium effect		0
0248	15 Infrastructure	Section 1: Drivers	Infrastructure & Urbanization	Infrastructure & Urbanization		3 - medium effect		0
0248	2 Legal and illegal resource extraction	Section 1: Drivers	Logging, timber and resource extraction	Others				0
0248	21 Timber poaching	Section 1: Drivers	Logging, timber and resource extraction	Illegal extraction		3 - medium effect		20	3
0248	22 Firewood and charcoal production	Section 1: Drivers	Firewood, woodfuel, charcoal	Firewood, woodfuel, charcoal		2 - small effect		0
0248	23 Tree cutting for rattan extraction	Section 1: Drivers	Logging, timber and resource extraction	Construction materials		1 - no effect		0
0248	24 Tree cutting for small-scale mining	Section 1: Drivers	Oil & Mining	Oil & Mining				0
0248	3 Mining activities (exploration operation)	Section 1: Drivers	Oil & Mining	Oil & Mining				0
0248	4 Natural disasters: drought fires floods landslides earthquakes etc	Section 1: Drivers	Natural disasters	Natural disasters	4 - clear effect			30	2
0248	5 Others please specify:	Section 1: Drivers	Others	Others				0
0249	1 Land-use conversion for the following uses:áááá	Section 1: Drivers	Expansion of agriculture	Land-use conversion				20	3
0249	11 Settlement	Section 1: Drivers	Infrastructure & Urbanization	Infrastructure & Urbanization	3 - medium effect			0
0249	12 Expansion of kaingin	Section 1: Drivers	Expansion of agriculture	Expansion of cropland		3 - medium effect		0
0249	13 Expansion of highland	Section 1: Drivers	Expansion of agriculture	Expansion of cropland		3 - medium effect		0
0249	14 Plantation	Section 1: Drivers	Expansion of timber plantations	Expansion of timber plantations		3 - medium effect		0
0249	15 Infrastructure	Section 1: Drivers	Infrastructure & Urbanization	Infrastructure & Urbanization		1 - no effect		0
0249	2 Legal and illegal resource extraction	Section 1: Drivers	Logging, timber and resource extraction	Others				0
0249	21 Timber poaching	Section 1: Drivers	Logging, timber and resource extraction	Illegal extraction	3 - medium effect			0
0249	22 Firewood and charcoal production	Section 1: Drivers	Firewood, woodfuel, charcoal	Firewood, woodfuel, charcoal		2 - small effect		0
0249	23 Tree cutting for rattan extraction	Section 1: Drivers	Logging, timber and resource extraction	Construction materials		1 - no effect		0
0249	24 Tree cutting for small-scale mining	Section 1: Drivers	Oil & Mining	Oil & Mining		1 - no effect		0
0249	3 Mining activities (exploration operation)	Section 1: Drivers	Oil & Mining	Oil & Mining		5 - very strong effect		50	1
0249	4 Natural disasters: drought fires floods landslides earthquakes etc	Section 1: Drivers	Natural disasters	Natural disasters		4 - clear effect		30	2
0249	5 Others please specify:	Section 1: Drivers	Others	Others				0
0250	1 Land-use conversion for the following uses:áááá	Section 1: Drivers	Expansion of agriculture	Land-use conversion				0
0250	11 Settlement	Section 1: Drivers	Infrastructure & Urbanization	Infrastructure & Urbanization	1 - no effect			0
0250	12 Expansion of kaingin	Section 1: Drivers	Expansion of agriculture	Expansion of cropland		5 - very strong effect		80	1
0250	13 Expansion of highland	Section 1: Drivers	Expansion of agriculture	Expansion of cropland		3 - medium effect		0
0250	14 Plantation	Section 1: Drivers	Expansion of timber plantations	Expansion of timber plantations		1 - no effect		0
0250	15 Infrastructure	Section 1: Drivers	Infrastructure & Urbanization	Infrastructure & Urbanization		1 - no effect		0
0250	2 Legal and illegal resource extraction	Section 1: Drivers	Logging, timber and resource extraction	Others				0
0250	21 Timber poaching	Section 1: Drivers	Logging, timber and resource extraction	Illegal extraction		4 - clear effect		0
0250	22 Firewood and charcoal production	Section 1: Drivers	Firewood, woodfuel, charcoal	Firewood, woodfuel, charcoal		5 - very strong effect		20	2
0250	23 Tree cutting for rattan extraction	Section 1: Drivers	Logging, timber and resource extraction	Construction materials		3 - medium effect		0
0250	24 Tree cutting for small-scale mining	Section 1: Drivers	Oil & Mining	Oil & Mining		1 - no effect		0
0250	3 Mining activities (exploration operation)	Section 1: Drivers	Oil & Mining	Oil & Mining		1 - no effect		0
0250	4 Natural disasters: drought fires floods landslides earthquakes etc	Section 1: Drivers	Natural disasters	Natural disasters		4 - clear effect		0
0250	5 Others please specify:	Section 1: Drivers	Others	Others				0
0251	1 Land-use conversion for the following uses:áááá	Section 1: Drivers	Expansion of agriculture	Land-use conversion				0
0251	11 Settlement	Section 1: Drivers	Infrastructure & Urbanization	Infrastructure & Urbanization		4 - clear effect		0
0251	12 Expansion of kaingin	Section 1: Drivers	Expansion of agriculture	Expansion of cropland	4 - clear effect			60	1
0251	13 Expansion of highland	Section 1: Drivers	Expansion of agriculture	Expansion of cropland		4 - clear effect		0
0251	14 Plantation	Section 1: Drivers	Expansion of timber plantations	Expansion of timber plantations		4 - clear effect		0
0251	15 Infrastructure	Section 1: Drivers	Infrastructure & Urbanization	Infrastructure & Urbanization		4 - clear effect		0
0251	2 Legal and illegal resource extraction	Section 1: Drivers	Logging, timber and resource extraction	Others				0
0251	21 Timber poaching	Section 1: Drivers	Logging, timber and resource extraction	Illegal extraction		4 - clear effect		0
0251	22 Firewood and charcoal production	Section 1: Drivers	Firewood, woodfuel, charcoal	Firewood, woodfuel, charcoal		4 - clear effect		0
0251	23 Tree cutting for rattan extraction	Section 1: Drivers	Logging, timber and resource extraction	Construction materials		4 - clear effect		0
0251	24 Tree cutting for small-scale mining	Section 1: Drivers	Oil & Mining	Oil & Mining		4 - clear effect		0
0251	3 Mining activities (exploration operation)	Section 1: Drivers	Oil & Mining	Oil & Mining		5 - very strong effect		20	3
0251	4 Natural disasters: drought fires floods landslides earthquakes etc	Section 1: Drivers	Natural disasters	Natural disasters	4 - clear effect			20	2
0251	5 Others please specify:	Section 1: Drivers	Others	Others				0
0252	1 Land-use conversion for the following uses:áááá	Section 1: Drivers	Expansion of agriculture	Land-use conversion				20	3
0252	11 Settlement	Section 1: Drivers	Infrastructure & Urbanization	Infrastructure & Urbanization		5 - very strong effect		0
0252	12 Expansion of kaingin	Section 1: Drivers	Expansion of agriculture	Expansion of cropland	3 - medium effect			0
0252	13 Expansion of highland	Section 1: Drivers	Expansion of agriculture	Expansion of cropland	3 - medium effect			0
0252	14 Plantation	Section 1: Drivers	Expansion of timber plantations	Expansion of timber plantations		2 - small effect		0
0252	15 Infrastructure	Section 1: Drivers	Infrastructure & Urbanization	Infrastructure & Urbanization		3 - medium effect		0
0252	2 Legal and illegal resource extraction	Section 1: Drivers	Logging, timber and resource extraction	Others				30	2
0252	21 Timber poaching	Section 1: Drivers	Logging, timber and resource extraction	Illegal extraction	4 - clear effect			0
0252	22 Firewood and charcoal production	Section 1: Drivers	Firewood, woodfuel, charcoal	Firewood, woodfuel, charcoal	4 - clear effect			0
0252	23 Tree cutting for rattan extraction	Section 1: Drivers	Logging, timber and resource extraction	Construction materials		4 - clear effect		0
0252	24 Tree cutting for small-scale mining	Section 1: Drivers	Oil & Mining	Oil & Mining		4 - clear effect		0
0252	3 Mining activities (exploration operation)	Section 1: Drivers	Oil & Mining	Oil & Mining		5 - very strong effect		50	1
0252	4 Natural disasters: drought fires floods landslides earthquakes etc	Section 1: Drivers	Natural disasters	Natural disasters				0
0252	5 Others please specify:	Section 1: Drivers	Others	Others				0
0253	1 Land-use conversion for the following uses:áááá	Section 1: Drivers	Expansion of agriculture	Land-use conversion				33	2
0253	11 Settlement	Section 1: Drivers	Infrastructure & Urbanization	Infrastructure & Urbanization	2 - small effect			0
0253	12 Expansion of kaingin	Section 1: Drivers	Expansion of agriculture	Expansion of cropland	2 - small effect			0
0253	13 Expansion of highland	Section 1: Drivers	Expansion of agriculture	Expansion of cropland	2 - small effect			0
0253	14 Plantation	Section 1: Drivers	Expansion of timber plantations	Expansion of timber plantations		1 - no effect		0
0253	15 Infrastructure	Section 1: Drivers	Infrastructure & Urbanization	Infrastructure & Urbanization		2 - small effect		0
0253	2 Legal and illegal resource extraction	Section 1: Drivers	Logging, timber and resource extraction	Others				33	3
0253	21 Timber poaching	Section 1: Drivers	Logging, timber and resource extraction	Illegal extraction	2 - small effect			0
0253	22 Firewood and charcoal production	Section 1: Drivers	Firewood, woodfuel, charcoal	Firewood, woodfuel, charcoal	2 - small effect			0
0253	23 Tree cutting for rattan extraction	Section 1: Drivers	Logging, timber and resource extraction	Construction materials	1 - no effect			0
0253	24 Tree cutting for small-scale mining	Section 1: Drivers	Oil & Mining	Oil & Mining	1 - no effect			0
0253	3 Mining activities (exploration operation)	Section 1: Drivers	Oil & Mining	Oil & Mining		2 - small effect		0
0253	4 Natural disasters: drought fires floods landslides earthquakes etc	Section 1: Drivers	Natural disasters	Natural disasters	4 - clear effect			34	1
0253	5 Others please specify:	Section 1: Drivers	Others	Others				0
0254	1 Land-use conversion for the following uses:áááá	Section 1: Drivers	Expansion of agriculture	Land-use conversion				50	1
0254	11 Settlement	Section 1: Drivers	Infrastructure & Urbanization	Infrastructure & Urbanization	5 - very strong effect			0
0254	12 Expansion of kaingin	Section 1: Drivers	Expansion of agriculture	Expansion of cropland	4 - clear effect			0
0254	13 Expansion of highland	Section 1: Drivers	Expansion of agriculture	Expansion of cropland		4 - clear effect		0
0254	14 Plantation	Section 1: Drivers	Expansion of timber plantations	Expansion of timber plantations		2 - small effect		0
0254	15 Infrastructure	Section 1: Drivers	Infrastructure & Urbanization	Infrastructure & Urbanization		5 - very strong effect		0
0254	2 Legal and illegal resource extraction	Section 1: Drivers	Logging, timber and resource extraction	Others	5 - very strong effect			0
0254	21 Timber poaching	Section 1: Drivers	Logging, timber and resource extraction	Illegal extraction				0
0254	22 Firewood and charcoal production	Section 1: Drivers	Firewood, woodfuel, charcoal	Firewood, woodfuel, charcoal				0
0254	23 Tree cutting for rattan extraction	Section 1: Drivers	Logging, timber and resource extraction	Construction materials				0
0254	24 Tree cutting for small-scale mining	Section 1: Drivers	Oil & Mining	Oil & Mining				0
0254	3 Mining activities (exploration operation)	Section 1: Drivers	Oil & Mining	Oil & Mining		5 - very strong effect		25	2
0254	4 Natural disasters: drought fires floods landslides earthquakes etc	Section 1: Drivers	Natural disasters	Natural disasters		5 - very strong effect		25	3
0254	5 Others please specify:	Section 1: Drivers	Others	Others				0
0255	1 Land-use conversion for the following uses:áááá	Section 1: Drivers	Expansion of agriculture	Land-use conversion				0
0255	11 Settlement	Section 1: Drivers	Infrastructure & Urbanization	Infrastructure & Urbanization	5 - very strong effect			0
0255	12 Expansion of kaingin	Section 1: Drivers	Expansion of agriculture	Expansion of cropland	4 - clear effect			50	1
0255	13 Expansion of highland	Section 1: Drivers	Expansion of agriculture	Expansion of cropland	4 - clear effect			0
0255	14 Plantation	Section 1: Drivers	Expansion of timber plantations	Expansion of timber plantations		4 - clear effect		0
0255	15 Infrastructure	Section 1: Drivers	Infrastructure & Urbanization	Infrastructure & Urbanization		5 - very strong effect		0
0255	2 Legal and illegal resource extraction	Section 1: Drivers	Logging, timber and resource extraction	Others				0
0255	21 Timber poaching	Section 1: Drivers	Logging, timber and resource extraction	Illegal extraction	4 - clear effect			30	2
0255	22 Firewood and charcoal production	Section 1: Drivers	Firewood, woodfuel, charcoal	Firewood, woodfuel, charcoal	3 - medium effect			20	3
0255	23 Tree cutting for rattan extraction	Section 1: Drivers	Logging, timber and resource extraction	Construction materials	1 - no effect			0
0255	24 Tree cutting for small-scale mining	Section 1: Drivers	Oil & Mining	Oil & Mining		3 - medium effect		0
0255	3 Mining activities (exploration operation)	Section 1: Drivers	Oil & Mining	Oil & Mining		3 - medium effect		0
0255	4 Natural disasters: drought fires floods landslides earthquakes etc	Section 1: Drivers	Natural disasters	Natural disasters	3 - medium effect			0
0255	5 Others please specify:	Section 1: Drivers	Others	Others				0
0256	1 Land-use conversion for the following uses:áááá	Section 1: Drivers	Expansion of agriculture	Land-use conversion				0
0256	11 Settlement	Section 1: Drivers	Infrastructure & Urbanization	Infrastructure & Urbanization	4 - clear effect			0
0256	12 Expansion of kaingin	Section 1: Drivers	Expansion of agriculture	Expansion of cropland	5 - very strong effect			20	2
0256	13 Expansion of highland	Section 1: Drivers	Expansion of agriculture	Expansion of cropland		3 - medium effect		0
0256	14 Plantation	Section 1: Drivers	Expansion of timber plantations	Expansion of timber plantations		4 - clear effect		0
0256	15 Infrastructure	Section 1: Drivers	Infrastructure & Urbanization	Infrastructure & Urbanization		3 - medium effect		0
0256	2 Legal and illegal resource extraction	Section 1: Drivers	Logging, timber and resource extraction	Others				0
0256	21 Timber poaching	Section 1: Drivers	Logging, timber and resource extraction	Illegal extraction	5 - very strong effect			75	1
0256	22 Firewood and charcoal production	Section 1: Drivers	Firewood, woodfuel, charcoal	Firewood, woodfuel, charcoal	5 - very strong effect			0
0256	23 Tree cutting for rattan extraction	Section 1: Drivers	Logging, timber and resource extraction	Construction materials		5 - very strong effect		5	3
0256	24 Tree cutting for small-scale mining	Section 1: Drivers	Oil & Mining	Oil & Mining		5 - very strong effect		0
0256	3 Mining activities (exploration operation)	Section 1: Drivers	Oil & Mining	Oil & Mining		5 - very strong effect		0
0256	4 Natural disasters: drought fires floods landslides earthquakes etc	Section 1: Drivers	Natural disasters	Natural disasters	4 - clear effect			0
0256	5 Others please specify:	Section 1: Drivers	Others	Others				0
0257	1 Land-use conversion for the following uses:áááá	Section 1: Drivers	Expansion of agriculture	Land-use conversion				0
0257	11 Settlement	Section 1: Drivers	Infrastructure & Urbanization	Infrastructure & Urbanization	5 - very strong effect			0
0257	12 Expansion of kaingin	Section 1: Drivers	Expansion of agriculture	Expansion of cropland		4 - clear effect		0
0257	13 Expansion of highland	Section 1: Drivers	Expansion of agriculture	Expansion of cropland		3 - medium effect		0
0257	14 Plantation	Section 1: Drivers	Expansion of timber plantations	Expansion of timber plantations		1 - no effect		0
0257	15 Infrastructure	Section 1: Drivers	Infrastructure & Urbanization	Infrastructure & Urbanization		2 - small effect		0
0257	2 Legal and illegal resource extraction	Section 1: Drivers	Logging, timber and resource extraction	Others				0
0257	21 Timber poaching	Section 1: Drivers	Logging, timber and resource extraction	Illegal extraction		5 - very strong effect		34	1
0257	22 Firewood and charcoal production	Section 1: Drivers	Firewood, woodfuel, charcoal	Firewood, woodfuel, charcoal		4 - clear effect		33	2
0257	23 Tree cutting for rattan extraction	Section 1: Drivers	Logging, timber and resource extraction	Construction materials		3 - medium effect		0
0257	24 Tree cutting for small-scale mining	Section 1: Drivers	Oil & Mining	Oil & Mining		2 - small effect		0
0257	3 Mining activities (exploration operation)	Section 1: Drivers	Oil & Mining	Oil & Mining		3 - medium effect		33	3
0257	4 Natural disasters: drought fires floods landslides earthquakes etc	Section 1: Drivers	Natural disasters	Natural disasters		2 - small effect		0
0257	5 Others please specify:	Section 1: Drivers	Others	Others				0
0258	1 Land-use conversion for the following uses:áááá	Section 1: Drivers	Expansion of agriculture	Land-use conversion				0
0258	11 Settlement	Section 1: Drivers	Infrastructure & Urbanization	Infrastructure & Urbanization	5 - very strong effect			50	1
0258	12 Expansion of kaingin	Section 1: Drivers	Expansion of agriculture	Expansion of cropland		5 - very strong effect		30	2
0258	13 Expansion of highland	Section 1: Drivers	Expansion of agriculture	Expansion of cropland		5 - very strong effect		20	3
0258	14 Plantation	Section 1: Drivers	Expansion of timber plantations	Expansion of timber plantations		5 - very strong effect		0
0258	15 Infrastructure	Section 1: Drivers	Infrastructure & Urbanization	Infrastructure & Urbanization		5 - very strong effect		0
0258	2 Legal and illegal resource extraction	Section 1: Drivers	Logging, timber and resource extraction	Others				0
0258	21 Timber poaching	Section 1: Drivers	Logging, timber and resource extraction	Illegal extraction		5 - very strong effect		0
0258	22 Firewood and charcoal production	Section 1: Drivers	Firewood, woodfuel, charcoal	Firewood, woodfuel, charcoal		5 - very strong effect		0
0258	23 Tree cutting for rattan extraction	Section 1: Drivers	Logging, timber and resource extraction	Construction materials		5 - very strong effect		0
0258	24 Tree cutting for small-scale mining	Section 1: Drivers	Oil & Mining	Oil & Mining		5 - very strong effect		0
0258	3 Mining activities (exploration operation)	Section 1: Drivers	Oil & Mining	Oil & Mining		5 - very strong effect		0
0258	4 Natural disasters: drought fires floods landslides earthquakes etc	Section 1: Drivers	Natural disasters	Natural disasters		5 - very strong effect		0
0258	5 Others please specify:	Section 1: Drivers	Others	Others				0
0259	1 Land-use conversion for the following uses:áááá	Section 1: Drivers	Expansion of agriculture	Land-use conversion				35	2
0259	11 Settlement	Section 1: Drivers	Infrastructure & Urbanization	Infrastructure & Urbanization	5 - very strong effect			0
0259	12 Expansion of kaingin	Section 1: Drivers	Expansion of agriculture	Expansion of cropland	5 - very strong effect			0
0259	13 Expansion of highland	Section 1: Drivers	Expansion of agriculture	Expansion of cropland		5 - very strong effect		0
0259	14 Plantation	Section 1: Drivers	Expansion of timber plantations	Expansion of timber plantations		2 - small effect		0
0259	15 Infrastructure	Section 1: Drivers	Infrastructure & Urbanization	Infrastructure & Urbanization		3 - medium effect		0
0259	2 Legal and illegal resource extraction	Section 1: Drivers	Logging, timber and resource extraction	Others				50	1
0259	21 Timber poaching	Section 1: Drivers	Logging, timber and resource extraction	Illegal extraction		4 - clear effect		0
0259	22 Firewood and charcoal production	Section 1: Drivers	Firewood, woodfuel, charcoal	Firewood, woodfuel, charcoal		4 - clear effect		0
0259	23 Tree cutting for rattan extraction	Section 1: Drivers	Logging, timber and resource extraction	Construction materials	1 - no effect			0
0259	24 Tree cutting for small-scale mining	Section 1: Drivers	Oil & Mining	Oil & Mining	1 - no effect			0
0259	3 Mining activities (exploration operation)	Section 1: Drivers	Oil & Mining	Oil & Mining				0
0259	4 Natural disasters: drought fires floods landslides earthquakes etc	Section 1: Drivers	Natural disasters	Natural disasters	5 - very strong effect			15	3
0259	5 Others please specify:	Section 1: Drivers	Others	Others				0
0260	1 Land-use conversion for the following uses:áááá	Section 1: Drivers	Expansion of agriculture	Land-use conversion				0
0260	11 Settlement	Section 1: Drivers	Infrastructure & Urbanization	Infrastructure & Urbanization	3 - medium effect			0
0260	12 Expansion of kaingin	Section 1: Drivers	Expansion of agriculture	Expansion of cropland		4 - clear effect		40	1
0260	13 Expansion of highland	Section 1: Drivers	Expansion of agriculture	Expansion of cropland		3 - medium effect		0
0260	14 Plantation	Section 1: Drivers	Expansion of timber plantations	Expansion of timber plantations		3 - medium effect		0
0260	15 Infrastructure	Section 1: Drivers	Infrastructure & Urbanization	Infrastructure & Urbanization		4 - clear effect		0
0260	2 Legal and illegal resource extraction	Section 1: Drivers	Logging, timber and resource extraction	Others				0
0260	21 Timber poaching	Section 1: Drivers	Logging, timber and resource extraction	Illegal extraction		3 - medium effect		20	3
0260	22 Firewood and charcoal production	Section 1: Drivers	Firewood, woodfuel, charcoal	Firewood, woodfuel, charcoal		2 - small effect		0
0260	23 Tree cutting for rattan extraction	Section 1: Drivers	Logging, timber and resource extraction	Construction materials		2 - small effect		0
0260	24 Tree cutting for small-scale mining	Section 1: Drivers	Oil & Mining	Oil & Mining		2 - small effect		0
0260	3 Mining activities (exploration operation)	Section 1: Drivers	Oil & Mining	Oil & Mining		3 - medium effect		0
0260	4 Natural disasters: drought fires floods landslides earthquakes etc	Section 1: Drivers	Natural disasters	Natural disasters		2 - small effect		40	2
0260	5 Others please specify:	Section 1: Drivers	Others	Others				0
0261	1 Land-use conversion for the following uses:áááá	Section 1: Drivers	Expansion of agriculture	Land-use conversion				0
0261	11 Settlement	Section 1: Drivers	Infrastructure & Urbanization	Infrastructure & Urbanization	3 - medium effect			0
0261	12 Expansion of kaingin	Section 1: Drivers	Expansion of agriculture	Expansion of cropland	5 - very strong effect			20	1
0261	13 Expansion of highland	Section 1: Drivers	Expansion of agriculture	Expansion of cropland	5 - very strong effect			60	2
0261	14 Plantation	Section 1: Drivers	Expansion of timber plantations	Expansion of timber plantations	3 - medium effect			0
0261	15 Infrastructure	Section 1: Drivers	Infrastructure & Urbanization	Infrastructure & Urbanization	5 - very strong effect			0
0261	2 Legal and illegal resource extraction	Section 1: Drivers	Logging, timber and resource extraction	Others				0
0261	21 Timber poaching	Section 1: Drivers	Logging, timber and resource extraction	Illegal extraction	5 - very strong effect			20	3
0261	22 Firewood and charcoal production	Section 1: Drivers	Firewood, woodfuel, charcoal	Firewood, woodfuel, charcoal	3 - medium effect			0
0261	23 Tree cutting for rattan extraction	Section 1: Drivers	Logging, timber and resource extraction	Construction materials	1 - no effect			0
0261	24 Tree cutting for small-scale mining	Section 1: Drivers	Oil & Mining	Oil & Mining	1 - no effect			0
0261	3 Mining activities (exploration operation)	Section 1: Drivers	Oil & Mining	Oil & Mining	1 - no effect			0
0261	4 Natural disasters: drought fires floods landslides earthquakes etc	Section 1: Drivers	Natural disasters	Natural disasters	5 - very strong effect			0
0261	5 Others please specify:	Section 1: Drivers	Others	Others				0
0262	1 Land-use conversion for the following uses:áááá	Section 1: Drivers	Expansion of agriculture	Land-use conversion				0
0262	11 Settlement	Section 1: Drivers	Infrastructure & Urbanization	Infrastructure & Urbanization	4 - clear effect			0
0262	12 Expansion of kaingin	Section 1: Drivers	Expansion of agriculture	Expansion of cropland		4 - clear effect		70	1
0262	13 Expansion of highland	Section 1: Drivers	Expansion of agriculture	Expansion of cropland		3 - medium effect		0
0262	14 Plantation	Section 1: Drivers	Expansion of timber plantations	Expansion of timber plantations		3 - medium effect		0
0262	15 Infrastructure	Section 1: Drivers	Infrastructure & Urbanization	Infrastructure & Urbanization		3 - medium effect		0
0262	2 Legal and illegal resource extraction	Section 1: Drivers	Logging, timber and resource extraction	Others				0
0262	21 Timber poaching	Section 1: Drivers	Logging, timber and resource extraction	Illegal extraction	3 - medium effect			15	3
0262	22 Firewood and charcoal production	Section 1: Drivers	Firewood, woodfuel, charcoal	Firewood, woodfuel, charcoal	4 - clear effect			15	2
0262	23 Tree cutting for rattan extraction	Section 1: Drivers	Logging, timber and resource extraction	Construction materials		2 - small effect		0
0262	24 Tree cutting for small-scale mining	Section 1: Drivers	Oil & Mining	Oil & Mining		1 - no effect		0
0262	3 Mining activities (exploration operation)	Section 1: Drivers	Oil & Mining	Oil & Mining		4 - clear effect		0
0262	4 Natural disasters: drought fires floods landslides earthquakes etc	Section 1: Drivers	Natural disasters	Natural disasters	5 - very strong effect			0
0262	5 Others please specify:	Section 1: Drivers	Others	Others				0
0263	1 Land-use conversion for the following uses:áááá	Section 1: Drivers	Expansion of agriculture	Land-use conversion				60	1
0263	11 Settlement	Section 1: Drivers	Infrastructure & Urbanization	Infrastructure & Urbanization	5 - very strong effect			0
0263	12 Expansion of kaingin	Section 1: Drivers	Expansion of agriculture	Expansion of cropland		5 - very strong effect		0
0263	13 Expansion of highland	Section 1: Drivers	Expansion of agriculture	Expansion of cropland		5 - very strong effect		0
0263	14 Plantation	Section 1: Drivers	Expansion of timber plantations	Expansion of timber plantations		2 - small effect		0
0263	15 Infrastructure	Section 1: Drivers	Infrastructure & Urbanization	Infrastructure & Urbanization		3 - medium effect		0
0263	2 Legal and illegal resource extraction	Section 1: Drivers	Logging, timber and resource extraction	Others				30	2
0263	21 Timber poaching	Section 1: Drivers	Logging, timber and resource extraction	Illegal extraction	4 - clear effect			0
0263	22 Firewood and charcoal production	Section 1: Drivers	Firewood, woodfuel, charcoal	Firewood, woodfuel, charcoal	3 - medium effect			0
0263	23 Tree cutting for rattan extraction	Section 1: Drivers	Logging, timber and resource extraction	Construction materials				0
0263	24 Tree cutting for small-scale mining	Section 1: Drivers	Oil & Mining	Oil & Mining		1 - no effect		0
0263	3 Mining activities (exploration operation)	Section 1: Drivers	Oil & Mining	Oil & Mining		2 - small effect		0
0263	4 Natural disasters: drought fires floods landslides earthquakes etc	Section 1: Drivers	Natural disasters	Natural disasters		4 - clear effect		10	3
0263	5 Others please specify:	Section 1: Drivers	Others	Others				0
0264	1 Land-use conversion for the following uses:áááá	Section 1: Drivers	Expansion of agriculture	Land-use conversion				0
0264	11 Settlement	Section 1: Drivers	Infrastructure & Urbanization	Infrastructure & Urbanization	5 - very strong effect			0
0264	12 Expansion of kaingin	Section 1: Drivers	Expansion of agriculture	Expansion of cropland		5 - very strong effect		30	2
0264	13 Expansion of highland	Section 1: Drivers	Expansion of agriculture	Expansion of cropland		3 - medium effect		0
0264	14 Plantation	Section 1: Drivers	Expansion of timber plantations	Expansion of timber plantations		5 - very strong effect		0
0264	15 Infrastructure	Section 1: Drivers	Infrastructure & Urbanization	Infrastructure & Urbanization		5 - very strong effect		20	3
0264	2 Legal and illegal resource extraction	Section 1: Drivers	Logging, timber and resource extraction	Others				0
0264	21 Timber poaching	Section 1: Drivers	Logging, timber and resource extraction	Illegal extraction		5 - very strong effect		0
0264	22 Firewood and charcoal production	Section 1: Drivers	Firewood, woodfuel, charcoal	Firewood, woodfuel, charcoal		5 - very strong effect		0
0264	23 Tree cutting for rattan extraction	Section 1: Drivers	Logging, timber and resource extraction	Construction materials		5 - very strong effect		0
0264	24 Tree cutting for small-scale mining	Section 1: Drivers	Oil & Mining	Oil & Mining		5 - very strong effect		0
0264	3 Mining activities (exploration operation)	Section 1: Drivers	Oil & Mining	Oil & Mining		5 - very strong effect		50	1
0264	4 Natural disasters: drought fires floods landslides earthquakes etc	Section 1: Drivers	Natural disasters	Natural disasters		4 - clear effect		0
0264	5 Others please specify:	Section 1: Drivers	Others	Others				0
0265	1 Land-use conversion for the following uses:áááá	Section 1: Drivers	Expansion of agriculture	Land-use conversion				0
0265	11 Settlement	Section 1: Drivers	Infrastructure & Urbanization	Infrastructure & Urbanization	5 - very strong effect			0
0265	12 Expansion of kaingin	Section 1: Drivers	Expansion of agriculture	Expansion of cropland		5 - very strong effect		50	1
0265	13 Expansion of highland	Section 1: Drivers	Expansion of agriculture	Expansion of cropland		3 - medium effect		0
0265	14 Plantation	Section 1: Drivers	Expansion of timber plantations	Expansion of timber plantations		5 - very strong effect		0
0265	15 Infrastructure	Section 1: Drivers	Infrastructure & Urbanization	Infrastructure & Urbanization		1 - no effect		0
0265	2 Legal and illegal resource extraction	Section 1: Drivers	Logging, timber and resource extraction	Others				0
0265	21 Timber poaching	Section 1: Drivers	Logging, timber and resource extraction	Illegal extraction		5 - very strong effect		25	2
0265	22 Firewood and charcoal production	Section 1: Drivers	Firewood, woodfuel, charcoal	Firewood, woodfuel, charcoal		5 - very strong effect		0
0265	23 Tree cutting for rattan extraction	Section 1: Drivers	Logging, timber and resource extraction	Construction materials		5 - very strong effect		0
0265	24 Tree cutting for small-scale mining	Section 1: Drivers	Oil & Mining	Oil & Mining		2 - small effect		0
0265	3 Mining activities (exploration operation)	Section 1: Drivers	Oil & Mining	Oil & Mining		1 - no effect		0
0265	4 Natural disasters: drought fires floods landslides earthquakes etc	Section 1: Drivers	Natural disasters	Natural disasters		5 - very strong effect		25	3
0265	5 Others please specify:	Section 1: Drivers	Others	Others				0
0266	1 Land-use conversion for the following uses:áááá	Section 1: Drivers	Expansion of agriculture	Land-use conversion				0
0266	11 Settlement	Section 1: Drivers	Infrastructure & Urbanization	Infrastructure & Urbanization	1 - no effect			0
0266	12 Expansion of kaingin	Section 1: Drivers	Expansion of agriculture	Expansion of cropland	3 - medium effect			20	2
0266	13 Expansion of highland	Section 1: Drivers	Expansion of agriculture	Expansion of cropland		4 - clear effect		0
0266	14 Plantation	Section 1: Drivers	Expansion of timber plantations	Expansion of timber plantations		1 - no effect		0
0266	15 Infrastructure	Section 1: Drivers	Infrastructure & Urbanization	Infrastructure & Urbanization		2 - small effect		0
0266	2 Legal and illegal resource extraction	Section 1: Drivers	Logging, timber and resource extraction	Others				0
0266	21 Timber poaching	Section 1: Drivers	Logging, timber and resource extraction	Illegal extraction		3 - medium effect		70	1
0266	22 Firewood and charcoal production	Section 1: Drivers	Firewood, woodfuel, charcoal	Firewood, woodfuel, charcoal		3 - medium effect		10	3
0266	23 Tree cutting for rattan extraction	Section 1: Drivers	Logging, timber and resource extraction	Construction materials		1 - no effect		0
0266	24 Tree cutting for small-scale mining	Section 1: Drivers	Oil & Mining	Oil & Mining		1 - no effect		0
0266	3 Mining activities (exploration operation)	Section 1: Drivers	Oil & Mining	Oil & Mining				0
0266	4 Natural disasters: drought fires floods landslides earthquakes etc	Section 1: Drivers	Natural disasters	Natural disasters	3 - medium effect			0
0266	5 Others please specify:	Section 1: Drivers	Others	Others				0
0267	1 Land-use conversion for the following uses:áááá	Section 1: Drivers	Expansion of agriculture	Land-use conversion				0
0267	11 Settlement	Section 1: Drivers	Infrastructure & Urbanization	Infrastructure & Urbanization	2 - small effect			0
0267	12 Expansion of kaingin	Section 1: Drivers	Expansion of agriculture	Expansion of cropland	3 - medium effect			0
0267	13 Expansion of highland	Section 1: Drivers	Expansion of agriculture	Expansion of cropland		2 - small effect		50	1
0267	14 Plantation	Section 1: Drivers	Expansion of timber plantations	Expansion of timber plantations		2 - small effect		0
0267	15 Infrastructure	Section 1: Drivers	Infrastructure & Urbanization	Infrastructure & Urbanization		3 - medium effect		0
0267	2 Legal and illegal resource extraction	Section 1: Drivers	Logging, timber and resource extraction	Others				0
0267	21 Timber poaching	Section 1: Drivers	Logging, timber and resource extraction	Illegal extraction	4 - clear effect			0
0267	22 Firewood and charcoal production	Section 1: Drivers	Firewood, woodfuel, charcoal	Firewood, woodfuel, charcoal		4 - clear effect		0
0267	23 Tree cutting for rattan extraction	Section 1: Drivers	Logging, timber and resource extraction	Construction materials	4 - clear effect			0
0267	24 Tree cutting for small-scale mining	Section 1: Drivers	Oil & Mining	Oil & Mining		4 - clear effect		0
0267	3 Mining activities (exploration operation)	Section 1: Drivers	Oil & Mining	Oil & Mining		4 - clear effect		15	3
0267	4 Natural disasters: drought fires floods landslides earthquakes etc	Section 1: Drivers	Natural disasters	Natural disasters	5 - very strong effect			35	2
0267	5 Others please specify:	Section 1: Drivers	Others	Others				0
0268	1 Land-use conversion for the following uses:áááá	Section 1: Drivers	Expansion of agriculture	Land-use conversion				0
0268	11 Settlement	Section 1: Drivers	Infrastructure & Urbanization	Infrastructure & Urbanization	4 - clear effect			25	3
0268	12 Expansion of kaingin	Section 1: Drivers	Expansion of agriculture	Expansion of cropland	3 - medium effect			40	1
0268	13 Expansion of highland	Section 1: Drivers	Expansion of agriculture	Expansion of cropland		2 - small effect		35	2
0268	14 Plantation	Section 1: Drivers	Expansion of timber plantations	Expansion of timber plantations		3 - medium effect		0
[truncated: 15,209 more rows]

## Sheet: Variables
Respondent ID	Country	Spatial level	Alertness	AlertnessCom	AlertnessSub	Agriculture	Logging	Woodfuel	OilMining	Infrastructure	Plantations	Natural	OtherDrivers	Confidence	Reforestation	ProtectedAreas	AntiLogging	Financial	LandUseRights	OtherPolicies
0101	Ecuador	National	31.25	43.75	18.75	50	30	0	20	0	0	0	0	30.6452	40	0	0	60	0	0
0102	Ecuador	National	15.625	18.75	12.5	70	5	0	15	0	10	0	0	30.6452	30	30	0	20	20	0
0103	Ecuador	National	15.625	18.75	12.5	90	10	0	0	0	0	0	0	19.3548	30	10	20	40	0	0
0104	Ecuador	National	25	31.25	18.75	50	10	0	30	10	0	0	0	30.6452	10	40	0	30	20	0
0105	Ecuador	Regional	18.75	37.5	0	60	20	0	20	0	0	0	0	58.0645	20	20	40	20	0	0
0106	Ecuador	Local	9.375	18.75	0	60	30	0	0	5	0	5	0	30.6452
0107	Ecuador	National	34.375	37.5	31.25	70	20	0	0	0	10	0	0
0108	Ecuador	National	50	62.5	37.5	40	0	0	0	40	10	10	0	1.6129	0	50	0	50	0	0
0109	Ecuador	International	34.375	62.5	6.25	40	40	0	10	10	0	0	0	38.7097	20	30	0	50	0	0
0110	Ecuador	Regional	31.25	56.25	6.25	90	0	0	0	10	0	0	0	22.5806	10	30	60	0	0	0
0111	Ecuador	National	28.125	31.25	25	40	20	0	20	20	0	0	0	53.2258	0	70	0	20	10	0
0112	Ecuador	National	31.25	37.5	25	70	0	0	0	0	30	0	0	41.9355	0	40	0	40	0	20
0113	Ecuador	International	9.375	18.75	0	40	10	0	20	30	0	0	0	51.6129	10	10	20	20	0	40
0114	Ecuador	Regional	28.125	50	6.25	50	30	0	10	10	0	0	0	38.7097	75	20	5	0	0	0
0115	Ecuador	Regional	53.125	62.5	43.75	80	15	0	5	0	0	0	0	35.4839	50	25	0	25	0	0
0116	Ecuador	International	31.25	43.75	18.75	30	30	0	0	20	20	0	0	6.45161	0	40	0	50	10	0
0117	Ecuador	International	43.75	56.25	31.25	42	16	0	16	26	0	0	0	45.1613	0	10	60	15	15	0
0118	Ecuador	National	37.5	37.5	37.5	60	20	0	0	20	0	0	0	51.6129	50	40	10	0	0	0
0119	Ecuador	Regional	31.25	0	62.5	20	30	0	20	30	0	0	0	19.3548	30	60	0	10	0	0
0120	Ecuador	National
0121	Ecuador	International	34.375	56.25	12.5	100	0	0	0	0	0	0	0	45.1613	20	40	0	40	0	0
0122	Ecuador	Local	15.625	25	6.25	100	0	0	0	0	0	0	0	33.871	30	20	10	40	0	0
0123	Ecuador	National	34.375	56.25	12.5	60	0	0	40	0	0	0	0	41.9355	80	0	20	0	0	0
0124	Ecuador	International	28.125	43.75	12.5	60	40	0	0	0	0	0	0	35.4839	60	20	20	0	0	0
0125	Ecuador	Local	3.125	6.25	0	70	0	0	30	0	0	0	0	6.45161	40	40	0	20	0	0
0126	Ecuador	Local	40.625	50	31.25	30	20	0	20	30	0	0	0	32.2581	10	40	10	40	0	0
0127	Ecuador	Local	9.375	12.5	6.25	80	20	0	0	0	0	0	0	38.7097	25	10	45	20	0	0
0128	Ecuador	Local	34.375	56.25	12.5	50	30	0	0	0	20	0	0	38.7097	30	70	0	0	0	0
0129	Ecuador	Local	18.75	37.5	0	40	20	0	20	0	20	0	0	12.9032	20	25	35	20	0	0
0130	Ecuador	International	31.25	62.5	0	60	20	0	20	0	0	0	0	35.4839	40	20	0	20	20	0
0131	Ecuador	Regional	9.375	18.75	0	30	30	0	40	0	0	0	0	24.1935	25	75	0	0	0	0
0132	Ecuador	Regional	12.5	18.75	6.25	75	25	0	0	0	0	0	0	30.6452	0	0	0	60	40	0
0133	Ecuador	Regional	18.75	37.5	0	70	10	0	20	0	0	0	0	22.5806	40	40	20	0	0	0
0134	Ecuador	National	34.375	37.5	31.25	80	0	0	0	10	0	10	0	32.2581	70	20	0	10	0	0
0135	Ecuador	Local	0	0	0	80	20	0	0	0	0	0	0	8.06452	30	70	0	0	0	0
0136	Ecuador	Local	6.25	12.5	0	50	30	0	0	20	0	0	0	11.2903	30	70	0	0	0	0
0137	Ecuador	Local	0	0	0	55	0	0	0	25	0	20	0	37.0968	35	15	20	0	30	0
0138	Ecuador	Regional	3.125	6.25	0	40	20	0	0	40	0	0	0	0	40	45	0	15	0	0
0139	Ecuador	National	25	37.5	12.5	30	40	0	30	0	0	0	0	40.3226	30	20	10	40	0	0
0140	Ecuador	Regional	34.375	62.5	6.25	80	0	0	0	0	20	0	0	54.8387	40	40	0	20	0	0
0141	Ecuador	National	18.75	31.25	6.25	80	20	0	0	0	0	0	0	43.5484	0	40	0	60	0	0
0142	Ecuador	Local	25	43.75	6.25	70	15	0	15	0	0	0	0	37.0968	10	70	5	15	0	0
0143	Ecuador	National	43.75	43.75	43.75	80	0	0	20	0	0	0	0	46.7742	30	0	10	40	10	10
0144	Ecuador	National	34.375	56.25	12.5	20	70	0	10	0	0	0	0	29.0323	35	20	0	45	0	0
0145	Ecuador	National	9.375	18.75	0	40	0	0	30	30	0	0	0	41.9355	0	0	40	60	0	0
0146	Ecuador	Local	34.375	43.75	25	90	0	0	10	0	0	0	0	27.4194	70	0	0	30	0	0
0147	Ecuador	Local	28.125	43.75	12.5	30	40	0	10	0	0	0	20	56.4516	25	20	0	45	10	0
0148	Ecuador	National	28.125	31.25	25	50	0	0	0	30	20	0	0	43.5484	0	15	0	70	15	0
0149	Ecuador	National	25	50	0	50	0	0	20	30	0	0	0	35.4839	20	0	50	30	0	0
0150	Ecuador	National	12.5	25	0	30	20	0	30	0	20	0	0	33.871	20	30	20	0	30	0
0151	Ecuador	National	25	43.75	6.25	60	15	0	25	0	0	0	0	19.3548	20	50	10	20	0	0
0152	Ecuador	National	12.5	18.75	6.25	30	35	0	35	0	0	0	0	41.9355	40	30	0	0	30	0
0153	Ecuador	National	18.75	31.25	6.25	50	50	0	0	0	0	0	0	33.871	30	20	0	50	0	0
0154	Ecuador	Regional	21.875	37.5	6.25	60	20	0	20	0	0	0	0	48.3871
0155	Ecuador	National	15.625	18.75	12.5	25	5	0	60	10	0	0	0	12.9032	20	30	10	20	20	0
0156	Ecuador	National	15.625	0	31.25	20	0	0	40	0	0	40	0	54.8387	60	40	0	0	0	0
0157	Ecuador	National	43.75	62.5	25	70	30	0	0	0	0	0	0	35.4839	10	0	80	10	0	0
0158	Ecuador	National	28.125	43.75	12.5	30	40	0	10	0	0	20	0	51.6129	20	20	0	50	10	0
0159	Ecuador	Regional	15.625	31.25	0	30	0	0	20	10	40	0	0	11.2903	20	70	0	0	10	0
0160	Ecuador	National	31.25	50	12.5	20	70	0	10	0	0	0	0	35.4839	20	30	0	50	0	0
0161	Ecuador	Regional	34.375	43.75	25	70	0	0	30	0	0	0	0	35.4839	15	0	70	15	0	0
0162	Ecuador	Regional	18.75	25	12.5	60	0	0	40	0	0	0	0	33.871	20	0	60	20	0	0
0163	Ecuador	Regional	28.125	37.5	18.75	40	10	0	40	10	0	0	0	33.871	20	0	50	30	0	0
0164	Ecuador	Regional	21.875	37.5	6.25	20	0	0	60	20	0	0	0	41.9355	15	35	10	40	0	0
0165	Ecuador	Regional	25	37.5	12.5	60	0	0	30	0	0	10	0	29.0323	10	50	10	30	0	0
0166	Ecuador	Regional	6.25	12.5	0	20	70	0	0	10	0	0	0	22.5806	20	0	50	20	10	0
0201	Philippines	International	64.2857	64.2857	64.2857	0	25	25	0	50	0	0	0	52.381	0	50	0	0	50	0
0202	Philippines	International	35.7143	64.2857	7.14286	60	20	20	0	0	0	0	0	19.0476	60	0	40	0	0	0
0203	Philippines	National	39.2857	35.7143	42.8571	80	0	0	0	0	20	0	0	57.1429	40	40	20	0	0	0
0204	Philippines	National	32.1429	35.7143	28.5714	70	0	20	0	10	0	0	0	40.4762	0	60	0	0	40	0
0205	Philippines	National	21.4286	35.7143	7.14286	60	0	0	20	20	0	0	0	40.4762	20	70	10	0	0	0
0206	Philippines	National	25	28.5714	21.4286	0	30	0	0	30	0	40	0	59.5238	40	30	0	30	0	0
0207	Philippines	National	28.5714	28.5714	28.5714	0	25	0	20	30	25	0	0
0208	Philippines	National	25	42.8571	7.14286	40	30	0	0	30	0	0	0	47.619	50	0	50	0	0	0
0209	Philippines	National	0	0	0	60	10	0	30	0	0	0	0	16.6667	0	30	10	0	60	0
0210	Philippines	National	32.1429	28.5714	35.7143	35	0	20	0	10	0	35	0	57.1429	25	35	0	0	40	0
0211	Philippines	National	17.8571	21.4286	14.2857	70	15	0	15	0	0	0	0	30.9524
0212	Philippines	National	21.4286	21.4286	21.4286	0	45	0	0	0	15	40	0	54.7619	45	0	45	0	0	10
0213	Philippines	National	10.7143	21.4286	0	50	25	25	0	0	0	0	0	21.4286	34	0	0	33	0	33
0214	Philippines	National	32.1429	57.1429	7.14286	50	20	0	0	0	0	30	0	7.14286	20	0	0	0	80	0
0215	Philippines	National	21.4286	35.7143	7.14286	50	0	0	30	0	0	20	0	4.7619	0	0	80	0	20	0
0216	Philippines	National	21.4286	35.7143	7.14286	50	30	0	0	20	0	0	0	16.6667	60	0	0	20	20	0
0217	Philippines	National	14.2857	14.2857	14.2857	0	0	0	40	60	0	0	0
0218	Philippines	National	35.7143	64.2857	7.14286	60	20	0	20	0	0	0	0	38.0952	0	20	60	20	0	0
0219	Philippines	National	14.2857	7.14286	21.4286	40	30	0	0	0	0	30	0	45.2381	30	40	0	0	0	30
0220	Philippines	National	14.2857	0	28.5714	60	20	0	0	0	0	20	0	28.5714
0221	Philippines	National	32.1429	57.1429	7.14286	30	0	0	0	40	0	30	0	61.9048	75	0	25	0	0	0
0222	Philippines	National	28.5714	50	7.14286	0	15	0	60	25	0	0	0	45.2381	40	30	30	0	0	0
0223	Philippines	National	17.8571	28.5714	7.14286	50	30	0	0	20	0	0	0	16.6667	60	0	0	0	40	0
0224	Philippines	International	17.8571	28.5714	7.14286	0	0	0	25	60	15	0	0	45.2381
0225	Philippines	National	7.14286	14.2857	0	0	30	0	30	40	0	0	0	38.0952	25	0	75	0	0	0
0226	Philippines	National	28.5714	21.4286	35.7143	50	25	25	0	0	0	0	0	47.619	50	30	0	20	0	0
0227	Philippines	International	17.8571	21.4286	14.2857	60	20	0	20	0	0	0	0	21.4286	0	50	50	0	0	0
0228	Philippines	National	17.8571	28.5714	7.14286	0	0	20	60	0	20	0	0	26.1905	60	30	10	0	0	0
0229	Philippines	International	25	28.5714	21.4286	0	25	0	35	40	0	0	0	61.9048	30	40	30	0	0	0
0230	Philippines	National	7.14286	0	14.2857	50	25	0	25	0	0	0	0	0
0231	Philippines	National												4.7619
0232	Philippines	National	17.8571	14.2857	21.4286	50	20	0	0	30	0	0	0	21.4286	0	0	100	0	0	0
0233	Philippines	National	35.7143	64.2857	7.14286	0	0	0	75	25	0	0	0	33.3333	40	35	25	0	0	0
0234	Philippines	National
0235	Philippines	National				0	50	0	20	30	0	0	0	54.7619	50	30	20	0	0	0
0236	Philippines	National	39.2857	50	28.5714	30	35	0	0	0	0	35	0	42.8571	35	35	30	0	0	0
0237	Philippines	National	32.1429	57.1429	7.14286	0	40	0	0	60	0	0	0	26.1905	60	0	0	0	40	0
0238	Philippines	Regional	14.2857	21.4286	7.14286	25	0	0	0	75	0	0	0	26.1905	75	25	0	0	0	0
0239	Philippines	Regional	17.8571	21.4286	14.2857	30	0	0	0	0	30	40	0	23.8095	30	50	20	0	0	0
0240	Philippines	Local	14.2857	7.14286	21.4286	30	20	0	0	50	0	0	0	23.8095	50	20	30	0	0	0
0241	Philippines	Local	10.7143	7.14286	14.2857	30	0	0	0	20	0	50	0	28.5714	15	0	25	0	60	0
0242	Philippines	Local	0	0	0	50	20	0	20	0	0	10	0	14.2857	60	20	20	0	0	0
0243	Philippines	Regional	25	50	0	40	30	0	0	30	0	0	0	38.0952	0	50	30	20	0	0
0244	Philippines	Regional	25	28.5714	21.4286	10	0	10	0	0	10	70	0	21.4286	100	0	0	0	0	0
0245	Philippines	Local	17.8571	35.7143	0	90	0	0	0	5	5	0	0	4.7619	70	30	0	0	0	0
0246	Philippines	Local	25	42.8571	7.14286	20	20	0	0	60	0	0	0	40.4762	40	25	0	35	0	0
0247	Philippines	Local	10.7143	21.4286	0	10	0	60	0	0	0	30	0	33.3333	50	0	50	0	0	0
0248	Philippines	Local	3.57143	0	7.14286	50	20	0	0	0	0	30	0	21.4286	70	15	0	15	0	0
0249	Philippines	Local	7.14286	14.2857	0	20	0	0	50	0	0	30	0	40.4762	20	0	0	20	60	0
0250	Philippines	Local	14.2857	28.5714	0	80	0	20	0	0	0	0	0	19.0476	80	10	0	0	10	0
0251	Philippines	Regional	39.2857	64.2857	14.2857	60	0	0	20	0	0	20	0	16.6667	30	30	20	10	0	10
0252	Philippines	Regional	21.4286	28.5714	14.2857	20	30	0	50	0	0	0	0	16.6667
0253	Philippines	National	3.57143	0	7.14286	33	33	0	0	0	0	34	0	42.8571	30	35	35	0	0	0
0254	Philippines	National	25	28.5714	21.4286	50	0	0	25	0	0	25	0	21.4286
0255	Philippines	Regional	21.4286	14.2857	28.5714	50	30	20	0	0	0	0	0	54.7619	30	70	0	0	0	0
0256	Philippines	Regional	32.1429	28.5714	35.7143	20	80	0	0	0	0	0	0	61.9048	75	0	25	0	0	0
0257	Philippines	Regional	14.2857	21.4286	7.14286	0	34	33	33	0	0	0	0	35.7143	70	20	0	0	10	0
0258	Philippines	Regional	39.2857	71.4286	7.14286	50	0	0	0	50	0	0	0	45.2381	30	50	20	0	0	0
0259	Philippines	Local	21.4286	21.4286	21.4286	35	50	0	0	0	0	15	0	21.4286	50	30	20	0	0	0
0260	Philippines	Local	7.14286	14.2857	0	40	20	0	0	0	0	40	0	59.5238	50	25	0	0	25	0
0261	Philippines	Local	17.8571	0	35.7143	80	20	0	0	0	0	0	0	35.7143	20	60	0	0	20	0
0262	Philippines	Local	17.8571	14.2857	21.4286	70	15	15	0	0	0	0	0	50	30	30	40	0	0	0
0263	Philippines	Local	17.8571	21.4286	14.2857	60	30	0	0	0	0	10	0	23.8095
0264	Philippines	Regional	35.7143	64.2857	7.14286	30	0	0	50	20	0	0	0	45.2381	50	30	0	0	20	0
0265	Philippines	National	25	42.8571	7.14286	50	25	0	0	0	0	25	0	38.0952	65	0	35	0	0	0
0266	Philippines	Local	3.57143	7.14286	0	20	70	10	0	0	0	0	0	35.7143	25	50	25	0	0	0
0267	Philippines	Local	21.4286	21.4286	21.4286	50	0	0	15	0	0	35	0	57.1429	50	35	15	0	0	0
0268	Philippines	Local	7.14286	7.14286	7.14286	75	0	0	0	25	0	0	0	21.4286	45	35	0	0	20	0
0269	Philippines	Local	28.5714	50	7.14286	90	0	0	0	0	10	0	0	40.4762	90	0	10	0	0	0
0270	Philippines	Local	21.4286	35.7143	7.14286	40	0	0	0	60	0	0	0	50	60	0	0	0	40	0
0271	Philippines	Local	21.4286	35.7143	7.14286	40	30	0	0	30	0	0	0	19.0476	20	45	35	0	0	0
0272	Philippines	National	64.2857	64.2857	64.2857	75	0	0	0	25	0	0	0	35.7143	0	70	0	0	30	0
0273	Philippines	Regional	14.2857	28.5714	0	0	40	30	10	0	0	20	0	45.2381
0274	Philippines	Local	3.57143	7.14286	0	0	0	0	50	0	20	30	0	28.5714	70	0	30	0	0	0
0275	Philippines	Local	21.4286	21.4286	21.4286	40	30	0	0	30	0	0	0	7.14286
0276	Philippines	Regional	21.4286	21.4286	21.4286	15	15	0	0	0	0	70	0	19.0476
0277	Philippines	Regional	21.4286	42.8571	0	80	10	0	10	0	0	0	0	19.0476	80	10	0	0	10	0
0278	Philippines	Regional	17.8571	7.14286	28.5714	30	20	0	50	0	0	0	0	30.9524	61	28	0	0	11	0
0279	Philippines	Regional	25	35.7143	14.2857	30	30	0	0	0	0	40	0	23.8095	70	0	0	0	0	30
0280	Philippines	Regional	32.1429	64.2857	0	70	20	0	10	0	0	0	0	54.7619	33	34	33	0	0	0
0281	Philippines	Regional	14.2857	14.2857	14.2857	50	0	0	0	50	0	0	0	33.3333	40	35	0	0	25	0
0282	Philippines	National	39.2857	71.4286	7.14286	50	0	0	0	50	0	0	0	45.2381	30	50	20	0	0	0
0283	Philippines	National	17.8571	35.7143	0	50	0	0	20	30	0	0	0	26.1905	0	100	0	0	0	0
0284	Philippines	Local	14.2857	14.2857	14.2857	50	30	0	0	0	0	20	0	11.9048
0285	Philippines	Regional	14.2857	28.5714	0	10	20	0	70	0	0	0	0	57.1429	60	20	0	0	0	20
0301	Zambia	National	8.82353	5.88235	11.7647	60	0	20	0	20	0	0	0	54.2169	70	0	30	0	0	0
0302	Zambia	National	11.7647	11.7647	11.7647	65	0	5	20	10	0	0	0	12.0482	70	0	30	0	0	0
0303	Zambia	National	11.7647	17.6471	5.88235	40	6	0	20	6	0	8	20	42.1687	80	0	0	0	20	0
0304	Zambia	National	23.5294	29.4118	17.6471	5	0	0	20	75	0	0	0	27.7108	60	40	0	0	0	0
0305	Zambia	National	17.6471	17.6471	17.6471	60	30	0	0	0	0	10	0	15.6627	90	0	0	0	10	0
0306	Zambia	National	23.5294	35.2941	11.7647	50	0	25	0	25	0	0	0	46.988	40	60	0	0	0	0
0307	Zambia	National	2.94118	0	5.88235	60	0	20	20	0	0	0	0	8.43373	0	0	25	0	75	0
0308	Zambia	National	29.4118	35.2941	23.5294	40	0	25	0	35	0	0	0	24.0964	30	0	35	35	0	0
0309	Zambia	International	17.6471	17.6471	17.6471	60	0	40	0	0	0	0	0	14.4578	70	0	0	30	0	0
0310	Zambia	International	23.5294	23.5294	23.5294	60	0	40	0	0	0	0	0	3.61446	40	0	0	0	0	60
0311	Zambia	International	41.1765	47.0588	35.2941	40	0	30	10	20	0	0	0	31.3253	20	40	0	20	20	0
0312	Zambia	International	8.82353	0	17.6471	40	20	40	0	0	0	0	0	12.0482	30	0	0	0	40	30
0313	Zambia	National	8.82353	17.6471	0	80	0	3	15	0	0	0	2	4.81928	100	0	0	0	0	0
0314	Zambia	National	23.5294	29.4118	17.6471	0	30	55	0	15	0	0	0	42.1687	80	0	20	0	0	0
0315	Zambia	International	8.82353	11.7647	5.88235	35	0	60	0	5	0	0	0	38.5542	30	30	40	0	0	0
0316	Zambia	National	17.6471	17.6471	17.6471	40	0	60	0	0	0	0	0	55.4217	10	30	60	0	0	0
0317	Zambia	National	38.2353	41.1765	35.2941	40	0	30	0	0	30	0	0	10.8434	60	0	20	0	20	0
0318	Zambia	National	17.6471	17.6471	17.6471	20	0	55	0	0	0	0	25	22.8916	80	0	0	0	0	20
0319	Zambia	International	8.82353	5.88235	11.7647	100	0	0	0	0	0	0	0	61.4458	50	0	50	0	0	0
0320	Zambia	National	17.6471	11.7647	23.5294	50	0	30	5	10	0	5	0	28.9157	70	30	0	0	0	0
0321	Zambia	Local	8.82353	17.6471	0	40	40	0	0	0	20	0	0	24.0964	40	60	0	0	0	0
0322	Zambia	Local	17.6471	17.6471	17.6471	40	0	30	0	0	30	0	0	16.8675	100	0	0	0	0	0
0323	Zambia	Local	14.7059	17.6471	11.7647	20	60	20	0	0	0	0	0	20.4819	100	0	0	0	0	0
0324	Zambia	Local	23.5294	23.5294	23.5294	0	60	40	0	0	0	0	0	7.22892	40	0	0	0	0	60
0325	Zambia	Local	14.7059	11.7647	17.6471	30	10	60	0	0	0	0	0	18.0723	10	0	90	0	0	0
0326	Zambia	Local	17.6471	17.6471	17.6471	30	10	60	0	0	0	0	0	18.0723	60	0	0	0	20	20
0327	Zambia	Local	5.88235	5.88235	5.88235	0	10	90	0	0	0	0	0	8.43373	10	0	40	0	0	50
0328	Zambia	Local	11.7647	11.7647	11.7647	0	55	45	0	0	0	0	0	1.20482	20	0	10	0	0	70
0329	Zambia	National	26.4706	35.2941	17.6471	20	20	60	0	0	0	0	0	20.4819	50	0	10	0	0	40
0330	Zambia	National	17.6471	17.6471	17.6471	60	0	20	0	20	0	0	0	22.8916	70	0	30	0	0	0
0331	Zambia	Regional	14.7059	17.6471	11.7647	60	0	20	20	0	0	0	0	14.4578	80	0	20	0	0	0
0332	Zambia	Regional	20.5882	23.5294	17.6471	30	0	50	10	10	0	0	0	36.1446	40	0	40	0	20	0
0333	Zambia	Regional	8.82353	11.7647	5.88235	25	0	50	25	0	0	0	0	15.6627	55	0	15	0	30	0
0334	Zambia	Regional	17.6471	17.6471	17.6471	60	10	30	0	0	0	0	0	8.43373	70	0	0	0	15	15
0335	Zambia	Regional	17.6471	17.6471	17.6471	0	20	60	0	0	0	0	20	1.20482	0	0	5	0	5	90
0336	Zambia	Regional	8.82353	5.88235	11.7647	60	20	0	15	5	0	0	0	16.8675	80	0	0	0	20	0
0337	Zambia	Regional	8.82353	5.88235	11.7647	60	0	20	20	0	0	0	0	6.0241	0	0	50	25	0	25
0338	Zambia	Regional	17.6471	17.6471	17.6471	0	0	0	30	20	0	0	50	4.81928	60	0	0	0	10	30
0339	Zambia	Regional	8.82353	0	17.6471	55	20	25	0	0	0	0	0	14.4578	60	0	20	0	20	0
0340	Zambia	Regional	8.82353	5.88235	11.7647	40	0	40	0	20	0	0	0	14.4578	60	0	0	0	0	40
0341	Zambia	Regional	8.82353	0	17.6471	50	0	25	0	25	0	0	0	15.6627	50	0	30	0	20	0
0342	Zambia	Regional	11.7647	0	23.5294	40	0	0	20	40	0	0	0	9.63855	0	0	50	0	20	30
0343	Zambia	Regional	5.88235	0	11.7647	50	20	30	0	0	0	0	0	12.0482	30	0	20	0	0	50
0344	Zambia	Regional	23.5294	23.5294	23.5294	65	2.5	30	2.5	0	0	0	0	13.253	15	0	70	0	0	15
0345	Zambia	Regional	5.88235	5.88235	5.88235	30	0	40	15	15	0	0	0	53.012	40	30	0	0	0	30
0346	Zambia	Regional	20.5882	17.6471	23.5294	60	25	15	0	0	0	0	0	3.61446	0	0	30	0	0	70
0347	Zambia	Regional	5.88235	5.88235	5.88235	50	10	30	10	0	0	0	0	9.63855	90	0	0	0	0	10
0348	Zambia	Regional	11.7647	5.88235	17.6471	50	20	30	0	0	0	0	0	13.253	50	0	20	0	0	30
0349	Zambia	Regional	8.82353	0	17.6471	30	50	20	0	0	0	0	0	13.253	25	0	45	0	30	0
0350	Zambia	Regional	5.88235	0	11.7647	60	10	30	0	0	0	0	0	4.81928	0	0	100	0	0	0
0351	Zambia	Regional	14.7059	11.7647	17.6471	20	10	10	60	0	0	0	0	6.0241	20	0	0	0	80	0
0352	Zambia	Regional	14.7059	11.7647	17.6471	50	10	30	0	0	0	10	0	4.81928	0	10	0	0	40	50
0353	Zambia	Regional	2.94118	0	5.88235	50	0	50	0	0	0	0	0	19.2771	80	0	0	0	0	20
0354	Zambia	Regional	8.82353	0	17.6471	30	0	35	0	0	0	0	35	7.22892	30	0	0	0	30	40
0355	Zambia	Regional	8.82353	5.88235	11.7647	50	5	35	0	0	0	10	0	12.0482	50	0	0	0	30	20
0356	Zambia	Regional	8.82353	5.88235	11.7647	30	0	70	0	0	0	0	0	9.63855	50	0	0	0	0	50
0357	Zambia	Regional	2.94118	0	5.88235	20	10	50	0	20	0	0	0	3.61446	50	0	0	0	20	30
0358	Zambia	Regional	8.82353	0	17.6471	50	0	25	0	25	0	0	0	9.63855	0	0	55	0	15	30
0359	Zambia	Regional	8.82353	5.88235	11.7647	45	0	45	0	0	0	10	0	9.63855	0	0	0	90	10	0
0360	Zambia	Regional	11.7647	5.88235	17.6471	30	10	50	10	0	0	0	0	8.43373	45	0	0	0	0	55
0361	Zambia	Regional	8.82353	5.88235	11.7647	30	0	60	10	0	0	0	0	18.0723	30	0	0	0	20	50
0362	Zambia	Regional	14.7059	11.7647	17.6471	60	0	30	0	10	0	0	0	30.1205	80	0	20	0	0	0
0363	Zambia	Regional	11.7647	11.7647	11.7647	70	0	20	0	10	0	0	0	54.2169	20	0	0	0	0	80
0364	Zambia	Regional
0365	Zambia	Regional	14.7059	11.7647	17.6471	30	0	50	0	20	0	0	0	21.6867	80	0	0	0	0	20
0366	Zambia	Local	14.7059	0	29.4118	60	10	30	0	0	0	0	0	9.63855	0	0	50	0	25	25
0367	Zambia	Local
0368	Zambia	Local	11.7647	0	23.5294	40	20	30	0	10	0	0	0	30.1205	60	0	20	0	20	0
0369	Zambia	Local	5.88235	0	11.7647	0	40	60	0	0	0	0	0	16.8675	20	0	30	30	20	0
0370	Zambia	Local	11.7647	0	23.5294	0	10	90	0	0	0	0	0	18.0723	25	0	0	0	25	50
0371	Zambia	Local	20.5882	11.7647	29.4118	40	20	40	0	0	0	0	0	20.4819	70	0	0	0	0	30
0372	Zambia	Local	5.88235	0	11.7647	30	10	60	0	0	0	0	0	24.0964	70	0	0	0	30	0
0373	Zambia	Local	11.7647	11.7647	11.7647	50	0	45	0	5	0	0	0	28.9157	60	0	0	0	40	0
